# Supplementary material for: Synthesis and structure of the mercury chloride complex of 2,2′-(2-bromo-5-tert-butyl-1,3-phenyl­ene)bis­(1-methyl-1H-benzimidazole)
Source: Acta Crystallogr E Crystallogr Commun. 2017 Feb 10;73(Pt 3):341–4. doi: 10.1107/S2056989017001888 (PMC5347049; doi:10.1107/S2056989017001888)
Supplement: Supplementary file 1 [file e-73-00341-sup1.cif]

##############################################################################
#                                                                            #
# This CIF contains the data in a paper accepted for publication in          #
# Acta Crystallographica Section E. It conforms to the requirements of       #
# Notes for Authors for Acta Crystallographica Section E, and has been       #
# peer reviewed under the auspices of the IUCr Commission on Journals.       #
#                                                                            #
# Full details of the Crystallographic Information File format               #
# are given in the paper "The Crystallographic Information File (CIF):       #
# a New Standard Archive File for Crystallography" by S. R. Hall, F. H.      #
# Allen and I. D. Brown [Acta Cryst. (1991), A47, 655-685].                  #
#                                                                            #
# The current version of the core CIF dictionary is obtainable from          #
# ftp://ftp.iucr.org/pub/cif_core.dic.                                       #
#                                                                            #
# Software is freely available for graphical display of the structure(s)     #
# in this CIF. For information consult the CIF software page                 #
# http://www.iucr.org/resources/cif/software.                                #
#                                                                            #
# This file may be used for bona fide research purposes within the           #
# scientific community so long as proper attribution is given to the journal # 
# article from which it was obtained.                                        #
#                                                                            #
##############################################################################
data_I
_database_code_depnum_ccdc_archive 'CCDC 1530778'
_audit_creation_method     'SHELXL-2016/6'
_journal_date_recd_electronic     2017-01-30
_journal_date_accepted     2017-02-02
_journal_name_full     'Acta Crystallographica, Section E'
_journal_year     2017
_journal_volume     73
_journal_issue      3
_journal_page_first     341
_journal_page_last     344
_journal_paper_category     GM
_journal_paper_doi     10.1107/S2056989017001888
_journal_coeditor_code     ZL2694
_publ_contact_author_name     'Ray J. Butcher'
_publ_contact_author_address
;
Department of Chemistry,
Howard University,
525 College Street NW,
Washington
DC 20059
USA
;
_publ_contact_author_email     rbutcher99@yahoo.com
_publ_contact_author_fax     '202-806-5442'
_publ_contact_author_phone     '703-585-6631'
_publ_section_title
;\
Synthesis and structure of the mercury chloride complex of
2,2'-(2-bromo-5-<i>tert</i>-butyl-1,3-phenylene)bis(1-methyl-1<i>H</i>-\
benzimidazole)
;
loop_
    _publ_author_name
    _publ_author_footnote
    _publ_author_address
    'Rani, Varsha' .
;
Department of Chemistry,
Indian Institute of Technology Bombay, Powai,
Mumbai 400 076,
India
;
    'Singh, Harkesh B.' .
;
Department of Chemistry,
Indian Institute of Technology Bombay, Powai,
Mumbai 400 076,
India
;
    'Butcher, Ray J.' .
;
Department of Chemistry,
Howard University,
525 College Street NW,
Washington
DC 20059
USA
;
_publ_section_synopsis
;\
In the title mercury complex, the Hg^II^ atom is coordinated by two Cl atoms
and by two N atoms from two
2,2'-(2-bromo-5-<i>tert</i>-butyl-1,3-phenylene)bis(1-methyl-1<i>H</i>-\
benzimidazole) ligands, which gives rise to a zigzag helical 1-D polymer
propagating along the <i>b</i>-axis direction.
;
_chemical_name_systematic
;\
<i>catena</i>-Poly[[dichloridomercury(II)]-\m-\
2,2'-(2-bromo-5-<i>tert</i>-butyl-1,3-phenylene)bis(1-methyl-1<i>H</i>-\
benzimidazole)-\k^2^<i>N</i>^3^:<i>N</i>^3'^]
;
_chemical_name_common     ?
_chemical_formula_moiety     'C26 H25 Br Cl2 Hg N4'
_chemical_formula_sum     'C26 H25 Br Cl2 Hg N4'
_chemical_formula_iupac     '[Hg Cl2 (C26 H25 Br N4)]'
_chemical_formula_weight     744.90
_chemical_melting_point     ?
_shelx_space_group_comment
;
The symmetry employed for this shelxl refinement is uniquely defined
by the following loop, which should always be used as a source of
symmetry information in preference to the above space-group names.
They are only intended as comments.
;
_space_group_crystal_system     monoclinic
_space_group_name_H-M_alt     'P 21/c'
_space_group_name_Hall     '-P 2ybc'
loop_
    _space_group_symop_operation_xyz
    'x, y, z'
    '-x, y+1/2, -z+1/2'
    '-x, -y, -z'
    'x, -y-1/2, z-1/2'
_cell_length_a     9.50481(18)
_cell_length_b     13.3872(2)
_cell_length_c     20.3322(4)
_cell_angle_alpha     90
_cell_angle_beta     93.0955(19)
_cell_angle_gamma     90
_cell_volume     2583.36(9)
_cell_formula_units_Z     4
_cell_measurement_reflns_used     4457
_cell_measurement_theta_min     3.9290
_cell_measurement_theta_max     74.7660
_cell_measurement_temperature     123(2)
_exptl_crystal_description     plate
_exptl_crystal_colour     colorless
_exptl_crystal_size_max     0.3700
_exptl_crystal_size_mid     0.0873
_exptl_crystal_size_min     0.0262
_exptl_crystal_density_diffrn     1.915
_exptl_crystal_density_meas     ?
_exptl_crystal_density_method     ?
_exptl_crystal_F_000     1432
_exptl_absorpt_coefficient_mu     14.574
_exptl_absorpt_correction_type     analytical
_exptl_absorpt_process_details
;
[CrysAlis PRO (Agilent, 2012) based on expressions derived by
Clark & Reid (1995)]
;
_shelx_estimated_absorpt_T_min     ?
_shelx_estimated_absorpt_T_max     ?
_exptl_absorpt_correction_T_min     0.33078
_exptl_absorpt_correction_T_max     1.00000
_diffrn_ambient_temperature     123(2)
_diffrn_radiation_type     CuK\a
_diffrn_radiation_wavelength     1.54184
_diffrn_measurement_device_type     'Agilent Xcalibur, Ruby, Gemini'
_diffrn_measurement_method     '\w scans'
_diffrn_detector_area_resol_mean     10.5081
_diffrn_reflns_number     9778
_diffrn_reflns_av_R_equivalents     0.0341
_diffrn_reflns_theta_min     3.955
_diffrn_reflns_theta_max     75.638
_diffrn_reflns_theta_full     67.500
_diffrn_measured_fraction_theta_max     0.972
_diffrn_measured_fraction_theta_full     0.997
_diffrn_reflns_limit_h_min     -11
_diffrn_reflns_limit_h_max     11
_diffrn_reflns_limit_k_min     -10
_diffrn_reflns_limit_k_max     16
_diffrn_reflns_limit_l_min     -25
_diffrn_reflns_limit_l_max     20
_refine_special_details     ?
_reflns_number_total     5217
_reflns_number_gt     4596
_reflns_threshold_expression     'I > 2\s(I)'
_refine_ls_structure_factor_coef     Fsqd
_refine_ls_matrix_type     full
_refine_ls_R_factor_all     0.0438
_refine_ls_R_factor_gt     0.0376
_refine_ls_wR_factor_gt     0.0980
_refine_ls_wR_factor_ref     0.1039
_refine_ls_goodness_of_fit_ref     1.074
_refine_ls_restrained_S_all     1.074
_refine_ls_number_reflns     5217
_refine_ls_number_parameters     300
_refine_ls_number_restraints     0
_refine_ls_hydrogen_treatment     constr
_refine_ls_weighting_scheme     calc
_refine_ls_weighting_details
                      'w=1/[\s^2^(Fo^2^)+(0.0583P)^2^] where P=(Fo^2^+2Fc^2^)/3'
_atom_sites_solution_hydrogens     geom
_atom_sites_solution_primary     ?
_atom_sites_solution_secondary     ?
_refine_ls_shift/su_max     0.001
_refine_ls_shift/su_mean     0.000
_refine_diff_density_max     1.343
_refine_diff_density_min     -1.880
_refine_ls_extinction_method     none
_refine_ls_extinction_coef     .
loop_
    _atom_type_symbol
    _atom_type_description
    _atom_type_scat_dispersion_real
    _atom_type_scat_dispersion_imag
    _atom_type_scat_source
    'C' 'C' 0.0181 0.0091
                         'International Tables Vol C Tables 4.2.6.8 and 6.1.1.4'
    'H' 'H' 0.0000 0.0000
                         'International Tables Vol C Tables 4.2.6.8 and 6.1.1.4'
    'N' 'N' 0.0311 0.0180
                         'International Tables Vol C Tables 4.2.6.8 and 6.1.1.4'
    'Cl' 'Cl' 0.3639 0.7018
                         'International Tables Vol C Tables 4.2.6.8 and 6.1.1.4'
    'Hg' 'Hg' -4.2923 7.6849
                         'International Tables Vol C Tables 4.2.6.8 and 6.1.1.4'
    'Br' 'Br' -0.6763 1.2805
                         'International Tables Vol C Tables 4.2.6.8 and 6.1.1.4'
_computing_data_collection
;
CrysAlis PRO (Agilent, 2012)
;
_computing_cell_refinement
;
CrysAlis PRO (Agilent, 2012)
;
_computing_data_reduction
;
CrysAlis PRO (Agilent, 2012)
;
_computing_structure_solution
;
SHELXS2013 (Sheldrick, 2008)
;
_computing_structure_refinement
;
SHELXL2016 (Sheldrick, 2015)
;
_computing_molecular_graphics
;
SHELXTL (Sheldrick, 2008)
;
_computing_publication_material
;
SHELXTL (Sheldrick, 2008)
;
loop_
    _atom_site_type_symbol
    _atom_site_label
    _atom_site_fract_x
    _atom_site_fract_y
    _atom_site_fract_z
    _atom_site_U_iso_or_equiv
    _atom_site_adp_type
    _atom_site_calc_flag
    _atom_site_occupancy
    _atom_site_disorder_assembly
    _atom_site_disorder_group
    Hg Hg 0.26669(2) 0.15196(2) 0.17398(2) 0.03689(9) Uani d 1 . .
    Br Br1 0.78523(7) 0.01223(6) 0.26403(4) 0.05807(19) Uani d 1 . .
    Cl Cl1 0.07681(12) 0.04507(10) 0.12894(8) 0.0455(3) Uani d 1 . .
    Cl Cl2 0.3350(3) 0.17449(13) 0.28849(7) 0.0680(5) Uani d 1 . .
    N N1 0.4632(4) 0.0840(3) 0.12648(19) 0.0297(8) Uani d 1 . .
    N N2 0.6469(4) -0.0168(3) 0.1125(2) 0.0332(8) Uani d 1 . .
    C C1 0.5402(5) 0.0084(4) 0.1512(2) 0.0290(9) Uani d 1 . .
    C C2 0.5243(5) 0.1104(4) 0.0687(2) 0.0325(10) Uani d 1 . .
    C C3 0.4867(6) 0.1831(4) 0.0214(2) 0.0380(11) Uani d 1 . .
    H H3A 0.407599 0.225411 0.026176 0.046 Uiso calc 1 . .
    C C4 0.5690(7) 0.1912(5) -0.0326(3) 0.0443(13) Uani d 1 . .
    H H4A 0.546152 0.239743 -0.065535 0.053 Uiso calc 1 . .
    C C5 0.6869(7) 0.1279(5) -0.0392(3) 0.0462(13) Uani d 1 . .
    H H5A 0.742376 0.136244 -0.076319 0.055 Uiso calc 1 . .
    C C6 0.7235(6) 0.0557(4) 0.0054(3) 0.0415(12) Uani d 1 . .
    H H6A 0.801480 0.012676 -0.000153 0.050 Uiso calc 1 . .
    C C7 0.6402(5) 0.0478(4) 0.0599(2) 0.0336(10) Uani d 1 . .
    C C8 0.7432(5) -0.1007(4) 0.1193(3) 0.0412(11) Uani d 1 . .
    H H8A 0.706934 -0.149329 0.150248 0.062 Uiso calc 1 . .
    H H8B 0.835960 -0.077071 0.136067 0.062 Uiso calc 1 . .
    H H8C 0.751825 -0.132519 0.076325 0.062 Uiso calc 1 . .
    C C9 0.5103(5) -0.0449(4) 0.2128(2) 0.0295(9) Uani d 1 . .
    C C10 0.6114(5) -0.0530(4) 0.2651(2) 0.0328(9) Uani d 1 . .
    C C11 0.5801(5) -0.1064(4) 0.3208(2) 0.0347(10) Uani d 1 . .
    C C12 0.4486(6) -0.1492(4) 0.3257(2) 0.0340(10) Uani d 1 . .
    H H12A 0.429536 -0.186816 0.363769 0.041 Uiso calc 1 . .
    C C13 0.3436(5) -0.1382(4) 0.2757(2) 0.0326(10) Uani d 1 . .
    C C14 0.3774(5) -0.0858(4) 0.2192(2) 0.0301(9) Uani d 1 . .
    H H14A 0.307701 -0.078004 0.184253 0.036 Uiso calc 1 . .
    C C15 0.1946(6) -0.1774(5) 0.2844(3) 0.0446(13) Uani d 1 . .
    C C16 0.1931(7) -0.2560(6) 0.3375(3) 0.0569(16) Uani d 1 . .
    H H16A 0.250243 -0.313200 0.325066 0.085 Uiso calc 1 . .
    H H16B 0.096006 -0.277900 0.342884 0.085 Uiso calc 1 . .
    H H16C 0.232117 -0.227992 0.379161 0.085 Uiso calc 1 . .
    C C17 0.1086(9) -0.0864(7) 0.3074(4) 0.069(2) Uani d 1 . .
    H H17A 0.014973 -0.108654 0.319073 0.103 Uiso calc 1 . .
    H H17B 0.098912 -0.037282 0.271679 0.103 Uiso calc 1 . .
    H H17C 0.157701 -0.055702 0.345930 0.103 Uiso calc 1 . .
    C C18 0.1272(7) -0.2131(5) 0.2188(3) 0.0504(14) Uani d 1 . .
    H H18A 0.189918 -0.261007 0.198742 0.076 Uiso calc 1 . .
    H H18B 0.111504 -0.155783 0.189316 0.076 Uiso calc 1 . .
    H H18C 0.036859 -0.245312 0.226242 0.076 Uiso calc 1 . .
    N N3 0.7624(4) -0.2007(3) 0.3870(2) 0.0334(8) Uani d 1 . .
    N N4 0.7052(7) -0.0512(4) 0.4249(3) 0.0574(15) Uani d 1 . .
    C C19 0.6851(6) -0.1200(4) 0.3764(3) 0.0389(11) Uani d 1 . .
    C C20 0.8389(4) -0.1846(3) 0.44605(14) 0.0393(11) Uani d 1 . .
    C C21 0.9323(4) -0.2448(2) 0.48302(18) 0.0436(12) Uani d 1 . .
    H H21B 0.958442 -0.308251 0.466606 0.052 Uiso calc 1 . .
    C C22 0.9875(5) -0.2123(3) 0.54401(18) 0.0604(18) Uani d 1 . .
    H H22B 1.051354 -0.253523 0.569280 0.073 Uiso calc 1 . .
    C C23 0.9493(6) -0.1196(4) 0.56803(19) 0.085(3) Uani d 1 . .
    H H23B 0.987023 -0.097343 0.609714 0.102 Uiso calc 1 . .
    C C24 0.8559(6) -0.0593(3) 0.5311(2) 0.092(4) Uani d 1 . .
    H H24B 0.829779 0.004111 0.547474 0.111 Uiso calc 1 . .
    C C25 0.8007(5) -0.0918(3) 0.4701(2) 0.0562(17) Uani d 1 . .
    C C26 0.6419(11) 0.0482(6) 0.4279(4) 0.080(3) Uani d 1 . .
    H H26D 0.560680 0.052189 0.396154 0.121 Uiso calc 1 . .
    H H26E 0.711628 0.098707 0.417059 0.121 Uiso calc 1 . .
    H H26F 0.610913 0.060333 0.472366 0.121 Uiso calc 1 . .
loop_
    _atom_site_aniso_label
    _atom_site_aniso_U_11
    _atom_site_aniso_U_22
    _atom_site_aniso_U_33
    _atom_site_aniso_U_12
    _atom_site_aniso_U_13
    _atom_site_aniso_U_23
    Hg 0.03625(13) 0.03134(14) 0.04333(13) 0.00299(7) 0.00463(8) 0.00013(8)
    Br1 0.0463(3) 0.0589(4) 0.0671(4) -0.0147(3) -0.0146(3) 0.0142(3)
    Cl1 0.0290(5) 0.0381(7) 0.0696(8) -0.0006(5) 0.0036(5) 0.0048(6)
    Cl2 0.1242(16) 0.0414(8) 0.0383(6) 0.0101(9) 0.0035(8) -0.0041(6)
    N1 0.0269(18) 0.030(2) 0.0319(17) -0.0004(15) 0.0016(14) 0.0021(15)
    N2 0.0281(18) 0.034(2) 0.0383(19) -0.0019(16) 0.0042(15) -0.0003(17)
    C1 0.0243(19) 0.030(2) 0.033(2) -0.0040(17) 0.0014(16) -0.0013(18)
    C2 0.034(2) 0.034(3) 0.0289(19) -0.0077(19) -0.0034(17) -0.0009(19)
    C3 0.044(3) 0.034(3) 0.035(2) -0.010(2) -0.002(2) 0.005(2)
    C4 0.061(3) 0.039(3) 0.033(2) -0.018(3) -0.001(2) 0.003(2)
    C5 0.051(3) 0.053(3) 0.035(2) -0.023(3) 0.009(2) -0.006(2)
    C6 0.041(3) 0.042(3) 0.042(2) -0.011(2) 0.010(2) -0.008(2)
    C7 0.032(2) 0.032(2) 0.037(2) -0.0111(19) 0.0068(18) -0.0054(19)
    C8 0.030(2) 0.037(3) 0.057(3) 0.002(2) 0.008(2) -0.003(2)
    C9 0.030(2) 0.026(2) 0.032(2) 0.0013(17) -0.0007(17) 0.0030(17)
    C10 0.029(2) 0.026(2) 0.042(2) -0.0050(18) -0.0071(18) 0.0024(19)
    C11 0.039(2) 0.032(3) 0.032(2) 0.001(2) -0.0086(18) -0.0024(19)
    C12 0.039(3) 0.032(3) 0.030(2) 0.0009(19) 0.0011(19) 0.0045(18)
    C13 0.031(2) 0.036(3) 0.032(2) 0.0023(19) 0.0047(18) -0.0002(18)
    C14 0.027(2) 0.033(2) 0.0302(19) 0.0032(18) 0.0007(16) -0.0002(17)
    C15 0.032(3) 0.060(4) 0.042(3) -0.003(2) 0.006(2) 0.015(3)
    C16 0.057(4) 0.061(4) 0.053(3) -0.016(3) 0.005(3) 0.009(3)
    C17 0.060(4) 0.073(5) 0.075(5) 0.013(4) 0.027(3) 0.007(4)
    C18 0.047(3) 0.050(4) 0.054(3) -0.020(3) -0.004(2) 0.011(3)
    N3 0.0333(19) 0.027(2) 0.0393(19) -0.0024(16) -0.0082(16) 0.0031(16)
    N4 0.074(4) 0.044(3) 0.051(3) 0.019(3) -0.027(3) -0.016(2)
    C19 0.045(3) 0.034(3) 0.037(2) -0.001(2) -0.011(2) 0.003(2)
    C20 0.043(3) 0.039(3) 0.035(2) -0.001(2) -0.004(2) 0.002(2)
    C21 0.042(3) 0.042(3) 0.045(3) 0.004(2) -0.006(2) 0.007(2)
    C22 0.055(4) 0.077(5) 0.048(3) 0.012(3) -0.018(3) 0.002(3)
    C23 0.106(7) 0.090(6) 0.055(4) 0.031(5) -0.043(5) -0.027(4)
    C24 0.124(8) 0.075(6) 0.070(5) 0.039(5) -0.057(5) -0.037(4)
    C25 0.070(4) 0.049(4) 0.048(3) 0.013(3) -0.021(3) -0.005(3)
    C26 0.110(7) 0.047(4) 0.079(5) 0.035(4) -0.042(5) -0.021(4)
_geom_special_details
;
 All esds (except the esd in the dihedral angle between two l.s. planes)
 are estimated using the full covariance matrix.  The cell esds are taken
 into account individually in the estimation of esds in distances, angles
 and torsion angles; correlations between esds in cell parameters are only
 used when they are defined by crystal symmetry.  An approximate (isotropic)
 treatment of cell esds is used for estimating esds involving l.s. planes.
;
loop_
    _geom_bond_atom_site_label_1
    _geom_bond_atom_site_label_2
    _geom_bond_site_symmetry_2
    _geom_bond_distance
    _geom_bond_publ_flag
    Hg N1 . 2.333(4) ?
    Hg N3 2_655 2.338(4) ?
    Hg Cl2 . 2.4020(15) ?
    Hg Cl1 . 2.4424(13) ?
    Br1 C10 . 1.870(5) ?
    N1 C1 . 1.331(6) ?
    N1 C2 . 1.383(6) ?
    N2 C1 . 1.359(6) ?
    N2 C7 . 1.374(7) ?
    N2 C8 . 1.452(7) ?
    C1 C9 . 1.483(6) ?
    C2 C3 . 1.401(7) ?
    C2 C7 . 1.404(7) ?
    C3 C4 . 1.387(8) ?
    C3 H3A . 0.9500 ?
    C4 C5 . 1.417(10) ?
    C4 H4A . 0.9500 ?
    C5 C6 . 1.358(9) ?
    C5 H5A . 0.9500 ?
    C6 C7 . 1.401(7) ?
    C6 H6A . 0.9500 ?
    C8 H8A . 0.9800 ?
    C8 H8B . 0.9800 ?
    C8 H8C . 0.9800 ?
    C9 C14 . 1.389(7) ?
    C9 C10 . 1.398(6) ?
    C10 C11 . 1.387(7) ?
    C11 C12 . 1.383(8) ?
    C11 C19 . 1.478(6) ?
    C12 C13 . 1.392(7) ?
    C12 H12A . 0.9500 ?
    C13 C14 . 1.399(7) ?
    C13 C15 . 1.530(7) ?
    C14 H14A . 0.9500 ?
    C15 C16 . 1.508(8) ?
    C15 C18 . 1.525(8) ?
    C15 C17 . 1.553(10) ?
    C16 H16A . 0.9800 ?
    C16 H16B . 0.9800 ?
    C16 H16C . 0.9800 ?
    C17 H17A . 0.9800 ?
    C17 H17B . 0.9800 ?
    C17 H17C . 0.9800 ?
    C18 H18A . 0.9800 ?
    C18 H18B . 0.9800 ?
    C18 H18C . 0.9800 ?
    N3 C19 . 1.318(7) ?
    N3 C20 . 1.387(4) ?
    N4 C19 . 1.355(7) ?
    N4 C25 . 1.369(6) ?
    N4 C26 . 1.463(9) ?
    C20 C21 . 1.3900 ?
    C20 C25 . 1.3900 ?
    C21 C22 . 1.3900 ?
    C21 H21B . 0.9500 ?
    C22 C23 . 1.3900 ?
    C22 H22B . 0.9500 ?
    C23 C24 . 1.3900 ?
    C23 H23B . 0.9500 ?
    C24 C25 . 1.3900 ?
    C24 H24B . 0.9500 ?
    C26 H26D . 0.9800 ?
    C26 H26E . 0.9800 ?
    C26 H26F . 0.9800 ?
loop_
    _geom_angle_atom_site_label_1
    _geom_angle_atom_site_label_2
    _geom_angle_atom_site_label_3
    _geom_angle_site_symmetry_1
    _geom_angle_site_symmetry_3
    _geom_angle
    _geom_angle_publ_flag
    N1 Hg N3 . 2_655 100.59(15) ?
    N1 Hg Cl2 . . 105.64(11) ?
    N3 Hg Cl2 2_655 . 115.22(11) ?
    N1 Hg Cl1 . . 102.02(10) ?
    N3 Hg Cl1 2_655 . 103.38(10) ?
    Cl2 Hg Cl1 . . 126.35(7) ?
    C1 N1 C2 . . 105.5(4) ?
    C1 N1 Hg . . 125.2(3) ?
    C2 N1 Hg . . 129.3(3) ?
    C1 N2 C7 . . 106.8(4) ?
    C1 N2 C8 . . 128.6(4) ?
    C7 N2 C8 . . 124.4(4) ?
    N1 C1 N2 . . 112.5(4) ?
    N1 C1 C9 . . 123.9(4) ?
    N2 C1 C9 . . 123.5(4) ?
    N1 C2 C3 . . 131.1(5) ?
    N1 C2 C7 . . 108.9(4) ?
    C3 C2 C7 . . 120.0(5) ?
    C4 C3 C2 . . 117.6(6) ?
    C4 C3 H3A . . 121.2 ?
    C2 C3 H3A . . 121.2 ?
    C3 C4 C5 . . 120.8(5) ?
    C3 C4 H4A . . 119.6 ?
    C5 C4 H4A . . 119.6 ?
    C6 C5 C4 . . 122.5(5) ?
    C6 C5 H5A . . 118.7 ?
    C4 C5 H5A . . 118.7 ?
    C5 C6 C7 . . 116.5(6) ?
    C5 C6 H6A . . 121.7 ?
    C7 C6 H6A . . 121.7 ?
    N2 C7 C6 . . 131.2(5) ?
    N2 C7 C2 . . 106.3(4) ?
    C6 C7 C2 . . 122.5(5) ?
    N2 C8 H8A . . 109.5 ?
    N2 C8 H8B . . 109.5 ?
    H8A C8 H8B . . 109.5 ?
    N2 C8 H8C . . 109.5 ?
    H8A C8 H8C . . 109.5 ?
    H8B C8 H8C . . 109.5 ?
    C14 C9 C10 . . 119.3(4) ?
    C14 C9 C1 . . 119.0(4) ?
    C10 C9 C1 . . 121.6(4) ?
    C11 C10 C9 . . 119.5(4) ?
    C11 C10 Br1 . . 118.6(3) ?
    C9 C10 Br1 . . 121.8(4) ?
    C12 C11 C10 . . 120.4(4) ?
    C12 C11 C19 . . 118.0(5) ?
    C10 C11 C19 . . 121.6(5) ?
    C11 C12 C13 . . 121.3(5) ?
    C11 C12 H12A . . 119.4 ?
    C13 C12 H12A . . 119.4 ?
    C12 C13 C14 . . 117.7(5) ?
    C12 C13 C15 . . 120.7(5) ?
    C14 C13 C15 . . 121.5(4) ?
    C9 C14 C13 . . 121.6(4) ?
    C9 C14 H14A . . 119.2 ?
    C13 C14 H14A . . 119.2 ?
    C16 C15 C18 . . 112.8(6) ?
    C16 C15 C13 . . 111.5(5) ?
    C18 C15 C13 . . 110.7(5) ?
    C16 C15 C17 . . 107.9(6) ?
    C18 C15 C17 . . 107.8(6) ?
    C13 C15 C17 . . 105.7(6) ?
    C15 C16 H16A . . 109.5 ?
    C15 C16 H16B . . 109.5 ?
    H16A C16 H16B . . 109.5 ?
    C15 C16 H16C . . 109.5 ?
    H16A C16 H16C . . 109.5 ?
    H16B C16 H16C . . 109.5 ?
    C15 C17 H17A . . 109.5 ?
    C15 C17 H17B . . 109.5 ?
    H17A C17 H17B . . 109.5 ?
    C15 C17 H17C . . 109.5 ?
    H17A C17 H17C . . 109.5 ?
    H17B C17 H17C . . 109.5 ?
    C15 C18 H18A . . 109.5 ?
    C15 C18 H18B . . 109.5 ?
    H18A C18 H18B . . 109.5 ?
    C15 C18 H18C . . 109.5 ?
    H18A C18 H18C . . 109.5 ?
    H18B C18 H18C . . 109.5 ?
    C19 N3 C20 . . 106.0(4) ?
    C19 N3 Hg . 2_645 123.8(3) ?
    C20 N3 Hg . 2_645 129.2(3) ?
    C19 N4 C25 . . 106.3(5) ?
    C19 N4 C26 . . 127.3(5) ?
    C25 N4 C26 . . 126.4(5) ?
    N3 C19 N4 . . 112.5(4) ?
    N3 C19 C11 . . 125.0(5) ?
    N4 C19 C11 . . 122.4(5) ?
    N3 C20 C21 . . 131.9(3) ?
    N3 C20 C25 . . 108.0(3) ?
    C21 C20 C25 . . 120.0 ?
    C20 C21 C22 . . 120.0 ?
    C20 C21 H21B . . 120.0 ?
    C22 C21 H21B . . 120.0 ?
    C23 C22 C21 . . 120.0 ?
    C23 C22 H22B . . 120.0 ?
    C21 C22 H22B . . 120.0 ?
    C22 C23 C24 . . 120.0 ?
    C22 C23 H23B . . 120.0 ?
    C24 C23 H23B . . 120.0 ?
    C23 C24 C25 . . 120.0 ?
    C23 C24 H24B . . 120.0 ?
    C25 C24 H24B . . 120.0 ?
    N4 C25 C24 . . 132.8(3) ?
    N4 C25 C20 . . 107.2(3) ?
    C24 C25 C20 . . 120.0 ?
    N4 C26 H26D . . 109.5 ?
    N4 C26 H26E . . 109.5 ?
    H26D C26 H26E . . 109.5 ?
    N4 C26 H26F . . 109.5 ?
    H26D C26 H26F . . 109.5 ?
    H26E C26 H26F . . 109.5 ?
loop_
    _geom_torsion_atom_site_label_1
    _geom_torsion_atom_site_label_2
    _geom_torsion_atom_site_label_3
    _geom_torsion_atom_site_label_4
    _geom_torsion_site_symmetry_1
    _geom_torsion_site_symmetry_2
    _geom_torsion_site_symmetry_3
    _geom_torsion_site_symmetry_4
    _geom_torsion
    _geom_torsion_publ_flag
    C2 N1 C1 N2 . . . . -0.7(5) ?
    Hg N1 C1 N2 . . . . 178.9(3) ?
    C2 N1 C1 C9 . . . . -178.7(4) ?
    Hg N1 C1 C9 . . . . 0.8(6) ?
    C7 N2 C1 N1 . . . . 1.1(5) ?
    C8 N2 C1 N1 . . . . -173.1(5) ?
    C7 N2 C1 C9 . . . . 179.1(4) ?
    C8 N2 C1 C9 . . . . 4.9(8) ?
    C1 N1 C2 C3 . . . . 178.3(5) ?
    Hg N1 C2 C3 . . . . -1.2(8) ?
    C1 N1 C2 C7 . . . . 0.0(5) ?
    Hg N1 C2 C7 . . . . -179.5(3) ?
    N1 C2 C3 C4 . . . . -179.2(5) ?
    C7 C2 C3 C4 . . . . -1.1(7) ?
    C2 C3 C4 C5 . . . . -0.1(8) ?
    C3 C4 C5 C6 . . . . 1.4(8) ?
    C4 C5 C6 C7 . . . . -1.4(8) ?
    C1 N2 C7 C6 . . . . -179.8(5) ?
    C8 N2 C7 C6 . . . . -5.3(8) ?
    C1 N2 C7 C2 . . . . -1.0(5) ?
    C8 N2 C7 C2 . . . . 173.5(4) ?
    C5 C6 C7 N2 . . . . 178.9(5) ?
    C5 C6 C7 C2 . . . . 0.2(7) ?
    N1 C2 C7 N2 . . . . 0.6(5) ?
    C3 C2 C7 N2 . . . . -177.9(4) ?
    N1 C2 C7 C6 . . . . 179.5(4) ?
    C3 C2 C7 C6 . . . . 1.0(7) ?
    N1 C1 C9 C14 . . . . 54.6(7) ?
    N2 C1 C9 C14 . . . . -123.2(5) ?
    N1 C1 C9 C10 . . . . -123.9(5) ?
    N2 C1 C9 C10 . . . . 58.3(7) ?
    C14 C9 C10 C11 . . . . 3.6(8) ?
    C1 C9 C10 C11 . . . . -177.8(5) ?
    C14 C9 C10 Br1 . . . . -173.0(4) ?
    C1 C9 C10 Br1 . . . . 5.5(7) ?
    C9 C10 C11 C12 . . . . -1.8(8) ?
    Br1 C10 C11 C12 . . . . 175.0(4) ?
    C9 C10 C11 C19 . . . . 177.9(5) ?
    Br1 C10 C11 C19 . . . . -5.4(7) ?
    C10 C11 C12 C13 . . . . -1.4(8) ?
    C19 C11 C12 C13 . . . . 178.9(5) ?
    C11 C12 C13 C14 . . . . 2.6(8) ?
    C11 C12 C13 C15 . . . . -174.2(5) ?
    C10 C9 C14 C13 . . . . -2.4(8) ?
    C1 C9 C14 C13 . . . . 179.1(5) ?
    C12 C13 C14 C9 . . . . -0.7(8) ?
    C15 C13 C14 C9 . . . . 176.1(5) ?
    C12 C13 C15 C16 . . . . -20.5(8) ?
    C14 C13 C15 C16 . . . . 162.8(5) ?
    C12 C13 C15 C18 . . . . -147.0(5) ?
    C14 C13 C15 C18 . . . . 36.3(8) ?
    C12 C13 C15 C17 . . . . 96.5(6) ?
    C14 C13 C15 C17 . . . . -80.2(7) ?
    C20 N3 C19 N4 . . . . -0.1(7) ?
    Hg N3 C19 N4 2_645 . . . 169.2(4) ?
    C20 N3 C19 C11 . . . . -176.2(5) ?
    Hg N3 C19 C11 2_645 . . . -6.9(8) ?
    C25 N4 C19 N3 . . . . -1.0(8) ?
    C26 N4 C19 N3 . . . . 177.1(8) ?
    C25 N4 C19 C11 . . . . 175.2(6) ?
    C26 N4 C19 C11 . . . . -6.6(12) ?
    C12 C11 C19 N3 . . . . 80.3(8) ?
    C10 C11 C19 N3 . . . . -99.4(7) ?
    C12 C11 C19 N4 . . . . -95.5(7) ?
    C10 C11 C19 N4 . . . . 84.8(8) ?
    C19 N3 C20 C21 . . . . 176.7(4) ?
    Hg N3 C20 C21 2_645 . . . 8.2(7) ?
    C19 N3 C20 C25 . . . . 1.1(5) ?
    Hg N3 C20 C25 2_645 . . . -167.4(3) ?
    N3 C20 C21 C22 . . . . -175.2(5) ?
    C25 C20 C21 C22 . . . . 0.0 ?
    C20 C21 C22 C23 . . . . 0.0 ?
    C21 C22 C23 C24 . . . . 0.0 ?
    C22 C23 C24 C25 . . . . 0.0 ?
    C19 N4 C25 C24 . . . . -175.9(4) ?
    C26 N4 C25 C24 . . . . 5.9(12) ?
    C19 N4 C25 C20 . . . . 1.7(7) ?
    C26 N4 C25 C20 . . . . -176.5(8) ?
    C23 C24 C25 N4 . . . . 177.4(7) ?
    C23 C24 C25 C20 . . . . 0.0 ?
    N3 C20 C25 N4 . . . . -1.8(5) ?
    C21 C20 C25 N4 . . . . -178.0(5) ?
    N3 C20 C25 C24 . . . . 176.2(4) ?
    C21 C20 C25 C24 . . . . 0.0 ?
loop_
    _geom_hbond_atom_site_label_D
    _geom_hbond_atom_site_label_H
    _geom_hbond_atom_site_label_A
    _geom_hbond_site_symmetry_A
    _geom_hbond_distance_DH
    _geom_hbond_distance_HA
    _geom_hbond_distance_DA
    _geom_hbond_angle_DHA
    C3 H3A N3 2_655 0.95 2.65 3.459(7) 143.6
    C8 H8A Cl2 2_645 0.98 2.71 3.643(6) 159.9
    C8 H8B Cl1 1_655 0.98 2.82 3.719(6) 152.4
    C21 H21B Cl1 2_645 0.95 2.77 3.616(3) 148.9
    C16 H16B Cg1 2_645 0.98 2.91 3.671(8) 135
_shelx_hkl_file
;
   0   0   270242.62  673.96   2
   0   0   3   16.51   26.96   2
   0   0   4  901.51  114.46   2
   0   0   5  297.03   76.84   2
   0   0   625400.35  699.86   2
   0   0   7  -21.31   51.46   2
   0   0   812425.32  554.69   2
   0   0  -812533.12  254.41   4
   0   0   9   37.73   51.47   2
   0   0  -9   30.11   27.16   4
   0   0 -10 2020.32  115.58   4
   0   0  10 2137.17  255.88   2
   0   0  11  130.96   95.24   2
   0   0  12 3300.29  344.95   2
   0   0  13   37.17   57.51   2
   0   0  1411300.99  689.39   2
   0   0  15    1.70   54.62   2
   0   0  16  834.54  187.20   2
   0   0 -16  652.68   92.90   9
   0   0 -17   66.89   38.95   7
   0   0 -17   38.76   39.38   9
   0   0 -1810792.29  353.34   7
   0   0 -18 9437.80  358.82   9
   0   0 -19   -7.58   37.74   9
   0   0 -2014393.76  428.49   9
   0   0 -21    4.98   28.55   9
   0   0 -22  529.11   77.00   9
   0   0 -23    8.70   25.96   9
   0   0 -24  809.94   72.74   9
   0   0 -25   50.92   19.76   9
   0   1   0   30.09   24.32   3
   0   1  -115224.50  321.37   3
   0   1   115477.43  333.55   3
   0   1  -274536.35  628.04   3
   0   1   273260.22  622.89   3
   0  -1  -268373.81  512.15   1
   0   1   328358.88  390.36   3
   0  -1   328331.12  420.76   2
   0   1  -329909.97  399.63   3
   0   1   328582.90  586.62   2
   0   1  -448272.16  500.81   3
   0   1   449290.94  882.07   2
   0   1   447941.46  499.21   3
   0  -1   5  195.73   65.70   2
   0   1   5  196.76   70.41   2
   0  -1   6  884.57  128.17   2
   0   1   6  907.04  150.15   2
   0  -1   737461.91  858.42   2
   0   1   737221.75  973.71   2
   0   1   833868.77  978.99   2
   0  -1   832970.19  862.78   2
   0   1  -912335.54  262.72   4
   0   1   912950.72  636.31   2
   0   1  1029879.18 1002.18   2
   0  -1  1030115.69  924.04   2
   0  -1 -1110965.07  279.30   4
   0  -1  1110512.39  577.48   2
   0   1  1110347.29  615.59   2
   0   1  12 9313.20  609.74   2
   0  -1  12 8941.57  549.83   2
   0  -1  13 3667.73  357.04   2
   0   1  13 3491.13  390.18   2
   0   1  14 2553.14  343.25   2
   0  -1  14 3079.82  331.85   2
   0   1  15  284.72  125.06   2
   0  -1 -1611062.96  373.37   9
   0   1  1610470.64  713.53   2
   0   1 -1610378.95  371.30   9
   0   1 -1611195.75  359.95   7
   0  -1 -17 1282.95  132.06   9
   0   1 -17 1332.05  129.85   7
   0   1  17 1098.93  228.57   2
   0   1 -17 1400.60  141.51   9
   0   1 -18 9946.35  344.76   7
   0   1 -18 9226.38  360.00   9
   0  -1 -18 9854.49  361.13   9
   0   1 -19  182.49   47.39   7
   0   1 -19  214.33   67.85   9
   0  -1 -19  270.52   65.33   9
   0  -1 -20  169.82   52.73   9
   0   1 -20  189.16   56.35   9
   0   1 -20   89.41   41.28   7
   0  -1 -21 1534.51  130.81   9
   0   1 -21 1718.40  146.17   9
   0  -1 -22 1108.77  103.10   9
   0   1 -22 1041.69  108.05   9
   0   1 -23 2096.50  135.73   9
   0  -1 -23 1887.64  119.55   9
   0   1 -24 1179.60   89.16   9
   0  -1 -24 1327.04   86.15   9
   0   1 -25  364.16   41.62   9
   0   2   0 6262.25  281.79   3
   0  -2  -127031.46  267.57   1
   0   2  -129513.55  592.61   3
   0   2   129693.72  594.21   3
   0   2   2  663.15   94.49   3
   0   2  -2  719.33   96.17   3
   0  -2  -2  531.51   42.54   1
   0   2   3  217.87   59.99   3
   0  -2   3  223.89   31.56   2
   0  -2  -3  253.92   43.47   1
   0   2   3  253.29   77.00   2
   0   2  -3  359.57   77.95   3
   0   2   4  206.34   74.62   2
   0  -2   4  172.90   38.51   2
   0   2  -4  178.07   59.06   3
   0   2   4  267.74   66.69   3
   0   2   526878.26  550.68   3
   0   2   525909.94  769.48   2
   0   2  -527259.72  555.24   3
   0  -2   526190.62  517.08   2
   0   2   634656.54  599.79   3
   0   2  -634184.58  591.88   3
   0   2   635171.13  949.71   2
   0  -2   744018.12  964.39   2
   0   2   738200.10 1049.78   2
   0  -2   826619.00  795.10   2
   0   2   825099.19  900.55   2
   0   2   9 4875.09  420.38   2
   0  -2   9 5781.80  387.12   2
   0  -2  10 2233.42  253.46   2
   0   2  10 2448.23  309.12   2
   0  -2  1110494.50  554.20   2
   0   2  11 9824.15  635.65   2
   0   2  12   28.37   58.30   2
   0  -2  12  289.65   98.11   2
   0   2  1311231.70  729.99   2
   0   2  14 1791.99  304.58   2
   0   2 -15 2981.03  197.49   9
   0   2  15 2717.30  378.65   2
   0   2  16 1157.66  252.22   2
   0   2 -16 1199.93  121.31   7
   0  -2 -16 1466.18  136.37   9
   0   2 -16 1494.86  144.82   9
   0   2 -17   78.26   52.11   9
   0   2 -17  -11.47   48.59   7
   0  -2 -17   30.28   30.52   9
   0  -2 -18  786.21  102.94   9
   0   2 -18  745.12  107.24   9
   0   2 -18  840.12  103.81   7
   0   2 -19 5502.96  250.61   7
   0   2 -19 5179.35  268.44   9
   0  -2 -19 5048.17  247.42   9
   0  -2 -20  244.88   55.94   9
   0   2 -20  305.25   71.75   9
   0   2 -20  210.79   52.95   7
   0   2 -21 1290.27  125.79   9
   0   2 -21 1485.78  118.48   7
   0  -2 -21 1195.94  110.84   9
   0   2 -22  -19.62   27.82   9
   0  -2 -22  -33.79   20.48   9
   0  -2 -23   32.73   23.80   9
   0   2 -23   26.07   25.16   9
   0  -2 -24  215.99   33.14   9
   0   2 -24  224.85   42.11   9
   0   2 -25 1500.97   80.06   9
   0   3   0  124.20   71.76   3
   0   3  -1 4028.11  285.68   3
   0   3   1 4114.35  292.57   3
   0  -3  -1 3903.05  133.88   1
   0  -3  -212719.81  230.90   1
   0   3   213952.59  524.45   3
   0   3  -214376.47  530.71   3
   0   3  -315756.74  553.20   3
   0   3   315133.89  534.35   2
   0  -3  -314388.18  287.89   1
   0   3   315346.36  543.16   3
   0   3   4 7772.19  383.70   3
   0   3   4 8272.33  442.18   2
   0   3  -4 8105.48  397.27   3
   0  -3  -4 8598.37  277.38   1
   0  -3   532173.91  451.40   2
   0   3   534643.20  794.27   3
   0   3  -536286.41  816.18   3
   0   3   534712.21  959.43   2
   0   3   6   65.48   48.87   3
   0   3   6   16.09   52.33   2
   0   3  -6   21.57   31.39   3
   0  -3   6   64.34   32.20   2
   0   3  -7  219.59   62.02   3
   0   3   7  148.76   91.50   2
   0  -3   7   98.87   42.45   2
   0   3   7  222.68   65.93   3
   0   3   8 2427.83  307.42   2
   0  -3   8 2352.89  205.69   2
   0  -3   936933.37  973.82   2
   0   3   935222.68 1173.78   2
   0  -3  10 3053.50  302.90   2
   0   3  10 3105.85  361.00   2
   0   3  1116403.66  859.71   2
   0   3  12  178.89  104.44   2
   0   3  13 2057.92  325.40   2
   0   3  14  307.84  135.48   2
   0   3 -1524181.88  565.19   9
   0   3 -1523535.81  541.40   7
   0   3  1522755.58 1138.69   2
   0   3  16  203.14  112.40   2
   0  -3 -16  293.27   62.24   9
   0   3 -16  341.32   75.45   9
   0   3 -16  327.13   69.13   7
   0   3 -1711792.25  410.51   9
   0   3 -1711331.02  382.10   7
   0  -3 -1712381.13  385.37   9
   0  -3 -18 1412.16  131.11   9
   0   3 -18 1462.72  145.05   9
   0   3 -18 1532.63  144.28   7
   0  -3 -19 6757.19  274.80   9
   0   3 -19 6162.66  272.02   7
   0   3 -19 6229.54  291.65   9
   0   3 -20   95.12   43.54   7
   0   3 -20   87.85   49.42   9
   0  -3 -20   68.61   26.70   9
   0  -3 -21   55.02   29.04   9
   0   3 -21   35.59   40.77   9
   0   3 -21   87.88   33.65   7
   0   3 -22  470.23   72.75   9
   0  -3 -22  402.94   55.36   9
   0   3 -22  460.80   59.88   7
   0   3 -23  599.66   72.22   9
   0   3 -24  228.08   40.13   9
   0   3 -25  118.65   24.13   9
   0   4   024945.17  878.80   3
   0  -4  -117588.14  339.68   1
   0   4   117955.88  728.33   3
   0   4  -118304.34  729.64   3
   0   4  -2 5026.89  376.30   3
   0   4   2 4906.02  375.95   3
   0  -4  -2 4383.66  156.22   1
   0   4   2 4993.76  316.83   2
   0   4   318136.25  703.07   3
   0   4  -318569.31  709.95   3
   0  -4  -316213.29  306.24   1
   0   4   319083.36  675.09   2
   0   4   416476.78  680.34   2
   0  -4  -417055.54  381.20   1
   0   4   415513.07  644.20   3
   0   4  -416499.45  671.00   3
   0   4  -5 8642.84  475.18   3
   0   4   5 8425.31  509.31   2
   0   4   5 8865.89  477.15   3
   0   4  -650995.43 1137.93   3
   0   4   649537.39 1103.66   3
   0   4   647596.20 1256.83   2
   0   4   731158.36  862.21   3
   0   4   729940.87 1045.28   2
   0   4  -730722.79  850.51   3
   0   4   849950.09 1062.36   3
   0   4   847082.70 1369.40   2
   0   4   911865.72  710.41   2
   0   4  10 1069.76  223.72   2
   0   4  11  503.33  173.92   2
   0   4  12 3517.92  427.79   2
   0   4  13 8452.43  676.11   2
   0   4  14 5968.82  585.65   2
   0   4 -15  143.06   55.80   9
   0   4 -15  249.62   64.16   7
   0   4 -16  352.15   69.45   9
   0   4 -16  349.41   78.11   7
   0   4  16  488.36  129.94   2
   0   4 -17  896.50  116.71   9
   0   4 -17  857.16  115.09   7
   0   4 -18 2387.23  184.56   9
   0   4 -18 2310.11  178.43   7
   0   4 -19 1229.64  129.76   9
   0   4 -19 1278.83  128.36   7
   0   4 -20 4793.30  229.74   7
   0   4 -20 4558.52  237.99   9
   0   4 -21  526.41   77.12   9
   0   4 -21  608.76   81.02   7
   0   4 -22  515.58   73.11   9
   0   4 -22  516.85   65.12   7
   0   4 -23   87.22   30.19   9
   0   4 -24  705.88   61.33   9
   0   5   0   52.75   74.07   3
   0   5   0   32.06   31.49   2
   0   5   1   10.60   48.71   2
   0   5  -1   57.97   42.59   2
   0   5   1  100.32   88.23   3
   0  -5  -1   67.00   27.15   1
   0   5  -1  149.60  107.97   3
   0   5   224638.37  796.75   2
   0   5   223121.36  929.14   3
   0   5  -223202.18  926.70   3
   0  -5  -221483.07  384.84   1
   0   5   3  257.42  117.36   3
   0   5   3  201.46   91.29   2
   0   5  -3  281.84  128.96   3
   0  -5  -3  184.31   36.19   1
   0   5   459194.35 1438.54   3
   0   5  -461588.11 1469.60   3
   0  -5  -464639.10  727.26   1
   0   5   461662.43 1399.35   2
   0   5   5   83.20   67.23   3
   0   5   5   23.62   65.31   2
   0   5  -5   55.52   66.55   3
   0   5   610466.10  630.38   2
   0   5   610153.55  576.41   3
   0   5  -611600.55  624.41   3
   0   5  -7 7445.70  488.52   3
   0   5   7 7302.67  481.41   3
   0   5   7 7282.99  546.57   2
   0   5   8 6791.71  547.94   2
   0   5   8 6591.45  446.93   3
   0   5  -8 7093.41  462.72   3
   0   5   9 5645.21  515.36   2
   0   5  1026448.62 1145.72   2
   0   5  11 4375.45  477.47   2
   0   5  12 4894.45  520.07   2
   0   5  13 1168.36  257.91   2
   0   5 -14 4704.70  299.64   6
   0   5  14 5667.78  578.88   2
   0   5 -14 5672.52  272.95   9
   0   5 -14 5459.84  293.32   8
   0   5 -15   62.39   50.24   7
   0   5 -15   29.02   40.48   9
   0   5 -15   21.92   50.61   6
   0   5 -1615914.14  486.79   7
   0   5 -1616872.72  486.16   9
   0   5 -17  424.08   79.71   9
   0   5 -17  354.80   78.18   7
   0   5 -18 3926.95  230.50   9
   0   5 -18 4004.97  238.39   7
   0   5 -19   47.74   29.87   9
   0   5 -19   72.55   44.39   7
   0   5 -20   55.14   33.34   9
   0   5 -20   49.96   31.96   7
   0   5 -21  123.75   45.37   7
   0   5 -21  105.13   43.08   9
   0   5 -22 2353.50  134.04   7
   0   5 -22 2279.27  135.51   9
   0   5 -23   10.80   20.22   9
   0   5 -24 1714.17   82.61   9
   0   6   068455.63 1210.65   2
   0   6   061017.77 1789.30   3
   0   6   1 1929.58  232.96   2
   0   6   1 1676.14  297.00   3
   0   6  -1 1666.64  293.50   3
   0   6  -1 1900.52  166.15   2
   0  -6  -1 1549.30  123.51   1
   0   6   250678.63 1237.60   2
   0   6   245975.43 1466.51   3
   0   6  -247814.08 1491.60   3
   0   6   3  273.47   90.10   2
   0   6   3  249.34   97.47   3
   0   6  -3  388.29  144.32   3
   0   6   4  372.58  134.46   3
   0   6   4  385.02  134.04   2
   0   6  -4  532.58  159.05   3
   0   6  -5 3974.47  414.53   3
   0   6   5 4135.06  407.94   2
   0   6   5 4356.73  432.88   3
   0   6   611802.79  698.64   3
   0   6  -611462.57  696.31   3
   0   6   611607.96  704.94   2
   0   6   7 6009.13  489.18   3
   0   6  -7 6245.87  499.64   3
   0   6   7 5643.34  498.43   2
   0   6   8 9086.54  589.28   3
   0   6  -8 8975.43  590.70   3
   0   6   8 7830.49  617.76   2
   0   6   9 7499.86  618.13   2
   0   6  10  703.33  197.93   2
   0   6  11 2644.33  392.45   2
   0   6  12 8612.87  711.71   2
   0   6 -13 4598.61  274.33   8
   0   6 -13 5193.16  254.68   9
   0   6 -13 4328.11  311.07   6
   0   6  13 4138.54  502.00   2
   0   6 -14 7630.30  407.98   6
   0   6 -14 8786.08  340.20   9
   0   6  14 8588.41  730.13   2
   0   6 -14 8024.91  365.79   8
   0   6 -15  741.23  104.31   9
   0   6 -15  871.33  139.56   6
   0   6 -15  756.00  111.55   7
   0   6 -16   83.11   54.43   7
   0   6 -16   -3.52   28.66   9
   0   6 -16  -39.58   53.93   6
   0   6 -17  269.63   64.39   9
   0   6 -17  274.40   70.47   7
   0   6 -18 2833.20  190.66   9
   0   6 -18 2746.56  199.17   7
   0   6 -19  882.54  104.95   9
   0   6 -19 1028.63  122.07   7
   0   6 -20 2054.32  144.20   9
   0   6 -20 2198.13  157.42   7
   0   6 -21   73.90   39.00   7
   0   6 -21   82.86   33.81   9
   0   6 -22  335.90   48.86   9
   0   6 -22  331.25   52.22   7
   0   6 -23   46.09   17.72   9
   0   7   0  -53.44   90.03   3
   0   7  -1 8934.52  742.57   3
   0   7   1 8577.29  729.83   3
   0   7   110227.34  536.34   2
   0   7  -2 4275.03  502.27   3
   0   7   2 4547.42  514.25   3
   0   7   2 5522.20  445.81   2
   0   7   315834.11  936.03   3
   0   7  -316746.03  961.38   3
   0   7   317556.78  822.72   2
   0   7  -4  271.32  127.39   3
   0   7   4  297.85  138.33   3
   0   7   4  232.06  106.27   2
   0   7   5 4130.55  425.24   2
   0   7   5 4213.44  468.42   3
   0   7  -5 4166.88  466.26   3
   0   7   6 2060.64  312.89   2
   0   7   6 1983.60  324.05   3
   0   7  -6 2025.00  331.87   3
   0   7   7 2826.34  369.18   3
   0   7   7 2501.76  355.74   2
   0   7  -7 2470.87  352.37   3
   0   7   8 5338.72  503.15   3
   0   7   8 4920.13  511.28   2
   0   7   931482.22 1311.09   2
   0   7  10 5484.12  564.05   2
   0   7 -1120210.75  600.00   6
   0   7 -1120066.01  568.08   8
   0   7 -12  631.93  129.80   6
   0   7  12  681.23  209.80   2
   0   7 -12  543.95  101.44   8
   0   7 -13 1641.75  169.85   8
   0   7 -13 1857.36  223.57   6
   0   7  13 1961.98  349.83   2
   0   7 -14  112.97   49.82   9
   0   7 -14  128.66   64.17   8
   0   7 -14  126.95   71.18   6
   0   7 -15 3940.02  298.58   6
   0   7 -15 4279.65  235.74   9
   0   7 -15 3741.98  245.54   7
   0   7 -16  883.80  145.23   6
   0   7 -16 1002.09  114.41   9
   0   7 -16  981.98  126.60   7
   0   7 -17 2413.14  172.49   9
   0   7 -17 2377.89  190.07   7
   0   7 -18  749.55   92.70   9
   0   7 -18  777.20  106.25   7
   0   7 -19   72.01   36.57   9
   0   7 -19   76.89   44.98   7
   0   7 -20  -45.50   39.27   7
   0   7 -20    4.96   25.37   9
   0   7 -21  673.37   66.65   9
   0   7 -21  840.87   83.42   7
   0   7 -22   35.88   19.25   9
   0   7 -22   90.55   28.92   7
   0   8   0  114.17  126.80   3
   0   8  -146865.65 1859.19   3
   0   8   146017.27 1850.14   3
   0   8   2 3546.65  499.88   3
   0   8  -2 4033.10  537.56   3
   0   8  -3 2913.57  449.23   3
   0   8   3 2716.27  424.70   3
   0   8  -4  -37.81   83.19   3
   0   8   4   89.14   72.23   2
   0   8   4   54.55   85.77   3
   0   8   510421.75  803.06   3
   0   8   511958.63  757.44   2
   0   8  -510542.40  807.73   3
   0   8   6  124.99  102.99   3
   0   8  -6  130.14   98.60   3
   0   8   6   77.19   80.83   2
   0   8   716335.69  975.91   3
   0   8  -716507.61  984.71   3
   0   8   715458.99  900.04   2
   0   8   8   16.55   48.96   2
   0   8   9  617.09  192.37   2
   0   8 -10 1351.76  151.58   6
   0   8 -10 1457.36  159.44   8
   0   8  10 1103.22  257.00   2
   0   8 -11 1454.89  178.18   6
   0   8 -11 1268.53  150.85   8
   0   8  11 1442.97  298.16   2
   0   8 -12 5231.41  359.19   6
   0   8  12 4924.04  548.08   2
   0   8 -12 5145.17  303.10   8
   0   8 -13 8217.22  469.69   6
   0   8 -13 8028.92  373.89   8
   0   8 -14 2254.83  240.57   6
   0   8 -14 2166.28  197.88   8
   0   8 -15 1974.72  183.60   7
   0   8 -15 2101.55  228.46   6
   0   8 -16  434.06  105.46   6
   0   8 -16  232.29   71.29   7
   0   8 -17  270.72   68.11   7
   0   8 -18   47.69   42.70   7
   0   8 -19 4477.50  216.85   7
   0   8 -20  170.17   46.67   7
   0   8 -21 1897.49  111.90   7
   0   8 -22    7.96   17.24   7
   0   9   0  -83.32  120.98   3
   0   9  -1 2849.82  496.28   3
   0   9   1 3413.97  546.84   3
   0   9  -2 9235.02  872.35   3
   0   9   2 8473.35  833.51   3
   0   9  -3 9878.85  881.18   3
   0   9   3 9544.22  855.55   3
   0   9  -414468.01 1039.84   3
   0   9   414800.50 1040.64   3
   0   9  -5 3954.97  526.09   3
   0   9   5 3935.47  534.31   3
   0   9   6  348.11  163.64   3
   0   9  -6  384.30  174.70   3
   0   9   7 2911.96  398.39   2
   0   9   8 5626.70  553.83   2
   0   9  -8 5911.04  319.43   8
   0   9  -8 5142.40  279.42   6
   0   9  -9 3550.51  239.59   6
   0   9  -9 4267.91  273.71   8
   0   9   9 3535.84  445.74   2
   0   9  10 7823.18  682.07   2
   0   9 -10 8737.60  392.93   8
   0   9 -10 7777.93  373.61   6
   0   9 -11 2404.86  208.82   8
   0   9 -11 2277.43  218.77   6
   0   9 -12 1566.30  205.84   6
   0   9 -12 1627.97  173.83   8
   0   9 -13  -75.29   71.48   6
   0   9 -13   25.94   39.52   8
   0   9 -14  443.60  107.13   6
   0   9 -15 2371.75  235.41   6
   0   9 -15 2245.72  184.19   7
   0   9 -16 1799.65  192.21   6
   0   9 -16 1493.73  150.27   7
   0   9 -17 5276.88  258.13   7
   0   9 -18  493.69   75.86   7
   0   9 -19 1337.18  112.16   7
   0   9 -20  208.01   44.23   7
   0   9 -21   41.43   21.95   7
   0  10   017355.00 1380.22   3
   0  10  -1   20.64   88.80   3
   0  10   1 -240.52  178.84   3
   0  10  -2 3919.96  602.80   3
   0  10   2 3408.29  556.81   3
   0  10   3   52.75   82.62   3
   0  10  -3   25.32   33.16  11
   0  10   3   65.27   34.75  11
   0  10   4 4093.26  577.93   3
   0  10  -4 3318.32  533.02   3
   0  10   4 4281.56  231.75  11
   0  10  -4 4496.16  239.48  11
   0  10  -5 1402.29  138.35  11
   0  10   5 1183.05  308.93   3
   0  10   5 1398.68  138.53  11
   0  10  -622396.11  558.88  11
   0  10  -7  507.44   92.04   6
   0  10  -7  748.11  117.90   8
   0  10  -7  552.34   94.24  11
   0  10  -812606.75  474.77   8
   0  10  -811518.00  433.36   6
   0  10  -9  302.31   78.48   8
   0  10  -9  376.36   89.31   6
   0  10 -10   89.18   55.03   8
   0  10 -10   20.75   44.02   6
   0  10 -11 1116.78  142.36   8
   0  10 -11  978.15  148.57   6
   0  10 -12 5702.33  311.76   8
   0  10 -12 6747.75  423.44   6
   0  10 -13   22.27   65.69   6
   0  10 -14 2249.18  232.02   6
   0  10 -14 2082.79  178.86   7
   0  10 -15  -12.01   39.32   7
   0  10 -15  -42.72   74.37   6
   0  10 -16  284.46   66.86   7
   0  10 -16  251.51   77.59   6
   0  10 -17   38.52   38.25   7
   0  10 -18 1699.80  123.50   7
   0  10 -19   38.07   28.13   7
   0  10 -20 2815.42  118.09   7
   0  11   0  158.65   51.34  11
   0  11   0 -114.98  153.94   3
   0  11  -1 1185.41  130.85  11
   0  11   1 1019.04  346.35   3
   0  11  -1  874.02  324.66   3
   0  11   1 1199.81  127.67  11
   0  11  -2 9402.23  356.40  11
   0  11   2 9307.29  350.23  11
   0  11  -3 6149.65  293.67  11
   0  11   3 5620.38  279.55  11
   0  11   410530.67  386.46  11
   0  11  -411377.75  404.97  11
   0  11  -5 3550.64  232.90  11
   0  11   5 3535.99  231.34  11
   0  11  -6 1899.30  173.33  11
   0  11   6 1968.60  178.82  11
   0  11  -7   77.98   51.03   6
   0  11   7   40.45   37.66  11
   0  11   8 2841.34  231.48  11
   0  11  -8 3051.99  231.10   8
   0  11  -8 2785.58  223.48   6
   0  11   9  666.06  127.49  11
   0  11  -9  693.96  120.87   6
   0  11  -9  699.87  115.10   8
   0  11 -10 3450.19  267.81   6
   0  11 -10 3937.51  258.75   8
   0  11 -11  141.59   56.75   8
   0  11 -11  121.35   89.78   6
   0  11 -12  586.63  128.87   6
   0  11 -13    1.59   43.73   7
   0  11 -13   63.50   53.88   6
   0  11 -14 2171.28  211.41   6
   0  11 -14 1963.05  164.54   7
   0  11 -15  363.44   86.26   6
   0  11 -15  384.69   72.70   7
   0  11 -16 5515.92  236.37   7
   0  11  16 5055.71  221.82  11
   0  11  17  786.00   80.09  11
   0  11 -17 1088.99   97.97   7
   0  11 -18 2351.11  123.21   7
   0  11  18 1694.26   95.45  11
   0  11 -19   36.42   22.24   7
   0  12   0 2869.42  205.08  11
   0  12   1 3415.71  221.26  11
   0  12  -1 3750.26  232.02  11
   0  12  -2 4224.23  249.49  11
   0  12   2 4284.95  248.13  11
   0  12   3 1191.90  133.23  11
   0  12  -3 1077.54  131.86  11
   0  12   4  234.49   63.89  11
   0  12  -4  425.32   90.65  11
   0  12   510030.24  396.02  11
   0  12  -510462.66  404.14  11
   0  12   6 2401.15  201.23  11
   0  12  -6 2078.51  192.14   6
   0  12   7 9454.57  405.58  11
   0  12  -7 8467.31  386.85   6
   0  12  -8  785.81  123.43   6
   0  12   8  814.13  124.12  11
   0  12   9  840.66  138.03  11
   0  12  -9  934.38  136.60   6
   0  12  -9  989.94  127.71   8
   0  12  10   61.23   64.26  11
   0  12 -10   29.10   48.88   6
   0  12 -11  449.83  116.13   6
   0  12  11  410.21  116.56  11
   0  12 -12 1365.15  138.88   7
   0  12 -12 1443.16  189.47   6
   0  12 -13 4349.21  292.34   6
   0  12 -13 4366.89  225.07   7
   0  12  14 1012.54  112.21  11
   0  12 -14 1052.66  138.69   6
   0  12 -14 1084.36  108.60   7
   0  12 -15 3086.68  207.57   6
   0  12 -15 2920.72  160.60   7
   0  12  15 2518.76  144.56  11
   0  12  16    4.96   21.72  11
   0  12 -16   12.45   24.30   7
   0  12 -17   74.28   26.64   7
   0  13   0  -44.52   51.75  11
   0  13  -1 1336.84  137.28  11
   0  13   1 1463.58  144.08  11
   0  13   2  862.35  111.24  11
   0  13  -2  871.10  115.64  11
   0  13  -310954.40  398.02  11
   0  13   310315.37  390.41  11
   0  13   4 1042.23  130.60  11
   0  13  -4 1063.43  128.02  11
   0  13  -4 1031.41  133.70   6
   0  13   5 2921.53  214.26  11
   0  13  -5 2661.18  210.69   6
   0  13   6   38.60   44.75  11
   0  13  -6   38.00   45.75   6
   0  13  -7  256.78   74.13   6
   0  13   7  199.99   60.96  11
   0  13   8 1061.72  140.67  11
   0  13  -8  973.81  141.89   6
   0  13   9 5416.24  319.33  11
   0  13  -9 5411.63  326.35   6
   0  13 -10  431.00  108.95   6
   0  13  10  315.63   93.48  11
   0  13 -11 5052.19  233.55   7
   0  13 -11 4870.53  321.32   6
   0  13 -12  271.08   78.43   6
   0  13 -12  239.60   55.40   7
   0  13  12  291.69   68.47  11
   0  13 -13   31.49   28.97   7
   0  13 -13   37.80   38.61   6
   0  13  13   15.42   25.54  11
   0  13  14   16.04   18.23  11
   0  13 -14   98.75   49.94   6
   0  13 -14   31.41   26.49   7
   0  13 -15 1495.73   89.21   7
   0  14   0 1401.76  140.13  11
   0  14  -1 6051.18  282.98  11
   0  14   1 6305.67  294.61  11
   0  14  -2 1869.11  173.70   6
   0  14   2 1939.40  162.83  11
   0  14  -2 2046.70  164.67  11
   0  14   3 1135.95  126.87  11
   0  14  -3 1177.10  124.90  11
   0  14  -3 1071.47  133.80   6
   0  14  -4  204.42   66.68   6
   0  14   4  133.86   45.68  11
   0  14  -5  573.59  100.19   6
   0  14   5  645.17   98.13  11
   0  14  -6 1855.11  173.53   6
   0  14   6 2223.68  181.09  11
   0  14   7 1509.34  150.08  11
   0  14  -7 1677.76  170.45   6
   0  14  -8  795.26  125.23   6
   0  14   8 1000.95  127.13  11
   0  14   9   85.44   50.96  11
   0  14  -9   50.32   73.74   6
   0  14  10  320.94   70.11  11
   0  14 -10  293.04   85.60   6
   0  14 -10  371.94   59.81   7
   0  14 -11  883.60   78.91   7
   0  14 -11  881.82  117.18   6
   0  14 -12 2818.30  185.02   6
   0  14 -12 2913.53  124.70   7
   0  14 -13 1603.89  124.92   6
   0  15   0  -11.52   37.82  11
   0  15   0  -22.34   41.29   6
   0  15  -1   82.04   48.14   6
   0  15   1   10.58   29.22  11
   0  15   1  150.47   53.06   6
   0  15   2 2088.84  153.91  11
   0  15  -2 1893.24  166.14   6
   0  15   2 1932.01  171.92   6
   0  15   3  303.65   62.62  11
   0  15  -3  348.20   80.45   6
   0  15   4 6017.94  260.86  11
   0  15  -4 5118.99  271.55   6
   0  15  -5   81.61   48.61   6
   0  15   5  153.02   52.06  11
   0  15  -6  410.97   90.42   6
   0  15   6  465.39   77.61  11
   0  15  -7   -4.26   47.04   6
   0  15  -8 2084.07  178.22   6
   0  15  -9  -14.10   37.87   6
   0  15 -10 4845.67  222.98   6
   0  15 -11   19.75   26.00   6
   0  16   0 2053.06  156.94   6
   0  16   1  389.24   75.10   6
   0  16  -1  457.24   85.35   6
   0  16  -2 1384.30  130.40   6
   0  16  -3  456.63   82.80   6
   0  16  -4  987.62  116.21   6
   0  16  -5  115.52   61.52   6
   0  16  -6 2964.77  176.07   6
   0  16  -7  199.46   47.31   6
   1   0 -25    6.21   11.48   9
   1   0 -24  729.36   67.47   9
   1   0 -23   -5.25   22.23   9
   1   0 -22 1354.79  117.12   9
   1   0 -21   49.67   39.07   9
   1   0 -20  305.92   69.75   9
   1   0 -19   41.79   41.97   9
   1   0 -18 9317.59  357.97   9
   1   0 -17  -14.08   33.07   9
   1   0 -1620690.05  515.41   9
  -1   0  1619058.90  932.06   2
  -1   0  15  -62.02   69.50   2
  -1   0  14 6143.64  513.93   2
  -1   0  13   74.59   54.96   2
  -1   0  12 1316.75  233.32   2
  -1   0  11  194.49   93.99   2
  -1   0  1025910.50  952.30   2
  -1   0   9  553.12  152.11   2
  -1   0   834318.44 1015.16   2
  -1   0   7  -25.38   56.26   2
  -1   0   6 3611.94  300.69   2
  -1   0   5  -31.80   45.20   2
  -1   0   426854.85  607.52   2
  -1   0   3   67.94   35.05   2
  -1   0   298007.13  789.04   2
  -1   0   1   43.25   18.68   2
  -1   0   013785.08  239.68   2
  -1   0   013724.36  237.18   1
  -1   0  -1  100.15   25.39   1
  -1   0  -241266.42  538.69   1
  -1   0  -3   22.41   32.09   1
  -1   0  -433876.43  707.44   1
  -1   0  -5   64.28   41.63   4
  -1   0  -610448.11  254.94   4
   1   0   611145.41  466.24   2
  -1   0  -7   56.16   32.52   4
   1   0   7   -4.99   42.09   2
  -1   0  -8 4104.75  172.33   4
   1   0   8 4351.66  340.51   2
  -1   0  -9   58.38   32.57   4
   1   0   9   28.02   53.31   2
  -1   0 -1011512.15  300.09   4
   1   0  1011896.57  608.82   2
  -1   0 -11   20.43   24.53   4
   1   0  11  128.71   41.15   2
   1   0  12 3636.09  363.42   2
  -1   0 -12 3723.52  179.97   4
   1   0  13   58.15   61.79   2
   1   0  14 8163.14  575.31   2
   1   0  15  121.75   74.45   2
  -1   0 -15   97.20   40.71   9
  -1   0 -1626572.15  550.33   7
  -1   0 -1628079.74  609.24   9
  -1   0 -17   31.00   45.81   9
  -1   0 -17  100.13   48.08   7
  -1   0 -1818428.66  468.97   7
  -1   0 -1817500.46  486.19   9
  -1   0 -19   37.37   34.25   7
  -1   0 -19   62.30   39.38   9
  -1   0 -20 2920.09  190.76   9
  -1   0 -21   22.26   26.01   9
  -1   0 -22 2053.01  142.84   9
  -1   0 -23  -18.29   23.73   9
  -1   0 -24  829.68   71.99   9
  -1   0 -25    1.19   14.92   9
   1   1 -25 1186.90   71.00   9
   1  -1 -24  625.05   57.84   9
   1   1 -24  700.85   70.08   9
   1   1 -23   21.36   31.05   9
   1  -1 -23   28.26   23.81   9
   1   1 -22   77.33   37.39   9
   1  -1 -22  102.07   37.96   9
   1  -1 -21 1373.92  122.25   9
   1   1 -21 1577.43  142.77   9
   1  -1 -20 4611.05  236.64   9
   1   1 -20 4363.29  240.06   9
   1  -1 -19  666.57   97.10   9
   1   1 -19  834.76  111.06   9
   1  -1 -18 6127.19  282.88   9
   1   1 -18 6051.94  291.47   9
   1  -1 -17  919.32  110.02   9
   1   1 -17 1052.28  123.99   9
  -1   1  16  159.68   93.26   2
   1  -1 -16  172.75   52.55   9
   1   1 -16   49.78   36.63   9
  -1  -1  15   14.22   33.99   2
  -1   1  15   88.97   76.52   2
  -1   1  14 8994.52  648.29   2
  -1  -1  14 9584.30  626.52   2
  -1  -1  13 1924.45  274.05   2
  -1   1  13 1618.71  265.75   2
  -1   1  12 6342.34  527.39   2
  -1  -1  12 6672.69  498.97   2
  -1  -1  11  303.04  109.36   2
  -1   1  11  273.70  120.88   2
  -1   1  10 1148.76  215.51   2
  -1  -1  10 1177.80  201.81   2
  -1   1   9 5282.46  428.00   2
  -1  -1   9 4963.68  399.57   2
  -1  -1   8 9772.48  549.43   2
  -1   1   8 9429.23  538.42   2
  -1  -1   772618.39 1342.15   2
  -1   1   769114.84 1386.49   2
  -1   1   631593.92  891.91   2
  -1  -1   629854.35  770.71   2
  -1  -1   559246.35  954.99   2
  -1   1   558922.65 1125.23   2
  -1   1   415296.80  500.54   2
  -1  -1   415355.09  417.58   2
  -1  -1   3 5111.12  204.81   2
  -1   1   3 5831.23  267.25   2
  -1  -1   2 2805.72  131.21   2
  -1   1   2 2813.84  154.34   2
  -1   1   1  704.52   63.18   2
  -1  -1   1  728.42   65.71   2
  -1   1   1  725.71   44.10   1
  -1  -1   060639.30  561.65   1
  -1   1   060050.89  449.47   1
  -1   1   061253.21  462.06   2
  -1  -1  -115258.74  292.09   1
  -1   1  -115842.21  304.08   1
  -1   1  -214498.07  369.44   1
  -1  -1  -213388.57  307.69   1
  -1  -1  -3   31.57   30.46   1
  -1  -1  -416120.21  460.03   1
   1  -1   526114.26  585.72   2
  -1  -1  -525753.20  667.51   1
  -1   1  -640913.55  633.12   4
   1  -1   632262.43  736.96   2
   1  -1   739307.54  856.86   2
   1   1   739533.03 1032.18   2
   1  -1   817046.45  602.45   2
   1   1   819288.41  772.04   2
  -1   1  -910531.88  288.82   4
   1   1   911095.93  609.78   2
  -1   1 -10 2964.91  154.90   4
  -1  -1 -10 3283.10  167.35   4
   1  -1  10 2897.20  276.41   2
   1   1  10 2881.88  321.81   2
  -1  -1 -11   81.72   39.43   4
   1   1  11   61.01   59.50   2
  -1   1 -11   73.70   37.05   4
   1   1  12 5876.57  492.80   2
   1  -1  12 5871.77  428.55   2
  -1  -1 -12 6354.22  239.15   4
   1   1  13 2205.44  314.43   2
  -1  -1 -13 2597.05  156.97   4
   1  -1  13 2439.21  286.06   2
   1   1  1410972.48  701.25   2
  -1   1 -15 1302.83  131.74   9
  -1  -1 -15 1223.54  124.76   9
   1   1  15 1278.06  231.89   2
  -1  -1 -16 2643.10  171.47   7
   1   1  16 2989.86  381.86   2
  -1   1 -16 2655.07  182.55   7
  -1   1 -16 2826.23  197.73   9
  -1  -1 -16 2965.42  198.67   9
  -1   1 -17  962.02  112.70   7
  -1  -1 -17  937.42  108.80   7
  -1   1 -17  835.58  110.60   9
  -1  -1 -17  941.28  115.18   9
  -1   1 -18  447.14   77.40   7
  -1   1 -18  455.05   88.04   9
  -1  -1 -18  483.16   83.84   9
  -1   1 -19 1556.63  147.26   9
  -1  -1 -19 1498.29  141.44   9
  -1   1 -19 1555.87  137.24   7
  -1   1 -20 2621.02  185.66   9
  -1  -1 -20 2957.90  190.04   9
  -1   1 -20 2629.35  170.47   7
  -1  -1 -21 1463.59  129.15   9
  -1   1 -21 1659.36  141.32   9
  -1  -1 -22   83.64   34.71   9
  -1   1 -22  116.54   43.08   9
  -1   1 -23  265.49   49.95   9
  -1  -1 -23  296.41   50.24   9
  -1  -1 -24  377.56   46.19   9
  -1   1 -24  320.11   47.73   9
  -1   1 -25  959.72   62.61   9
   1   2 -25  397.02   43.84   9
   1   2 -24  196.61   40.38   9
   1  -2 -24  180.93   29.85   9
   1   2 -23 1901.44  128.30   9
   1  -2 -23 1795.07  104.97   9
   1   2 -22  305.38   61.32   9
   1  -2 -22  293.70   53.01   9
   1  -2 -21  326.47   60.59   9
   1   2 -21  306.97   67.13   9
   1   2 -20 1195.09  130.79   9
   1  -2 -20 1198.07  120.05   9
   1   2 -19 1211.00  132.28   9
   1  -2 -19 1305.73  127.93   9
   1   2 -19 1267.33  120.03   7
   1  -2 -18  347.14   72.02   9
   1   2 -18  301.89   68.11   7
   1   2 -18  309.82   74.18   9
   1   2 -1713452.76  398.41   7
   1   2 -1712592.81  422.84   9
   1  -2 -1712650.90  395.33   9
   1   2 -16  761.28   91.11   7
   1   2 -16  758.15  104.45   9
   1  -2 -16  983.51  110.69   9
  -1   2  15 7882.69  643.82   2
   1   2 -15 8342.49  329.46   9
  -1   2  14  138.62   93.58   2
  -1   2  13  186.13  109.82   2
  -1  -2  13 -159.42   85.67   2
  -1  -2  1211190.96  650.53   2
  -1   2  1211169.79  726.62   2
  -1   2  1120567.33  940.89   2
  -1  -2  1120699.72  874.46   2
  -1  -2  1010125.84  600.97   2
  -1   2  1010310.26  640.36   2
  -1  -2   938897.50 1145.50   2
  -1   2   936146.74 1142.30   2
   1   2  -8 8725.47  291.10   3
  -1   2   8 8658.13  539.54   2
  -1  -2   8 8512.36  478.41   2
   1   2  -711918.70  389.54   3
  -1  -2   711074.70  480.78   2
  -1   2   710380.14  559.63   2
  -1   2   6 3644.63  319.31   2
  -1  -2   6 3470.25  239.96   2
  -1   2   512761.26  562.07   2
  -1  -2   512590.98  393.61   2
  -1  -2   4  385.47   64.38   2
  -1   2   4  400.56  106.05   2
  -1  -2   3 104693.    969.   2
  -1   2   3 107018.   1265.   2
  -1   2   2 3693.58  202.57   2
  -1   2   1  646.29   73.12   2
  -1   2   0 1763.72   88.76   2
  -1  -2  -1 1880.77  118.19   1
  -1   2  -1 1834.04   68.36   2
  -1  -2  -2  692.96   80.14   1
  -1  -2  -387493.28  913.95   1
  -1  -2  -4  253.00   64.01   1
   1  -2   4  311.35   49.12   2
  -1   2  -515266.07  261.01   4
   1  -2   515170.44  387.15   2
  -1   2  -6  145.01   42.32   4
  -1  -2  -6  138.03   66.46   1
   1  -2   6  161.20   58.99   2
   1   2   7 3936.98  224.45   3
   1   2   7 3392.09  324.47   2
   1  -2   7 3635.28  239.17   2
  -1   2  -7 3677.13  192.32   4
  -1   2  -822157.23  499.30   4
   1   2   823896.30  922.09   2
   1   2   823919.76  491.54   3
   1  -2   822584.73  637.73   2
   1   2   916801.80  795.22   2
   1  -2   916564.57  584.83   2
   1   2  10 9728.16  632.80   2
  -1   2 -10 8060.25  263.37   4
   1  -2  10 8976.94  457.44   2
   1  -2  1122762.73  775.07   2
   1   2  1121795.09  977.33   2
  -1  -2 -1210452.80  321.86   4
   1   2  12 9040.81  647.97   2
   1   2  13   72.09   78.84   2
  -1  -2 -13   72.48   36.66   4
   1   2  14 2463.66  356.36   2
  -1  -2 -14 2532.47  163.28   4
  -1   2 -1510957.08  365.76   7
   1   2  1510160.26  731.35   2
  -1  -2 -1510989.11  367.75   9
  -1   2 -1511103.36  384.32   9
  -1  -2 -16  144.09   49.05   9
  -1   2 -16  127.44   51.65   7
  -1   2 -16  160.86   51.57   9
   1   2  16  203.73  114.76   2
  -1  -2 -17 9215.87  343.70   9
  -1   2 -17 9189.59  342.65   7
  -1   2 -17 9474.80  366.95   9
  -1   2 -18  327.44   71.03   9
  -1   2 -18  280.64   71.49   7
  -1  -2 -18  223.34   58.55   9
  -1   2 -19 1940.02  155.45   7
  -1  -2 -19 1980.95  157.74   9
  -1   2 -19 1827.21  159.56   9
  -1  -2 -20  118.72   42.63   9
  -1   2 -20  123.53   43.33   7
  -1   2 -20  174.04   55.54   9
  -1  -2 -21 1414.78  120.05   9
  -1   2 -21 1423.04  118.99   7
  -1   2 -21 1568.76  136.70   9
  -1  -2 -22  125.35   39.88   9
  -1   2 -22  115.12   40.97   9
  -1   2 -23 2167.79  133.59   9
  -1  -2 -23 2125.32  116.82   9
  -1   2 -24  547.72   60.58   9
  -1  -2 -24  488.47   46.93   9
  -1   2 -25  776.94   54.89   9
   1   3 -25  822.95   56.80   9
   1   3 -24  107.78   33.06   9
   1   3 -23   11.54   28.64   9
   1   3 -22   58.93   41.77   9
   1   3 -21 3029.76  160.47   7
   1   3 -21 2956.57  188.16   9
   1  -3 -21 2815.45  155.67   9
   1   3 -20  731.84   87.47   7
   1  -3 -20  711.55   85.80   9
   1   3 -20  738.67  100.06   9
   1   3 -19 9768.16  329.79   7
   1   3 -19 9910.61  371.50   9
   1  -3 -1910346.82  334.77   9
   1   3 -18  612.02   96.96   9
   1   3 -18  736.16   97.15   7
   1  -3 -18  770.20   98.12   9
   1  -3 -17 2648.36  177.11   9
   1   3 -17 2532.57  194.33   9
   1   3 -17 2411.18  173.38   7
   1  -3 -16  -55.83   34.63   9
   1   3 -16   28.87   40.32   9
  -1   3  16   78.77   87.34   2
   1   3 -16   48.55   36.39   7
  -1   3  15 1991.34  330.27   2
   1   3 -15 2259.63  167.44   7
   1   3 -15 2522.21  185.45   9
  -1   3  14 1171.18  257.01   2
  -1   3  1322782.63 1103.26   2
  -1   3  12  438.63  161.78   2
  -1  -3  1110982.68  661.38   2
  -1   3  1111414.34  723.81   2
  -1  -3  10 2943.84  323.38   2
  -1   3  10 2440.58  322.66   2
  -1  -3   9  390.03  120.41   2
  -1   3   9  366.62  130.18   2
  -1  -3   8    8.49   34.87   2
   1   3  -8  141.75   50.57   3
  -1   3   8   21.41   74.50   2
  -1  -3   715693.28  496.83   2
  -1   3   717712.22  761.36   2
   1   3  -719537.49  607.55   3
  -1  -3   6 7009.54  305.42   2
   1   3  -6 8698.89  426.39   3
  -1   3   6 7615.80  482.26   2
  -1  -3   5  689.17   92.19   2
  -1   3   5  742.20  153.61   2
  -1  -3   4 7210.28  291.72   2
  -1   3   4 6920.42  410.93   2
  -1   3   371851.61 1165.07   2
  -1   3   367286.25 1228.30   3
  -1   3   2  489.78  116.25   3
  -1   3   2  473.18   90.39   2
  -1   3   1 121466.   1104.   2
  -1   3   1 115443.   1666.   3
  -1   3   010396.95  253.32   2
  -1   3   010892.37  522.84   3
  -1   3  -1 213944.   2269.   3
  -1  -3  -1 215914.   1427.   1
  -1   3  -2 4226.87  316.66   3
  -1  -3  -2 3718.33  191.45   1
  -1  -3  -311946.81  364.46   1
  -1  -3  -418093.74  470.22   1
  -1  -3  -5 4042.28  246.70   1
   1  -3   5 2231.87   82.52   2
  -1  -3  -6 4907.20  302.78   1
   1   3   6 5271.58  335.00   3
   1  -3   6 4439.62  188.59   2
   1   3   738749.72 1149.45   2
   1   3   740549.00  878.26   3
   1  -3   8 2285.80  198.76   2
   1   3   8 2601.50  215.09   3
   1   3   8 2544.66  320.19   2
   1   3   912865.48  736.08   2
   1   3  10  233.54  114.80   2
   1   3  11 7689.95  611.07   2
   1   3  12  609.32  178.27   2
   1   3  1311830.77  797.25   2
   1   3  14 2892.81  395.70   2
  -1  -3 -14 3112.37  190.78   4
  -1   3 -15 1750.00  156.30   9
  -1  -3 -15 1608.75  140.07   9
  -1   3 -15 1619.69  150.72   7
  -1  -3 -15 1848.58  149.96   4
  -1   3 -16  372.15   78.16   7
  -1   3 -16  421.43   80.30   9
   1   3  16  582.50  183.92   2
  -1  -3 -16  341.50   67.15   9
  -1   3 -17 1128.67  128.68   9
  -1   3 -17 1069.02  123.82   7
  -1  -3 -17 1251.70  126.45   9
  -1   3 -18  358.95   70.92   7
  -1  -3 -18  346.97   67.08   9
  -1   3 -18  276.68   68.06   9
  -1   3 -19 3553.34  208.86   7
  -1  -3 -19 3580.53  203.32   9
  -1   3 -19 3465.38  217.63   9
  -1   3 -20 1198.58  124.62   9
  -1   3 -20 1256.82  121.49   7
  -1  -3 -20 1128.88  111.77   9
  -1  -3 -21 3252.65  171.18   9
  -1   3 -21 3179.12  188.84   9
  -1   3 -21 3129.24  176.37   7
  -1  -3 -22   20.28   20.07   9
  -1   3 -22   40.35   30.12   9
  -1   3 -23   31.94   26.34   9
  -1  -3 -23   60.25   23.53   9
  -1   3 -24  269.83   41.02   9
   1   4 -24  894.35   69.84   9
   1   4 -23  889.89   84.01   9
   1   4 -22 3595.50  182.16   9
   1   4 -22 3602.05  154.76   7
   1   4 -21  332.00   65.41   9
   1   4 -21  380.27   62.96   7
   1   4 -20 1834.56  151.40   9
   1   4 -20 1846.61  139.11   7
   1   4 -19   73.99   46.11   9
   1   4 -19  125.61   44.22   7
   1   4 -18  314.17   67.05   7
   1   4 -18  334.77   76.51   9
   1   4 -17 2212.79  179.23   9
   1   4 -17 2455.32  180.78   7
   1   4 -16 5646.87  282.89   9
   1   4 -16 5381.03  270.28   7
  -1   4  15 2284.43  363.41   2
   1   4 -15 1765.71  165.67   8
   1   4 -15 1731.15  157.95   7
   1   4 -15 1730.50  156.47   9
   1   4 -15 2050.18  187.03   6
   1   4 -14  716.49  108.94   8
   1   4 -14  635.24   94.68   9
  -1   4  14  466.63  170.45   2
  -1   4  13  -36.25   69.69   2
  -1   4  1210715.55  752.85   2
  -1   4  1121480.50 1028.97   2
  -1   4  1027949.77 1123.15   2
  -1   4   922599.47  972.96   2
  -1  -4   832100.79  791.19   2
   1   4  -835413.94  930.00   3
   1   4  -7  617.49  129.44   3
  -1   4   7  582.58  157.17   2
  -1  -4   7  759.49  113.11   2
   1   4  -6  854.95  157.36   3
  -1   4   6  883.42  177.84   2
   1   4  -513597.34  629.73   3
  -1   4   513536.12  644.95   2
  -1   4   421988.20  801.11   3
  -1   4   423335.36  805.41   2
  -1   4   316602.48  706.33   3
  -1   4   317452.52  622.59   2
  -1   4   237988.54 1089.10   3
  -1   4   239228.71  825.39   2
  -1   4   122688.21  540.20   2
  -1   4   121953.46  852.02   3
  -1   4   014422.79  352.60   2
  -1   4   014251.58  698.96   3
  -1   4  -1 1332.12   73.09   2
  -1  -4  -1 1245.60  128.93   1
  -1  -4  -212356.46  376.42   1
  -1   4  -212725.71  632.60   3
  -1   4  -3  276.41  102.27   3
  -1  -4  -3  277.73   60.54   1
  -1  -4  -410788.12  369.87   1
  -1  -4  -515986.57  498.61   1
   1   4   516285.28  687.84   3
  -1  -4  -6  486.60  104.21   1
   1   4   6  432.15  120.64   3
   1   4   7 4321.50  415.92   2
   1   4   7 4539.83  346.08   3
   1   4   836055.41 1256.86   2
   1   4   839393.16  978.46   3
   1   4   922596.95 1024.68   2
   1   4  1031296.36 1235.70   2
   1   4  11 7658.59  637.41   2
   1   4  1212349.84  828.13   2
   1   4  13  298.24  134.88   2
   1   4  14  338.82  154.12   2
  -1   4 -14  161.40   52.98   9
  -1   4 -14  270.35   70.51   6
  -1   4 -14  209.38   63.38   7
   1   4  15 4782.01  539.38   2
  -1  -4 -15 5687.87  268.62   4
  -1   4 -15 5255.01  269.74   9
  -1   4 -15 4802.91  261.55   7
  -1   4 -16 2779.10  199.52   7
  -1   4 -16 2956.02  205.01   9
  -1   4 -17 3284.48  217.53   7
  -1   4 -17 3437.40  222.28   9
  -1  -4 -17 3465.52  200.75   9
  -1   4 -18  862.73  112.63   9
  -1   4 -18  881.22  112.78   7
  -1  -4 -18  786.72   94.48   9
  -1   4 -19 1617.44  145.14   7
  -1  -4 -19 1620.87  129.49   9
  -1   4 -19 1600.65  146.35   9
  -1   4 -20   39.64   36.44   7
  -1   4 -20   16.29   35.24   9
  -1   4 -21  183.95   50.82   7
  -1   4 -21  125.66   45.14   9
  -1   4 -22 1514.59  115.15   9
  -1   4 -22 1624.80  116.00   7
  -1   4 -23  811.75   76.04   9
  -1   4 -24 1880.35   93.29   9
   1   5 -24  770.10   57.23   9
   1   5 -23  -26.50   20.10   9
   1   5 -23   11.06   17.26   7
   1   5 -22  139.76   37.88   7
   1   5 -22  129.84   38.97   9
   1   5 -21  321.18   64.18   9
   1   5 -21  243.76   53.57   7
   1   5 -20 3052.23  189.53   9
   1   5 -20 2978.27  180.40   7
   1   5 -19   92.72   40.50   9
   1   5 -19  174.27   56.52   7
   1   5 -18 9547.80  357.45   7
   1   5 -18 9262.95  357.05   9
   1   5 -17   62.88   51.17   7
   1   5 -17    6.02   29.60   9
   1   5 -16  225.06   50.98   7
   1   5 -16  412.31   79.35   9
   1   5 -15 2985.96  234.16   6
   1   5 -15 2930.57  201.28   9
   1   5 -15 2929.55  219.41   8
  -1   5  15 3184.50  435.49   2
   1   5 -14 7941.06  327.37   9
   1   5 -14 6952.05  355.48   6
   1   5 -14 7644.43  351.23   8
  -1   5  14 7614.94  673.20   2
  -1   5  13  355.82  160.76   2
  -1   5  1222212.49 1116.49   2
  -1   5  11 1175.56  247.48   2
  -1   5  10  348.85  138.58   2
  -1   5   9  389.96  140.49   2
  -1   5   818556.42  885.63   2
   1   5  -821213.71  820.77   3
   1   5  -7 1140.94  194.84   3
  -1   5   7  967.98  196.50   2
   1   5  -628523.21 1007.44   3
  -1   5   626489.16  980.99   2
   1   5  -5 5148.89  433.62   3
  -1   5   5 5338.28  428.31   2
   1   5  -4 6423.29  494.29   3
  -1   5   4 6523.90  448.69   2
  -1   5   4 6538.93  492.30   3
   1   5  -3  385.05  129.30   3
  -1   5   3  372.20  105.97   2
  -1   5   3  333.41  136.48   3
   1   5  -212152.20  719.87   3
  -1   5   211622.49  677.18   3
  -1   5   211965.16  490.08   2
   1   5  -1 3592.55  402.69   3
  -1   5   1 3728.15  239.73   2
  -1   5   1 3566.01  390.53   3
   1   5   078595.41 1966.35   3
  -1  -5   074881.84 1055.66   1
  -1   5   076272.81 1813.00   3
  -1   5   081025.53  917.66   2
  -1  -5  -1  737.57  104.93   1
  -1   5  -1  600.55   53.01   2
   1   5   1  900.77  211.98   3
  -1   5  -1  680.00  184.41   3
   1   5   265888.66 1653.99   3
  -1  -5  -264353.23  930.64   1
  -1   5  -264647.04 1618.86   3
  -1  -5  -3 3362.84  209.50   1
   1   5   3 3457.36  371.44   3
  -1   5  -3 3691.32  380.84   3
  -1  -5  -4   71.06   34.34   1
   1   5   4    8.79   65.74   3
  -1   5  -4   74.30   89.54   3
  -1  -5  -5 2321.45  197.70   1
   1   5   5 2200.08  284.58   3
   1   5   650955.04 1424.17   2
   1   5   654329.01 1379.81   3
   1   5   710851.20  604.71   3
   1   5   7 9743.93  665.27   2
   1   5   832911.09 1021.67   3
   1   5   830262.49 1209.98   2
   1   5   9 2413.78  355.43   2
   1   5  10  280.69  131.80   2
   1   5  11 1757.33  321.90   2
   1   5  1210820.10  795.93   2
   1   5  13  376.53  150.83   2
  -1   5 -13  566.43   93.00   7
  -1   5 -13  552.91  111.85   6
  -1   5 -14 8056.03  325.07   9
   1   5  14 7382.32  677.66   2
  -1   5 -14 7393.76  326.41   7
  -1   5 -14 7822.35  390.71   6
  -1  -5 -15  162.75   61.43   4
  -1   5 -15  149.04   61.39   7
  -1   5 -15  154.00   52.07   9
  -1   5 -15  168.88   69.10   6
   1   5  15  315.06  148.48   2
  -1   5 -16  462.27   90.50   7
  -1   5 -16  390.08   76.54   9
  -1  -5 -16  419.49   79.38   4
  -1   5 -17   31.59   36.21   7
  -1   5 -17   35.81   30.75   9
  -1   5 -18 2247.82  170.62   9
  -1   5 -18 2237.22  175.67   7
  -1   5 -19   -8.81   37.08   7
  -1   5 -19   -0.90   33.50   9
  -1   5 -20 3862.70  205.28   9
  -1   5 -20 4112.93  215.28   7
  -1   5 -21   77.89   38.75   7
  -1   5 -21   57.36   29.66   9
  -1   5 -22 1208.06   98.44   7
  -1   5 -22 1085.98   91.67   9
  -1   5 -23  351.89   45.67   9
   1   6 -23  397.67   45.69   9
   1   6 -23  267.21   33.33   7
   1   6 -22  108.80   32.99   7
   1   6 -22  110.88   32.13   9
   1   6 -21 1042.86   98.34   9
   1   6 -21 1106.12   99.83   7
   1   6 -20  228.23   54.19   7
   1   6 -20  258.00   56.51   9
   1   6 -19   25.50   30.54   9
   1   6 -19   27.89   46.40   7
   1   6 -18 5660.88  268.99   9
   1   6 -18 5534.87  276.15   7
   1   6 -17 2165.44  171.94   9
   1   6 -17 2032.23  180.24   7
   1   6 -16 9198.35  379.27   7
   1   6 -16 9242.42  357.41   9
   1   6 -16 9235.64  413.64   6
   1   6 -15 1939.94  200.45   6
   1   6 -15 1915.72  183.13   8
   1   6 -15 1992.41  166.78   9
  -1   6  14 4494.41  531.89   2
   1   6 -14 4237.48  271.27   8
   1   6 -14 4818.56  254.27   9
   1   6 -14 4429.86  306.23   6
   1   6 -13  128.92   50.07   9
   1   6 -13   26.16   36.43   8
   1   6 -13  -20.13   65.18   6
  -1   6  13   17.71   50.36   2
  -1   6  12 1196.16  265.11   2
  -1   6  11 8907.37  708.27   2
  -1   6  1020431.71 1038.25   2
  -1   6   9 3653.63  427.64   2
   1   6  -817211.24  823.86   3
  -1   6   815166.89  834.60   2
  -1   6   7  186.74  103.71   2
   1   6  -7  197.40   99.75   3
  -1   6   6 1395.01  235.72   2
   1   6  -6 1421.45  247.87   3
  -1   6   5 4544.05  420.15   2
   1   6  -5 5102.84  482.60   3
  -1   6   419784.13  811.89   2
  -1   6   418321.85  916.44   3
   1   6  -418592.76  941.79   3
   1   6  -3 6031.48  545.90   3
  -1   6   3 5493.27  512.80   3
  -1   6   3 6056.87  411.36   2
  -1   6   217158.69  618.85   2
  -1   6   215589.65  873.13   3
   1   6  -216210.29  914.05   3
   1   6  -1 8314.46  678.48   3
  -1   6   1 7610.08  631.59   3
  -1   6   1 8759.74  388.12   2
  -1  -6   0 2530.96  209.28   1
   1   6   0 2576.81  395.65   3
  -1   6   0 2479.05  372.85   3
  -1   6  -1 1981.00  325.57   3
   1   6   1 1999.30  340.58   3
  -1  -6  -1 2127.18  184.04   1
   1   6   218701.59  974.95   3
  -1  -6  -219153.42  530.22   1
  -1   6  -218643.75  960.17   3
   1   6   310526.49  714.38   3
  -1  -6  -311356.03  402.65   1
  -1   6  -310952.41  727.27   3
  -1   6  -419973.58  971.12   3
   1   6   421605.90  994.96   3
   1   6   510225.40  658.66   2
   1   6   5 9659.71  658.48   3
   1   6   6 8853.41  620.14   3
   1   6   6 8899.24  650.03   2
   1   6   7  588.99  161.80   3
   1   6   7  545.49  173.93   2
   1   6   8 6889.87  600.84   2
   1   6   8 8431.41  579.83   3
   1   6   912297.21  820.43   2
   1   6  1013418.36  876.21   2
   1   6  11 5153.21  560.75   2
  -1   6 -12 1321.07  144.67   8
  -1   6 -12 1107.84  164.59   6
   1   6  12 1480.04  309.02   2
  -1   6 -13  -25.66   43.89   6
   1   6  13  -49.58   65.73   2
  -1   6 -13   11.65   35.88   7
  -1   6 -14 2081.30  219.45   6
  -1   6 -14 1978.19  176.08   7
   1   6  14 2122.06  362.75   2
  -1   6 -14 2072.71  164.22   9
  -1   6 -15  623.81  119.91   6
  -1   6 -15  720.21  110.96   7
  -1   6 -15  818.82  110.13   9
  -1   6 -1617018.91  506.84   7
  -1   6 -1617688.25  485.24   9
  -1   6 -17 1018.18  126.04   7
  -1   6 -17  917.61  112.28   9
  -1   6 -18 5706.18  278.68   7
  -1   6 -18 5471.88  257.04   9
  -1   6 -19  236.19   65.31   7
  -1   6 -19   87.39   38.40   9
  -1   6 -20  431.11   67.39   9
  -1   6 -20  406.68   76.33   7
  -1   6 -21  188.05   39.89   9
  -1   6 -21  203.41   46.57   7
  -1   6 -22  422.03   57.83   7
  -1   6 -22  400.97   51.28   9
  -1   6 -23  862.72   57.27   9
   1   7 -22  255.95   39.95   7
   1   7 -22  194.16   32.35   9
   1   7 -21 1806.24  119.54   7
   1   7 -21 1665.59  106.99   9
   1   7 -20  473.48   64.70   9
   1   7 -20  506.43   74.14   7
   1   7 -19 5028.12  243.43   7
   1   7 -19 4904.97  222.22   9
   1   7 -18  545.69   85.95   9
   1   7 -18  493.59   88.36   7
   1   7 -17 1154.56  120.94   9
   1   7 -17 1332.19  145.74   7
   1   7 -16  221.15   59.01   9
   1   7 -16  177.44   63.69   7
   1   7 -16  276.86   82.42   6
   1   7 -15 1517.25  164.23   8
   1   7 -15 1774.84  154.78   9
   1   7 -15 1485.90  183.60   6
   1   7 -14  180.18   72.58   8
   1   7 -14  303.43   72.39   9
   1   7 -14  134.15   53.74   6
  -1   7  13 5470.65  590.12   2
   1   7 -13 5590.35  312.02   8
   1   7 -13 6136.73  395.53   6
   1   7 -13 5896.69  272.80   9
   1   7 -12 1093.55  142.18   8
  -1   7  12 1227.41  276.88   2
   1   7 -12 1120.02  145.88   6
   1   7 -11 2999.62  226.24   8
  -1   7  11 2666.21  397.86   2
  -1   7  10  119.95   95.92   2
  -1   7   9 7203.16  627.80   2
   1   7  -8 1379.48  256.62   3
  -1   7   8 1403.04  279.81   2
   1   7  -736305.25 1343.93   3
  -1   7   734105.49 1272.77   2
  -1   7   6 7523.12  587.83   2
   1   7  -6 6990.10  606.53   3
  -1   7   515316.19  804.37   2
   1   7  -514775.16  908.76   3
  -1   7   4 2973.27  408.02   3
  -1   7   4 3544.09  356.81   2
   1   7  -4 3228.35  430.24   3
  -1   7   3 4226.04  494.93   3
  -1   7   3 5001.01  384.34   2
   1   7  -3 4643.31  527.60   3
   1   7  -210746.88  829.91   3
  -1   7   2 8807.93  724.11   3
  -1   7   210862.32  511.51   2
  -1  -7   116239.11  585.19   1
  -1   7   114069.31  944.07   3
   1   7  -116956.30 1067.55   3
  -1   7   0 6471.76  649.43   3
   1   7   0 7323.58  736.39   3
  -1  -7   0 6524.23  351.78   1
  -1   7  -112792.15  887.60   3
  -1  -7  -114215.64  492.12   1
   1   7   113838.72  956.04   3
  -1   7  -2  155.90   89.42   3
   1   7   2  148.38  100.52   3
   1   7   3    2.10   51.40   2
  -1   7  -3  -24.13  126.99   3
   1   7   3 -153.43  112.27   3
   1   7   4 2668.40  389.56   3
   1   7   4 2922.81  367.90   2
   1   7   522497.61 1096.83   3
   1   7   524321.94 1100.34   2
   1   7   6 2235.94  342.49   2
   1   7   6 2523.15  370.15   3
   1   7   741667.62 1440.63   3
   1   7   738151.02 1426.49   2
   1   7   810088.96  692.20   3
   1   7   8 9442.70  729.95   2
   1   7   9 9307.90  739.34   2
   1   7  10  583.71  210.99   2
   1   7  11 1906.50  346.00   2
  -1   7 -11 1790.03  168.71   8
  -1   7 -11 1826.57  213.03   6
  -1   7 -12   86.26   78.75   6
  -1   7 -12   42.94   54.77   8
   1   7  12  -80.22   75.62   2
   1   7  1312221.61  877.73   2
  -1   7 -1311481.38  528.56   6
  -1   7 -1312640.03  445.72   7
  -1   7 -14 3599.32  242.18   7
  -1   7 -14 3667.93  296.87   6
  -1   7 -15 2989.35  266.07   6
  -1   7 -15 3099.16  199.23   9
  -1   7 -15 3074.84  221.45   7
  -1   7 -16   54.46   33.85   9
  -1   7 -16    4.81   47.21   7
  -1  -7 -16    0.58   47.99   4
  -1   7 -17  281.86   71.26   7
  -1   7 -17  232.53   57.48   9
  -1   7 -18  296.58   58.26   9
  -1   7 -18  252.43   68.40   7
  -1   7 -19 3229.50  193.30   7
  -1   7 -19 3062.41  167.03   9
  -1   7 -20   46.10   34.34   7
  -1   7 -20   66.24   30.91   9
  -1   7 -21  897.95   72.27   9
  -1   7 -21  964.15   87.66   7
  -1   7 -21  892.75   68.34  10
  -1   7 -22  200.16   39.10   7
   1   8 -22  217.95   32.80   7
   1   8 -21  535.37   61.49   7
   1   8 -20   56.43   35.99   7
   1   8 -20   30.48   19.60   9
   1   8 -19 1246.67   97.88   9
   1   8 -19 1301.99  121.49   7
   1   8 -18   29.65   26.89   9
   1   8 -18  108.56   46.35   7
   1   8 -17 5746.26  283.31   7
   1   8 -17 6118.30  252.01   9
   1   8 -16 1197.25  162.35   6
   1   8 -16  988.08  121.46   7
   1   8 -16 1143.16  115.25   9
   1   8 -15 8173.02  372.15   8
   1   8 -15 8019.35  428.14   6
   1   8 -14  891.77  152.20   6
   1   8 -14  839.18  127.63   8
   1   8 -13  296.31   82.71   8
   1   8 -13  393.01   99.99   6
  -1   8  12  -68.99   83.07   2
   1   8 -12    5.25   37.51   8
   1   8 -12   26.15   48.83   6
  -1   8  11 3749.32  479.30   2
   1   8 -11 3636.67  250.72   6
   1   8 -11 3483.55  255.29   8
  -1   8  10  249.42  131.97   2
   1   8 -10  210.83   62.79   6
   1   8 -10  166.15   56.00   8
  -1   8   915351.36  944.43   2
  -1   8   8   15.32   62.01   2
   1   8  -8 -207.39  107.03   3
   1   8  -7 4168.77  495.89   3
  -1   8   7 5054.66  523.29   2
  -1   8   6 1884.72  318.25   2
   1   8  -6 1558.48  318.06   3
  -1   8   516878.76  864.10   2
   1   8  -515339.08  990.15   3
   1   8  -4   99.83  103.34   3
  -1   8   338972.00 1635.74   3
   1   8  -340521.29 1705.92   3
  -1  -8   2   79.04   47.44   1
   1   8  -2  106.85  113.54   3
  -1   8   2   65.31   94.70   3
  -1   8   1 5894.81  677.98   3
   1   8  -1 7517.24  775.36   3
   1   8   0  199.37  152.32   3
  -1   8   0   44.02   90.40   3
   1   8   111144.65  936.65   3
  -1   8  -111024.88  906.66   3
  -1   8  -2  416.24  172.60   3
   1   8   2  223.25  142.88   3
   1   8   2  478.13  155.31   2
   1   8   329986.04 1436.90   3
   1   8   336200.45 1323.28   2
   1   8   417658.33  935.68   2
   1   8   415140.36  986.03   3
   1   8   513046.90  822.62   2
   1   8   512256.47  871.66   3
   1   8   6 6150.16  575.90   2
   1   8   6 6234.29  615.13   3
   1   8   7  724.06  207.98   3
   1   8   7  388.92  155.94   2
   1   8   8   30.76   74.58   2
   1   8   8 -128.15   89.03   3
  -1   8  -9 5315.66  295.85   6
   1   8   9 4758.54  544.59   2
  -1   8 -10  114.70   40.59   8
  -1   8 -10   86.91   66.93   6
   1   8  11 7410.31  681.86   2
  -1   8 -11 8352.23  374.39   8
  -1   8 -11 8400.58  450.60   6
  -1   8 -12   54.17   67.30   6
  -1   8 -13  140.54   85.79   6
  -1   8 -13   93.76   51.66   7
  -1   8 -14  261.55   87.36   6
  -1   8 -14  203.66   67.43   7
  -1   8 -15 8086.19  427.40   6
  -1   8 -15 8009.81  348.14   7
  -1   8 -16  284.95   95.51   6
  -1   8 -16  191.18   59.04   7
  -1   8 -1710201.59  367.05   7
  -1   8 -18  371.70   72.67   7
  -1   8 -19  897.43  101.52   7
  -1   8 -20   11.39   25.67   7
  -1   8 -21  957.15   78.87   7
  -1   8 -22  -14.01   18.00   7
   1   9 -21  639.46   57.10   7
   1   9 -20 1667.92  108.24   7
   1   9 -19 1263.58  108.20   7
   1   9 -18  288.66   61.59   7
   1   9 -17  184.25   58.91   7
   1   9 -16  -23.86   42.00   7
   1   9 -16  108.75   73.04   6
   1   9 -15  844.40  145.16   6
   1   9 -15  801.12  120.62   8
   1   9 -14 1701.51  174.09   8
   1   9 -14 1731.54  214.55   6
   1   9 -13 5493.17  314.92   8
   1   9 -13 6149.95  409.82   6
   1   9 -12 3426.20  252.25   8
   1   9 -12 3643.66  280.87   6
   1   9 -11 1961.74  197.00   6
   1   9 -11 2125.34  202.47   8
   1   9 -10   61.27   43.55   6
   1   9 -10   -6.29   43.55   8
   1   9  -9  160.21   69.71   8
   1   9  -9   99.76   44.12   6
   1   9  -8 7687.56  357.73   8
   1   9  -8 7441.42  332.63  11
   1   9  -7 2609.92  421.61   3
   1   9  -7 2797.24  199.03  11
   1   9  -7 3050.37  218.99   8
   1   9  -623797.13 1280.08   3
   1   9  -5 9359.32  831.01   3
   1   9  -4 8667.09  822.60   3
   1   9  -3 4391.89  600.88   3
   1   9  -2 2049.83  426.83   3
   1   9  -133771.76 1792.66   3
   1   9   0 4871.56  717.10   3
   1   9   119428.59 1342.43   3
   1   9   2 1480.55  355.16   3
   1   9   3 1498.61  340.76   3
   1   9   4 1394.74  325.80   3
   1   9   5 2257.35  397.78   3
   1   9   6 7605.10  658.30   2
   1   9   6 7484.73  718.59   3
   1   9   7 3889.15  508.58   3
  -1   9  -7 3959.07  241.40   6
   1   9   7 3885.35  479.57   2
   1   9   8 4414.91  502.60   2
  -1   9  -8 5163.12  289.95   6
  -1   9  -8 5542.77  297.21   8
  -1   9  -9  375.49   92.45   6
  -1   9  -9  467.30   90.39   8
  -1   9 -10 1030.35  151.42   6
  -1   9 -10 1141.52  141.34   8
  -1   9 -11   54.79   35.03   8
  -1   9 -11   30.54   62.01   6
  -1   9 -12 5044.54  372.72   6
  -1   9 -13 2232.57  242.82   6
  -1   9 -13 2481.11  201.61   7
  -1   9 -14 4610.19  331.80   6
  -1   9 -14 5009.34  276.25   7
  -1   9 -15 2625.66  241.99   6
  -1   9 -15 2752.78  203.29   7
  -1   9 -16  953.43  146.60   6
  -1   9 -16  946.67  114.13   7
  -1   9 -17  120.17   47.94   7
  -1   9 -18  566.81   79.80   7
  -1   9 -19 1795.35  124.21   7
  -1   9 -20 1564.70  100.85   7
  -1   9 -21  875.20   63.03   7
   1  10 -20    5.73   20.43   7
   1  10 -19  -12.28   23.64   7
   1  10 -18  606.82   77.84   7
   1  10 -17   36.85   40.34   7
   1  10 -16 2427.02  175.94   7
   1  10 -16 2697.80  214.23   6
   1  10 -15  125.34   70.43   6
   1  10 -15   26.78   41.01   7
   1  10 -14  545.77  125.30   6
   1  10 -14  577.04  103.77   8
   1  10 -13  565.00  100.26   8
   1  10 -13  551.38  134.17   6
   1  10 -12 1234.45  151.27   8
   1  10 -12 1063.75  160.05   6
   1  10 -11 2918.06  240.22   6
   1  10 -11 3060.64  238.56   8
   1  10 -1013955.56  512.31   8
   1  10 -1012688.25  472.44   6
   1  10  -9 1800.75  188.35   8
   1  10  -9 1814.74  173.16   6
   1  10  -812619.41  482.38   8
   1  10  -811260.07  419.19   6
   1  10  -7 1322.71  146.10  11
   1  10  -7 1346.28  156.60   8
   1  10  -7 1363.23  305.74   3
   1  10  -6  364.10   77.58  11
   1  10  -6  340.99   82.07   8
  -1  10   6  396.69   74.90  11
   1  10  -5  262.41   69.81   8
   1  10  -5  257.00  153.44   3
   1  10  -5  401.89   80.13  11
  -1  10   5  396.80   68.92  11
   1  10  -420024.02 1319.06   3
   1  10  -421778.54  547.17  11
   1  10  -3   44.20   29.55  11
   1  10  -3  199.64  152.64   3
   1  10  -218971.51 1384.54   3
   1  10  -220415.16  508.58  11
   1  10  -1 1156.16  120.36  11
   1  10  -1  912.14  323.17   3
   1  10   0  -21.74   40.51  11
   1  10   0 -317.43  206.79   3
   1  10   1 1137.45  120.32  11
   1  10   1 1250.94  363.34   3
   1  10   2 7232.51  301.94  11
   1  10   2 6619.51  793.20   3
   1  10   3  394.47  193.69   3
   1  10   3   66.85   38.91  11
   1  10   4 6324.32  713.32   3
   1  10   4 6138.83  291.38  11
  -1  10  -5  160.44   35.70  11
   1  10   5  246.31   69.49  11
  -1  10  -6  140.00   60.42   6
  -1  10  -6    1.12   22.19  11
   1  10   6   79.17   90.68   3
  -1  10  -7 1468.21  157.31   6
   1  10   7 1635.13  332.82   3
  -1  10  -8 1703.54  174.55   6
  -1  10  -9 2584.84  204.83   8
  -1  10  -9 2192.07  211.62   6
  -1  10 -1013902.98  560.68   6
  -1  10 -1015138.83  499.84   8
  -1  10 -11  320.65  108.38   6
  -1  10 -12 5373.25  383.70   6
  -1  10 -12 5057.97  286.22   7
  -1  10 -13   82.09   45.33   7
  -1  10 -13   89.50   62.70   6
  -1  10 -14   21.21   56.21   6
  -1  10 -14   15.41   44.02   7
  -1  10 -15  162.90   55.47   7
  -1  10 -15  204.73   85.85   6
  -1  10 -16 2292.69  163.16   7
  -1  10 -17   -3.60   31.19   7
  -1  10 -18 2812.52  151.35   7
  -1  10 -19  148.98   36.93   7
  -1  10 -20  118.40   26.90   7
   1  10  20  102.38   25.81  11
   1  11 -19   42.12   22.42   7
   1  11 -18  949.14   82.10   7
   1  11 -17   20.99   34.59   7
   1  11 -16  231.79   68.42   6
  -1  11  16  232.14   47.41  11
   1  11 -16  119.16   47.01   7
   1  11 -15 1851.68  151.52   7
  -1  11  15 1625.21  131.55  11
   1  11 -15 1865.28  183.02   6
   1  11 -14 2817.74  246.19   6
  -1  11  14 3207.65  217.59  11
   1  11 -13 2942.21  212.37   8
   1  11 -13 3429.66  289.62   6
   1  11 -12 5799.99  305.44   8
   1  11 -12 6235.96  385.20   6
   1  11 -11 2678.52  213.62   8
   1  11 -11 2549.65  232.41   6
  -1  11  11 2650.58  239.72  11
   1  11 -10  784.99  123.55   8
   1  11 -10  635.33  114.11   6
  -1  11  10  962.10  133.84  11
  -1  11   9  755.14  118.10  11
   1  11  -9  666.97  116.14   6
   1  11  -9  619.47  112.48   8
  -1  11   8 3846.73  250.45  11
   1  11  -8 3843.62  269.07   8
   1  11  -8 3122.50  228.69   6
  -1  11   7 2598.89  201.76  11
   1  11  -7 2681.46  226.61   8
   1  11  -7 2360.87  200.18  11
  -1  11   6 4631.59  255.03  11
   1  11  -6 3919.57  251.85  11
   1  11  -6 4306.88  280.81   8
   1  11  -5 2950.18  218.84  11
  -1  11   5 3271.51  210.13  11
  -1  11   4  178.87   52.03  11
   1  11  -4  159.28   61.63  11
   1  11  -3  547.15  243.08   3
   1  11  -3  558.98   93.12  11
   1  11  -2 8457.06  349.92  11
   1  11  -2 8301.79  938.04   3
   1  11  -1 8263.51  342.78  11
   1  11  -1 8938.03 1043.34   3
   1  11   017266.12 1503.74   3
   1  11   015088.18  462.24  11
   1  11   1 1397.94  406.14   3
   1  11   1 1485.57  146.55  11
   1  11   2 8466.50  347.22  11
   1  11   2 7679.04  887.31   3
  -1  11  -3   30.06   29.87  11
   1  11   3   42.20   32.73  11
   1  11   3   38.14   76.19   3
  -1  11  -4  256.57   54.21  11
   1  11   4  251.30   70.15  11
   1  11   5  314.75   83.92  11
  -1  11  -5  269.96   65.16  11
  -1  11  -5  239.88   66.37   6
  -1  11  -6 6473.14  335.23   6
   1  11   6 6849.59  345.84  11
  -1  11  -7  174.36   71.15   6
   1  11   7  194.95   72.05  11
   1  11   8 5591.02  341.44  11
  -1  11  -8 5514.42  327.38   6
   1  11   9   -2.80   52.89  11
  -1  11  -9   -8.76   50.40   6
  -1  11 -10  180.40   86.71   6
  -1  11 -11   79.36   59.14   6
  -1  11 -11   92.98   46.04   7
  -1  11 -12 2563.67  259.41   6
  -1  11 -12 2522.19  189.95   7
  -1  11 -13 2490.48  237.97   6
  -1  11 -13 2729.54  191.17   7
  -1  11 -14 2303.97  167.10   7
  -1  11 -14 2271.88  212.07   6
  -1  11 -15 1693.66  138.01   7
  -1  11 -15 1918.26  181.99   6
   1  11  16  196.26   51.62  11
  -1  11 -16  200.98   49.37   7
  -1  11 -17   80.68   34.24   7
   1  11  17  152.94   46.70  11
   1  11  18  514.47   58.71  11
  -1  11 -18  449.00   54.11   7
   1  12 -17  981.92   76.21   7
   1  12 -16 1253.48  100.08   7
   1  12 -15 1959.51  135.85   7
   1  12 -15 2109.37  170.53   6
   1  12 -14  534.09   80.71   7
   1  12 -14  443.65   95.68   6
   1  12 -13   20.30   48.70   6
  -1  12  13   28.70   32.89  11
  -1  12  12  722.03  117.09  11
   1  12 -12  622.92   92.48   8
   1  12 -12  568.77  119.64   6
   1  12 -11 4830.49  320.04   6
   1  12 -11 4535.73  254.32   8
  -1  12  11 5113.02  314.12  11
  -1  12  10 2282.73  200.70  11
   1  12 -10 1948.73  196.81   6
   1  12 -10 1781.70  165.04   8
   1  12  -9 8521.71  369.96   8
  -1  12   9 9091.37  387.56  11
  -1  12   8  604.30  101.31  11
   1  12  -8  496.77   95.12   8
   1  12  -8  533.28  103.10   6
   1  12  -7  463.11   93.36   6
   1  12  -7  600.43  114.53   8
  -1  12   7  685.66  107.45  11
   1  12  -6   43.09   41.93  11
  -1  12   6  -49.26   39.58  11
  -1  12   5 3005.54  203.74  11
   1  12  -5 2784.58  213.99  11
   1  12  -4   85.83   45.41  11
   1  12  -3 9635.35  388.14  11
   1  12  -2  378.87   83.38  11
   1  12  -1 1558.80  155.94  11
   1  12   0  198.51   55.22  11
   1  12   1 2050.67  180.90  11
   1  12   2   54.68   42.85  11
   1  12   3 8592.04  368.43  11
   1  12   4 3906.23  256.59  11
  -1  12  -4 4433.59  248.56  11
  -1  12  -4 3569.39  246.87   6
   1  12   5 4263.61  273.48  11
  -1  12  -5 4418.41  279.97   6
   1  12   6 1340.58  160.25  11
  -1  12  -6 1414.98  166.77   6
  -1  12  -7  310.70   85.88   6
   1  12   7  352.43   90.23  11
   1  12   8 1843.74  199.37  11
  -1  12  -8 1731.39  194.30   6
  -1  12  -9 6306.96  378.79   6
   1  12   9 5701.76  365.29  11
  -1  12 -10 1523.34  212.07   6
  -1  12 -10 1390.22  137.05   7
   1  12  10 1320.84  192.79  11
   1  12  11 4874.72  401.44  11
  -1  12 -11 5087.31  255.99   7
  -1  12 -11 5164.39  353.23   6
  -1  12 -12  -49.24   48.58   6
   1  12  12  -57.35   97.08  11
  -1  12 -12    1.91   42.53   7
  -1  12 -13 1155.66  153.52   6
   1  12  13 1110.45  159.74  11
  -1  12 -13 1010.89  103.97   7
  -1  12 -14  991.33  128.38   6
  -1  12 -14  890.59   91.99   7
   1  12  14  995.79  119.19  11
   1  12  15  426.53   67.95  11
  -1  12 -15  474.42   64.88   7
   1  12  16  971.23   83.77  11
  -1  12 -16  936.02   77.41   7
   1  12  17  657.32   56.59  11
  -1  12 -17  936.62   63.77   7
   1  13 -15 1218.33   85.74   7
   1  13 -14   99.30   37.52   7
   1  13 -14  194.87   59.95   6
   1  13 -13 3004.14  212.75   6
   1  13 -13 3044.91  164.80   7
   1  13 -12  621.17  113.58   6
   1  13 -12  537.79   78.17   7
   1  13 -11  726.43  137.41   6
   1  13 -10  152.85   50.83   8
   1  13 -10  202.30   81.78   6
   1  13  -9 3196.30  201.81   8
   1  13  -9 3061.13  232.19   6
   1  13  -8   42.47   49.17   6
   1  13  -7 5216.40  292.28   6
   1  13  -6  285.56   80.35   6
   1  13  -5 5000.06  282.50  11
   1  13  -4   -1.74   37.06  11
   1  13  -3 1155.57  135.29  11
   1  13  -2  932.73  120.65  11
   1  13  -1 5280.86  285.92  11
   1  13   0  292.59   74.37  11
   1  13   1 7596.67  342.99  11
   1  13   2  611.85  105.51  11
  -1  13  -2  794.07  121.75   6
   1  13   3  756.90  113.09  11
  -1  13  -3  841.02  122.79   6
  -1  13  -4   65.21   49.07   6
   1  13   4   17.31   46.21  11
  -1  13  -5 5111.30  301.38   6
   1  13   5 5429.76  309.32  11
  -1  13  -6  542.40  101.33   6
   1  13   6  548.15  107.41  11
  -1  13  -710928.04  460.62   6
   1  13   710584.37  445.28  11
  -1  13  -8  182.95   85.22   6
   1  13   8  255.01   79.96  11
   1  13   9 1603.47  193.80  11
  -1  13  -9 2052.09  226.69   6
   1  13  10  533.33  136.55  11
  -1  13 -10  607.38   84.01   7
  -1  13 -10  385.24   96.59   6
  -1  13 -11  878.24  137.04   6
  -1  13 -11 1015.75   99.86   7
  -1  13 -12  408.19   61.61   7
  -1  13 -12  464.59   96.17   6
   1  13  12  472.79  100.28  11
  -1  13 -13 2435.51  182.17   6
  -1  13 -13 2611.34  133.27   7
  -1  13 -14  259.03   41.87   7
   1  13  14  217.66   44.58  11
   1  13  15  919.14   68.66  11
   1  14 -13  -43.57   28.45   7
   1  14 -13   -0.78   35.40   6
   1  14 -12  214.42   43.26   7
   1  14 -12  218.29   61.30   6
   1  14 -11 1314.55  101.03   7
   1  14 -11 1263.37  141.68   6
   1  14 -10 1164.97  103.63   7
   1  14 -10 1097.57  149.17   6
   1  14  -9  692.87  116.36   6
   1  14  -8   66.89   53.40   6
   1  14  -7   85.13   42.93   6
   1  14  -6  177.61   64.54   6
   1  14  -5  455.44   90.38   6
   1  14  -4 1703.47  165.43   6
   1  14  -4 1890.82  165.37  11
   1  14  -3 2933.26  205.80  11
   1  14  -2 2021.58  170.55  11
   1  14  -1 3452.20  226.25  11
  -1  14   1 3911.31  249.25   6
  -1  14   0   53.90   68.03   6
   1  14   0  -54.51   64.21  11
   1  14   1  629.97   99.37  11
  -1  14  -1  610.74  101.90   6
   1  14   2 2373.84  190.77  11
  -1  14  -2 2463.82  199.94   6
   1  14   3 4243.05  256.75  11
  -1  14  -3 3967.74  257.37   6
   1  14   4 6676.28  323.60  11
  -1  14  -4 6471.24  329.91   6
   1  14   5 2809.05  215.41  11
  -1  14  -5 2516.42  212.61   6
   1  14   6 1220.32  145.96  11
  -1  14  -6 1590.77  174.88   6
  -1  14  -7   64.03   59.20   6
   1  14   7   36.64   49.36  11
   1  14   8  552.95  110.77  11
  -1  14  -8  640.28  120.64   6
  -1  14  -9 1626.97  171.07   6
   1  14   9 1780.77  201.00  11
   1  14  10 2167.92  216.84  11
  -1  14 -10 1678.18  167.17   6
   1  14  11  602.54   88.56  11
  -1  14 -11  515.58   89.94   6
   1  14  12  236.91   47.81  11
  -1  14 -12  291.89   57.04   6
   1  15 -11   69.14   33.11   6
   1  15 -10   30.37   36.28   6
   1  15  -9   21.94   38.85   6
   1  15  -8 3159.09  219.98   6
   1  15  -7   78.50   55.26   6
   1  15  -6 5577.19  274.52   6
   1  15  -5   73.19   44.62   6
   1  15  -4 2840.75  197.44   6
   1  15  -3  170.99   54.17   6
   1  15  -2   36.86   36.37   6
   1  15  -1  814.55  109.99   6
   1  15  -1  763.08   98.54  11
   1  15   0 1788.33  150.57  11
  -1  15   0 2175.49  176.21   6
  -1  15  -1  485.57   89.74   6
   1  15   1  371.90   76.49  11
  -1  15  -2 1018.64  128.93   6
   1  15   2 1039.82  118.46  11
  -1  15  -3   62.92   45.05   6
   1  15   3   90.60   48.02  11
  -1  15  -4  366.31   87.37   6
   1  15   4  423.20   80.21  11
  -1  15  -5   33.00   50.57   6
   1  15   5  100.71   54.09  11
   1  15   6 6031.82  293.04  11
  -1  15  -6 6863.18  340.56   6
  -1  15  -7   36.93   48.78   6
   1  15   7  217.61   75.11  11
   1  15   8 5687.44  315.25  11
  -1  15  -8 3521.06  214.35   6
   1  15   9  122.20   48.37  11
  -1  15  -9    4.37   32.79   6
  -1  15 -10   66.16   37.55   6
   1  16  -7  108.74   48.18   6
   1  16  -6  201.27   59.77   6
   1  16  -5  290.57   68.41   6
   1  16  -4 3496.08  202.05   6
   1  16  -3  647.91   93.16   6
   1  16  -2 2545.50  171.59   6
   1  16  -1  447.77   78.50   6
   1  16   0  -10.76   32.06   6
   1  16   1   37.91   38.91   6
   1  16   2 1275.21  129.46   6
   1  16   3  862.36   88.90  11
  -1  16  -3 1005.12  109.62   6
  -1  16  -4 3448.41  182.95   6
   1  16   4 3470.04  182.58  11
   2   0 -24  618.04   59.66   9
   2   0 -23   -1.91   26.25   9
   2   0 -22  125.46   39.95   9
   2   0 -21  -19.30   25.38   9
   2   0 -20 6687.05  291.52   9
   2   0 -19   22.71   32.56   9
   2   0 -18 9184.29  354.88   9
   2   0 -17  -11.63   39.81   9
   2   0 -16  111.69   49.34   9
  -2   0  16 -314.35  130.03   2
  -2   0  15    7.65   55.41   2
   2   0 -15   64.13   39.08   9
  -2   0  1411497.26  736.74   2
  -2   0  13  158.45   92.62   2
  -2   0  1239279.00 1319.86   2
  -2   0  11   51.27   78.78   2
  -2   0  1010947.53  670.36   2
  -2   0   9  -29.10   74.51   2
  -2   0   8  795.76  174.17   2
  -2   0   7   59.63   67.46   2
  -2   0   622691.01  748.17   2
  -2   0   5   80.33   60.33   2
  -2   0   4  132.53   64.33   2
  -2   0   3   60.84   49.03   2
  -2   0   258757.32  814.26   2
  -2   0   1    5.41   28.27   2
  -2   0   1    9.66   30.34   1
  -2   0   0 125169.   1094.   1
  -2   0  -1   23.60   33.14   1
  -2   0  -269215.02  510.97   4
  -2   0  -268860.98  906.90   1
  -2   0  -3   19.77   37.31   1
  -2   0  -3   29.47   24.29   4
  -2   0  -4  379.36   87.70   1
  -2   0  -4  404.68   64.94   4
  -2   0  -5   22.28   47.78   4
  -2   0  -5   60.00   42.01   1
  -2   0  -6 8726.72  483.33   1
  -2   0  -6 7567.20  261.55   4
  -2   0  -7    9.62   37.40   4
  -2   0  -827968.67  508.90   4
   2   0   9   21.59   55.10   2
  -2   0  -9   11.95   29.77   4
  -2   0 -10 8642.18  288.73   4
   2   0  10 9418.67  573.58   2
   2   0  11   10.41   44.43   2
  -2   0 -11   96.41   43.42   4
   2   0  12 9919.08  623.43   2
  -2   0 -12 9328.18  309.69   4
   2   0  13 -150.53   81.11   2
  -2   0 -13   16.77   26.98   4
  -2   0 -1421004.10  468.39   4
   2   0  1419245.86  888.29   2
  -2   0 -15   39.89   44.84   9
  -2   0 -15   22.30   29.23   7
  -2   0 -16 1079.71  125.67   9
  -2   0 -16 1141.80  123.57   7
  -2   0 -17  -15.06   27.84   9
  -2   0 -17    0.16   32.47   7
  -2   0 -18 4552.01  250.05   9
  -2   0 -18 4236.25  231.30   7
  -2   0 -19   18.01   29.99   9
  -2   0 -20 2406.05  171.99   9
  -2   0 -21    9.11   31.12   9
  -2   0 -22 2345.07  149.00   9
  -2   0 -23    5.63   20.81   9
  -2   0 -24  377.24   46.48   9
   2   1 -25   88.41   23.32   9
   2  -1 -24  321.05   39.62   9
   2   1 -24  339.83   47.19   9
   2  -1 -23 1421.93   97.79   9
   2   1 -23 1652.47  118.31   9
   2   1 -22 1619.42  130.92   9
   2  -1 -22 1625.17  119.16   9
   2   1 -21 1033.51  112.29   9
   2  -1 -21 1067.41  107.49   9
   2   1 -20  446.01   81.38   9
   2  -1 -20  385.84   71.61   9
   2   1 -19  134.09   56.07   9
   2  -1 -19   35.60   31.47   9
   2   1 -18  729.13  106.79   9
   2  -1 -18  732.84  100.51   9
   2   1 -17  598.21   92.55   9
   2  -1 -17  565.83   85.74   9
   2  -1 -1610072.23  356.13   9
   2   1 -16 9445.39  359.77   9
  -2   1  16 8385.71  658.86   2
  -2  -1  16 9208.83  644.12   2
  -2   1  15 1050.00  233.05   2
   2   1 -15 1304.73  134.26   9
  -2  -1  15 1225.72  250.78   2
  -2  -1  14 1378.06  253.02   2
  -2   1  14 1506.39  280.50   2
  -2   1  13   90.78   75.64   2
  -2  -1  13  -20.13   43.70   2
  -2  -1  12 1699.68  277.26   2
  -2   1  12 1826.11  296.52   2
  -2   1  1125331.56 1044.20   2
  -2  -1  1126809.49 1084.72   2
  -2  -1  1038350.52 1283.47   2
  -2   1  1035818.98 1217.39   2
  -2  -1   932231.48 1112.47   2
  -2   1   928673.10 1057.86   2
  -2  -1   819986.04  808.95   2
  -2   1   818723.40  826.23   2
  -2   1   712266.34  618.78   2
  -2  -1   712292.89  583.07   2
  -2   1   6   55.54   45.76   2
  -2  -1   6   72.96   49.64   2
  -2   1   515105.01  575.47   2
  -2  -1   515081.33  533.84   2
  -2   1   420695.95  614.64   2
  -2  -1   419815.31  559.60   2
  -2   1   349965.67  847.77   2
  -2  -1   348077.41  800.75   2
  -2   1   2 122597.   1198.   2
  -2  -1   2 117092.   1189.   2
  -2   1   2 115403.    982.   1
  -2   1   1  172.00   42.71   1
  -2   1   1  182.90   48.44   2
  -2  -1   0 2471.83  166.96   1
  -2   1   0 2796.06  156.62   2
  -2   1   0 2550.58  147.91   1
  -2  -1  -1  515.64   84.14   1
  -2   1  -1  464.54   71.87   1
  -2   1  -2  191.25   57.69   1
  -2   1  -2  196.87   31.88   4
  -2  -1  -2  199.82   59.48   1
  -2   1  -3 4686.54  274.96   1
  -2  -1  -3 5112.81  273.72   1
  -2   1  -3 4346.32  138.43   4
  -2   1  -429520.84  406.32   4
  -2   1  -431802.99  798.67   1
  -2  -1  -431407.19  739.52   1
  -2  -1  -5 2524.76  229.94   1
  -2   1  -5 2890.04  154.96   4
  -2   1  -6 9957.35  337.48   4
  -2  -1  -6 9153.03  477.09   1
  -2  -1  -7 2918.40  163.42   4
  -2   1  -7 2846.73  187.80   4
  -2  -1  -7 3208.54  309.62   1
  -2  -1  -8 4531.59  204.19   4
  -2   1  -8 4168.46  208.45   4
   2   1   930488.34 1064.04   2
   2  -1   930757.37  909.52   2
  -2  -1  -927563.19  508.41   4
   2   1  1012464.47  720.84   2
  -2  -1 -1011364.93  340.02   4
   2  -1  1011618.38  579.82   2
  -2  -1 -1129492.31  555.67   4
  -2   1 -1131580.04  561.80   4
   2   1  1130365.36 1145.27   2
   2  -1  12 4873.42  397.71   2
  -2  -1 -12 5308.61  239.10   4
  -2   1 -12 5492.38  238.83   4
   2   1  12 4888.34  474.37   2
   2   1  13 6321.79  542.58   2
  -2  -1 -13 6339.73  262.99   4
  -2   1 -13 7117.44  271.64   4
  -2  -1 -14 1297.62  121.84   4
   2   1  14 1270.96  245.83   2
  -2   1 -15 1628.07  152.14   9
   2   1  15 1689.69  283.64   2
  -2  -1 -15 1654.66  137.40   4
  -2  -1 -15 1598.90  145.99   9
  -2  -1 -15 1388.89  127.47   7
  -2   1 -15 1795.78  152.28   7
  -2  -1 -1610456.39  350.24   7
  -2   1 -1610068.10  359.53   7
  -2  -1 -1610361.28  373.67   9
  -2   1 -1610730.58  385.62   9
  -2   1 -17 4978.19  265.18   9
  -2   1 -17 5098.94  255.18   7
  -2  -1 -17 4559.35  249.89   9
  -2   1 -18 2948.67  194.43   7
  -2  -1 -18 3028.82  201.29   9
  -2   1 -18 2896.24  200.14   9
  -2   1 -19  126.09   44.68   9
  -2   1 -19  175.42   50.76   7
  -2  -1 -19  114.03   46.40   9
  -2  -1 -20  -15.67   35.07   9
  -2   1 -20   21.39   31.48   9
  -2   1 -21   81.90   38.41   9
  -2  -1 -21   72.55   36.11   9
  -2  -1 -22 1691.25  122.71   9
  -2   1 -22 1538.76  121.85   9
  -2  -1 -23 1265.66   94.95   9
  -2   1 -23 1423.38  105.50   9
  -2  -1 -24 1473.95   83.10   9
  -2   1 -24 1370.06   87.52   9
   2   2 -25 1843.81   83.56   9
   2   2 -24   63.66   29.08   9
   2  -2 -23    5.37   17.67   9
   2   2 -23   50.46   29.96   9
   2  -2 -22   74.55   32.87   9
   2   2 -22   35.65   33.90   9
   2   2 -21 2213.70  164.80   9
   2  -2 -21 2282.05  148.02   9
   2   2 -20  760.35  106.49   9
   2  -2 -20  869.18   99.34   9
   2  -2 -19 5697.70  257.17   9
   2   2 -19 5602.64  281.45   9
   2  -2 -18 2429.43  171.47   9
   2   2 -18 2315.07  186.88   9
   2  -2 -17 4402.56  231.71   9
   2   2 -17 4443.49  254.32   9
   2  -2 -16  758.72   93.51   9
   2   2 -16  617.99   95.73   9
  -2   2  15  552.78  179.53   2
   2   2 -15  557.39   94.03   9
  -2   2  14   36.74   66.36   2
  -2  -2  14  237.65  104.92   2
  -2   2  1321143.54 1034.62   2
  -2  -2  1323684.50 1056.19   2
  -2   2  12   70.87   78.42   2
  -2  -2  12 -199.14  106.52   2
  -2  -2  1120937.99  989.39   2
  -2   2  1118859.57  933.07   2
  -2   2  10 1076.88  225.11   2
  -2  -2  10 1253.26  237.73   2
  -2   2   9 2577.03  332.09   2
  -2  -2   9 2667.90  312.03   2
  -2  -2   8 1927.48  243.38   2
  -2   2   8 2025.14  286.46   2
  -2   2   742450.07 1211.59   2
  -2  -2   740704.45 1005.45   2
  -2   2   6 2670.24  283.96   2
  -2  -2   6 2399.76  227.67   2
  -2  -2   526188.48  678.18   2
  -2   2   527163.50  815.66   2
  -2   2   434902.11  828.09   2
  -2  -2   434714.19  740.44   2
  -2   2   340402.49  502.76   1
  -2   2   342558.32  827.24   2
  -2  -2   344255.59  813.15   2
  -2   2   2 2448.26  178.92   2
  -2   2   2 2310.06  120.59   1
  -2   2   137363.73  514.97   1
  -2   2   138700.08  639.25   2
  -2   2   0  798.37   89.41   1
  -2  -2   0  835.82  108.02   1
  -2   2   0  814.55   87.39   2
  -2   2  -136748.97  662.86   1
  -2  -2  -136259.80  686.82   1
  -2   2  -215899.20  497.07   1
  -2  -2  -216166.67  477.92   1
  -2  -2  -328805.71  671.04   1
  -2   2  -427211.55  383.37   4
  -2  -2  -430515.19  723.79   1
  -2   2  -530793.83  460.49   4
  -2  -2  -533244.66  824.57   1
  -2  -2  -642053.62  993.72   1
  -2   2  -643189.45  648.79   4
   2  -2   769763.43 1105.66   2
  -2  -2  -769177.80 1379.82   1
   2  -2   813739.96  512.63   2
  -2   2  -814305.03  466.75   4
   2  -2   930347.49  801.62   2
   2   2   931294.03 1138.30   2
   2  -2  10  466.11  108.79   2
  -2  -2 -10  683.23   92.88   4
   2   2  10  591.43  171.61   2
  -2   2 -10  573.64   82.53   4
   2   2  11 2023.68  319.33   2
  -2  -2 -11 1976.91  151.17   4
  -2   2 -11 1794.19  142.81   4
  -2  -2 -12   59.12   44.49   4
   2   2  12 -165.11  101.43   2
   2   2  1321670.51 1072.78   2
  -2  -2 -1321888.39  505.24   4
   2   2  14  221.38  118.26   2
  -2  -2 -14  243.54   62.25   4
  -2   2 -15 6967.25  311.28   9
   2   2  15 6478.37  596.95   2
  -2  -2 -15 7463.89  295.17   4
  -2   2 -15 6818.54  297.38   7
  -2  -2 -15 6897.86  299.55   9
  -2   2 -16  764.76  104.86   7
  -2  -2 -16  855.58  110.01   9
  -2   2 -16  917.58  115.73   9
  -2   2 -17  377.73   77.91   9
  -2  -2 -17  347.53   74.48   9
  -2   2 -17  282.00   71.53   7
  -2   2 -18  113.74   50.49   9
  -2  -2 -18  141.09   51.46   9
  -2   2 -18   54.75   30.95   7
  -2   2 -19 2534.73  177.03   7
  -2   2 -19 2439.92  181.18   9
  -2  -2 -19 2551.06  177.47   9
  -2   2 -20  -10.12   28.08   9
  -2  -2 -20    1.68   25.47   9
  -2   2 -20   46.95   39.25   7
  -2  -2 -21 2293.38  150.85   9
  -2   2 -21 2359.18  161.34   9
  -2  -2 -22   15.39   22.42   9
  -2   2 -22   38.20   30.79   9
  -2   2 -23   40.89   29.20   9
  -2  -2 -23  131.51   33.20   9
  -2   2 -24  557.67   55.91   9
   2   3 -24  317.88   46.03   9
   2   3 -23 1542.05  111.49   9
   2   3 -22   88.52   40.08   9
   2   3 -21  441.13   75.70   9
   2   3 -20  120.93   48.25   9
   2   3 -19 1028.80  123.28   9
   2  -3 -19 1220.23  115.16   9
   2  -3 -18   59.08   35.56   9
   2   3 -18  106.48   45.20   7
   2   3 -18  151.04   53.08   9
   2   3 -17 9597.78  338.67   7
   2   3 -17 9160.77  363.88   9
   2   3 -16  452.49   78.67   7
   2   3 -16  323.03   74.13   9
  -2   3  16  381.46  157.01   2
   2   3 -1514344.30  447.33   9
   2   3 -1514860.04  421.40   7
   2   3 -1514607.87  446.19   8
  -2   3  1514803.12  925.68   2
  -2   3  14 3589.37  449.37   2
  -2   3  13  460.33  165.03   2
  -2   3  12  161.38   97.48   2
  -2  -3  12  112.54   73.67   2
  -2  -3  1116681.29  900.51   2
  -2   3  1114789.53  854.14   2
  -2   3  10 5571.54  512.19   2
  -2  -3  10 6053.92  484.55   2
  -2   3   937466.66 1290.44   2
  -2  -3   934036.83 1024.84   2
  -2  -3   8  968.42  158.07   2
  -2   3   8 1073.70  225.60   2
  -2  -3   7 9753.95  462.09   2
  -2   3   711345.00  670.84   2
  -2   3   6 1601.96  239.89   2
  -2  -3   6 1481.50  172.57   2
  -2   3   517137.99  688.87   2
  -2  -3   516560.92  552.60   2
  -2   3   514014.23  262.78   1
  -2   3   4 1487.62  189.60   2
  -2   3   4  850.86   52.25   1
  -2   3   331368.45  326.78   1
  -2   3   354466.27  990.68   2
  -2   3   2  156.47   33.43   1
  -2   3   2  174.87   62.21   2
  -2   3   151038.05  764.77   2
  -2  -3   0 2789.85  210.88   1
  -2   3   0 2607.35  153.66   2
  -2   3  -1  119.96   34.15   2
  -2  -3  -1  116.56   46.39   1
  -2  -3  -2 3668.05  241.26   1
  -2  -3  -3 131002.   1478.   1
  -2  -3  -4 3261.52  245.74   1
  -2  -3  -531995.67  821.21   1
   2  -3   532328.07  500.43   2
  -2  -3  -6 5680.92  365.23   1
   2  -3   6 5986.78  240.07   2
  -2  -3  -7 3246.33  298.88   1
  -2  -3  -8 1133.18  197.12   1
   2   3   924847.81 1072.18   2
   2   3  10 2292.56  350.33   2
   2   3  11 5398.63  541.52   2
   2   3  12 3378.21  431.99   2
  -2  -3 -12 3644.66  215.35   4
   2   3  13 1431.55  296.16   2
  -2  -3 -13 1696.18  150.81   4
  -2   3 -14   11.00   28.52   9
  -2  -3 -14   81.28   53.85   4
  -2   3 -14   53.38   44.86   7
  -2   3 -1510821.86  385.01   7
  -2  -3 -1512347.05  397.16   4
  -2   3 -1511383.07  396.22   9
   2   3  1511564.25  826.59   2
  -2  -3 -1511377.70  382.21   9
  -2   3 -16  323.13   70.36   9
  -2   3 -16  224.41   67.13   7
  -2  -3 -16  377.04   75.69   4
  -2  -3 -16  394.09   79.84   9
  -2   3 -1715482.88  457.91   7
  -2  -3 -1716233.52  459.50   9
  -2   3 -1715983.87  475.83   9
  -2   3 -18   47.89   40.07   9
  -2   3 -18   73.09   49.91   7
  -2  -3 -18   42.89   34.14   9
  -2  -3 -19 4917.15  239.68   9
  -2   3 -19 4985.58  247.14   7
  -2   3 -19 4967.06  254.95   9
  -2  -3 -20  181.61   47.27   9
  -2   3 -20  155.00   51.74   9
  -2   3 -20  221.38   58.33   7
  -2  -3 -21    6.22   25.19   9
  -2   3 -21   34.08   35.16   7
  -2   3 -21  -11.61   27.03   9
  -2  -3 -22   27.01   20.78   9
  -2   3 -22   59.59   32.83   9
  -2   3 -23 2294.27  124.35   9
  -2   3 -24  172.05   31.60   9
   2   4 -24  716.27   60.87   9
   2   4 -23  210.72   43.76   9
   2   4 -22  288.53   56.74   9
   2   4 -21 2156.55  155.22   9
   2   4 -20 3090.49  197.24   9
   2   4 -20 2975.68  168.81   7
   2   4 -19 3682.02  198.71   7
   2   4 -19 3701.73  224.52   9
   2   4 -18 4267.55  247.17   9
   2   4 -18 4665.17  235.26   7
   2   4 -17 2126.33  165.93   7
   2   4 -17 1991.69  171.39   9
   2   4 -16 1129.57  129.61   9
   2   4 -16 1094.07  135.73   8
   2   4 -16 1057.82  120.13   7
   2   4 -15 1768.69  160.05   9
   2   4 -15 1722.52  168.67   8
  -2   4  15 1450.40  287.38   2
   2   4 -14 5308.73  267.72   9
   2   4 -14 5174.89  279.75   8
  -2   4  13 2370.64  374.87   2
  -2   4  12 2544.86  376.50   2
  -2   4  11 3042.82  400.74   2
  -2  -4  10  714.80  162.95   2
  -2   4  10  560.76  175.43   2
  -2  -4   9  261.40   90.63   2
  -2   4   9  238.83  120.32   2
   2   4  -815380.51  682.47   3
  -2   4   813349.24  781.67   2
  -2   4   711891.15  725.21   2
  -2   4   646832.86 1317.87   2
  -2   4   531431.03  989.03   2
  -2   4   420388.83  724.54   2
  -2   4   311446.10  489.46   2
  -2   4   2 4045.70  259.08   2
  -2   4   1 9325.84  342.51   2
  -2   4   022256.50  460.73   2
  -2  -4   021578.06  626.16   1
  -2  -4  -133635.20  770.72   1
  -2   4  -132553.89  468.59   2
  -2  -4  -214486.39  512.20   1
  -2  -4  -3 1862.61  188.30   1
  -2  -4  -4 3622.67  267.23   1
  -2  -4  -523872.85  711.74   1
  -2  -4  -650574.67 1102.94   1
  -2  -4  -717521.51  688.80   1
  -2  -4  -816641.58  722.45   1
   2   4   817712.96  740.40   3
   2   4   9 6191.38  564.33   2
   2   4  10   78.80   85.79   2
   2   4  11 1726.69  318.33   2
   2   4  12  888.80  226.86   2
   2   4  13 6385.57  638.09   2
  -2   4 -13 6699.38  345.32   6
  -2   4 -13 6438.18  291.81   7
  -2  -4 -13 6515.99  304.46   4
  -2   4 -14 5563.51  272.96   9
   2   4  14 5089.65  580.92   2
  -2  -4 -14 5185.66  267.44   4
  -2   4 -14 5113.81  266.30   7
   2   4  15 2267.90  378.50   2
  -2  -4 -15 2811.25  197.93   4
  -2   4 -15 2441.99  185.44   9
  -2   4 -15 2309.19  184.78   7
  -2  -4 -15 2666.68  185.25   9
  -2   4 -16  407.22   82.88   9
  -2  -4 -16  563.62   91.26   4
  -2   4 -16  570.52   94.39   7
  -2  -4 -16  454.01   77.63   9
  -2   4 -17 2315.06  180.77   9
  -2   4 -17 2405.78  186.50   7
  -2  -4 -17 2249.85  168.23   9
  -2  -4 -18   39.52   29.61   9
  -2   4 -18   68.83   37.04   7
  -2   4 -18   32.15   29.49   9
  -2  -4 -19  544.18   78.90   9
  -2   4 -19  532.10   85.27   9
  -2   4 -19  538.02   87.26   7
  -2  -4 -20 1300.99  107.37   9
  -2   4 -20 1324.62  123.99   9
  -2   4 -20 1251.62  123.17   7
  -2   4 -21  627.74   82.63   7
  -2   4 -21  591.65   77.71   9
  -2  -4 -21  650.45   69.58   9
  -2   4 -22  294.40   51.65   9
  -2   4 -23   78.11   25.67   9
  -2   4 -24  404.54   40.65  10
  -2   4 -24  402.82   39.04   9
   2   5 -24  597.65   49.39   9
   2   5 -23   94.37   27.16   9
   2   5 -22 1723.44  120.04   9
   2   5 -21   43.46   29.37   9
   2   5 -21   53.82   24.23   7
   2   5 -20   72.88   40.88   9
   2   5 -20   88.62   31.89   7
   2   5 -19   28.96   38.93   9
   2   5 -19   -3.17   30.48   7
   2   5 -18 4882.13  258.84   9
   2   5 -18 4916.22  251.11   7
   2   5 -17  -18.82   36.55   7
   2   5 -17   37.86   34.63   9
   2   5 -1613091.53  432.69   9
   2   5 -1613006.95  460.42   8
   2   5 -15  274.94   76.53   8
   2   5 -15  270.05   69.76   9
  -2   5  14 1814.64  325.42   2
   2   5 -14 1897.17  179.95   8
   2   5 -14 1796.23  158.49   9
  -2   5  13  110.62   86.96   2
   2   5 -13  172.33   69.26   8
   2   5 -13   38.65   33.48   9
  -2   5  12 3252.42  438.61   2
  -2   5  11  618.91  183.09   2
  -2   5  1015373.42  898.44   2
  -2   5   9 4388.85  473.39   2
  -2   5   814323.23  833.06   2
   2   5  -814929.05  740.89   3
  -2   5   7 2980.46  374.58   2
   2   5  -7 3309.33  361.57   3
  -2   5   6 3397.63  370.56   2
  -2   5   5   56.36   57.30   2
  -2   5   433194.02  965.70   2
  -2   5   3   19.82   52.45   2
  -2   5   234796.06  793.31   2
  -2  -5   1  144.62   64.37   1
  -2   5   1  181.44   52.74   2
  -2   5   0 7350.52  266.83   2
  -2  -5   0 6691.68  378.34   1
  -2  -5  -1 4780.86  312.07   1
  -2  -5  -236013.76  846.98   1
  -2  -5  -3 3177.51  254.95   1
  -2  -5  -461381.95 1130.60   1
  -2  -5  -5 5169.81  337.84   1
  -2  -5  -6 6653.97  409.38   1
  -2  -5  -7  550.80  127.92   1
   2   5   7  510.35  147.36   3
   2   5   8 6668.76  500.08   3
  -2  -5  -8 6567.08  460.85   1
   2   5   9 2542.70  383.08   2
   2   5  10 7591.42  674.90   2
   2   5  11 3181.96  446.26   2
   2   5  12 1668.27  321.51   2
  -2   5 -13 1409.46  173.31   6
   2   5  13 1038.30  265.90   2
  -2   5 -13 1266.67  125.78   9
  -2   5 -13 1202.23  133.54   7
   2   5  14 1647.71  331.80   2
  -2  -5 -14 2167.74  183.53   4
  -2   5 -14 1870.58  165.07   7
  -2   5 -14 1755.28  152.55   9
  -2  -5 -15 1430.28  145.98   4
  -2   5 -15 1539.43  155.26   7
  -2   5 -15 1394.83  139.18   9
  -2  -5 -16 8872.62  350.55   4
  -2   5 -16 8250.35  345.25   7
  -2   5 -16 8357.73  336.98   9
  -2   5 -17  456.26   81.07   9
  -2   5 -17  478.27   92.35   7
  -2   5 -18 5661.48  268.54   9
  -2   5 -18 5792.39  279.22   7
  -2   5 -19   33.86   27.80   9
  -2   5 -19   83.16   47.92   7
  -2   5 -20  231.08   55.00   9
  -2   5 -20  349.82   67.09   7
  -2   5 -21  116.28   43.63   7
  -2   5 -21   95.53   34.81   9
  -2   5 -22 1638.04  104.17   9
  -2   5 -23  185.88   31.85   9
  -2   5 -23  157.25   29.90  10
   2   6 -23   51.84   22.37   9
   2   6 -22  306.51   47.81   9
   2   6 -22  190.70   32.68   7
   2   6 -21  485.81   66.40   9
   2   6 -21  469.81   61.13   7
   2   6 -20 3358.01  187.91   9
   2   6 -20 3390.16  180.04   7
   2   6 -19 1646.81  139.87   7
   2   6 -19 1618.77  140.45   9
   2   6 -18 3388.84  208.25   9
   2   6 -18 3518.62  216.14   7
   2   6 -17  440.73   79.85   9
   2   6 -17  352.90   70.84   7
   2   6 -16  546.02   91.05   9
   2   6 -16  484.80   99.92   8
   2   6 -15 2342.62  211.02   6
   2   6 -15 2173.18  197.11   8
   2   6 -15 2221.27  180.68   9
   2   6 -14 5458.19  275.22   9
  -2   6  14 5329.98  564.71   2
   2   6 -14 5063.96  315.91   6
   2   6 -14 5245.85  303.13   8
   2   6 -13 2370.41  209.15   8
   2   6 -13 2641.73  237.44   6
  -2   6  13 1992.25  344.51   2
   2   6 -13 2501.20  184.90   9
   2   6 -1214991.14  508.09   8
  -2   6  1213262.31  884.46   2
  -2   6  11  325.60  143.13   2
  -2   6  10 3684.24  454.00   2
  -2   6   9 1513.68  287.60   2
  -2   6   8  284.42  130.48   2
   2   6  -8  225.76   95.81   3
  -2   6   7 9885.58  691.46   2
   2   6  -710029.13  677.52   3
   2   6  -6 3486.65  422.64   3
  -2   6   6 3670.12  394.90   2
   2   6  -523098.09 1096.16   3
  -2   6   522807.96  901.66   2
   2   6  -4  698.85  203.78   3
  -2   6   4  467.95  129.99   2
  -2   6   3 6965.43  414.45   2
  -2   6   252093.20 1012.26   2
  -2  -6   1 3306.15  285.11   1
  -2  -6   063100.23 1206.96   1
  -2  -6  -1 7746.57  415.45   1
  -2  -6  -223525.94  709.59   1
  -2  -6  -3  184.25   68.52   1
   2   6   4  436.46  155.72   3
  -2  -6  -4  699.74  124.22   1
  -2  -6  -513830.30  563.40   1
   2   6   512421.55  779.19   3
  -2  -6  -6 9695.93  500.12   1
   2   6   6 8937.48  650.92   3
   2   6   7 8431.40  621.80   3
   2   6   820622.66  955.63   3
   2   6   818983.86 1031.28   2
   2   6   9  862.43  237.33   2
   2   6  10  977.48  252.04   2
   2   6  11 1861.16  343.33   2
   2   6  12 1813.63  345.69   2
  -2   6 -12 1883.51  206.22   6
  -2   6 -12 2228.13  182.91   7
   2   6  13 6902.52  685.53   2
  -2   6 -13 7431.03  402.38   6
  -2   6 -13 7673.32  336.22   7
  -2   6 -14 6030.22  278.67   9
  -2   6 -14 5965.89  361.87   6
  -2   6 -14 5823.39  297.40   7
  -2  -6 -15 2437.64  193.44   4
  -2   6 -15 2316.11  187.61   7
  -2   6 -15 2634.74  187.48   9
  -2   6 -16  493.15   84.27   9
  -2   6 -16  592.30  101.61   7
  -2  -6 -16  713.42  103.55   4
  -2   6 -17   22.49   29.56   9
  -2  -6 -17   60.50   35.97   4
  -2   6 -17   53.20   42.97   7
  -2   6 -18 1555.10  146.00   7
  -2   6 -18 1694.38  140.87   9
  -2   6 -19  201.18   46.35   9
  -2   6 -19  314.72   71.50   7
  -2   6 -20 2533.47  148.15   9
  -2   6 -20 2657.30  163.42   7
  -2   6 -21  597.61   73.15   7
  -2   6 -21  466.45   58.36   9
  -2   6 -22  670.90   59.67  10
  -2   6 -22  680.74   58.13   9
   2   7 -22  195.61   31.56   7
   2   7 -22  239.24   36.31   9
   2   7 -21 3815.07  158.75   7
   2   7 -21 3581.83  155.32   9
   2   7 -20  129.27   39.37   9
   2   7 -20  210.30   54.24   7
   2   7 -19   67.57   37.76   9
   2   7 -19   36.07   36.98   7
   2   7 -18   68.27   38.77   9
   2   7 -18   13.40   44.35   7
   2   7 -17 3223.72  216.67   7
   2   7 -17 3076.70  195.31   9
   2   7 -16  -50.77   41.68   8
   2   7 -16   64.43   33.52   9
   2   7 -16    8.50   45.33   6
   2   7 -15 4393.48  294.00   6
   2   7 -15 4495.00  245.28   9
   2   7 -15 3829.65  262.14   8
   2   7 -14   43.09   35.67   9
   2   7 -14  183.83   66.06   6
   2   7 -14  109.01   60.69   8
   2   7 -13  513.71   83.42   9
   2   7 -13  349.49   85.56   8
   2   7 -13  471.23   98.36   6
  -2   7  13  506.53  175.01   2
  -2   7  12 1062.95  251.91   2
   2   7 -12 1360.06  163.15   8
   2   7 -12 1186.56  148.61   6
   2   7 -12 1360.60  135.91   9
  -2   7  11 7344.03  655.78   2
   2   7 -11 8461.18  376.04   8
   2   7 -11 8013.96  343.55   6
  -2   7  1011042.22  792.29   2
  -2   7   920626.37 1064.85   2
   2   7  -8 3167.83  403.48   3
  -2   7   8 3099.83  407.82   2
  -2   7   7 5086.44  504.90   2
   2   7  -7 4712.53  506.56   3
   2   7  -6 1069.22  262.74   3
  -2   7   6 1376.97  245.04   2
  -2   7   5 8138.36  549.55   2
   2   7  -5 7260.62  659.44   3
   2   7  -4 8567.19  742.15   3
  -2   7   4 9851.92  557.07   2
   2   7  -343128.02 1721.10   3
  -2  -7   214395.63  642.98   1
   2   7  -214088.02 1027.92   3
  -2  -7   134069.67  958.81   1
   2   7  -135183.09 1690.65   3
  -2  -7   0  414.09  108.61   1
   2   7   0  314.39  178.04   3
  -2  -7  -1  549.54  121.60   1
   2   7   1  615.55  225.75   3
  -2  -7  -2  -81.86   51.77   1
   2   7   2 -100.23  104.24   3
  -2  -7  -315042.79  594.22   1
   2   7   313118.90  903.20   3
   2   7   4  667.39  202.87   3
   2   7   5 2490.62  380.40   3
   2   7   6  -94.87   88.93   3
   2   7   6 -126.32   94.82   2
   2   7   7  752.81  213.07   2
   2   7   7 1038.97  236.78   3
   2   7   8  963.27  221.88   3
   2   7   8 1015.08  255.85   2
   2   7   916980.64 1035.79   2
   2   7  10 3402.35  476.50   2
  -2   7 -10 3031.72  280.32   6
  -2   7 -1120629.89  705.17   6
  -2   7 -1122007.01  570.91   7
   2   7  1120604.70 1161.16   2
  -2   7 -12 2234.27  233.88   6
   2   7  12 2617.02  429.33   2
  -2   7 -12 2606.33  201.32   7
  -2   7 -13 3804.57  247.25   7
  -2   7 -13 3734.57  301.37   6
  -2   7 -14  -43.69   56.93   6
  -2   7 -14   63.83   37.17   7
  -2  -7 -15 1152.56  134.56   4
  -2   7 -15  939.66  125.41   7
  -2   7 -16 2497.14  171.63   9
  -2   7 -16 2337.05  186.94   7
  -2  -7 -16 2522.43  188.65   4
  -2   7 -17 3077.90  183.49   9
  -2   7 -17 3172.81  205.79   7
  -2   7 -18  544.41   75.90   9
  -2   7 -18  593.92   88.76   7
  -2   7 -19  582.36   71.30   9
  -2   7 -19  639.69   83.33   7
  -2   7 -20   48.61   23.89   9
  -2   7 -20   54.21   25.64  10
  -2   7 -20   35.79   28.48   7
  -2   7 -21  916.20   67.54  10
  -2   7 -21  969.59   84.18   7
  -2   7 -21  872.90   61.30   9
   2   8 -21 1469.04   90.95   7
   2   8 -21 1240.71   71.15   9
   2   8 -20   49.66   24.24   9
   2   8 -20   64.23   32.18   7
   2   8 -19 5203.99  227.69   7
   2   8 -19 5169.02  200.66   9
   2   8 -18  152.95   40.26   9
   2   8 -18  152.67   52.96   7
   2   8 -17 1798.36  160.51   7
   2   8 -17 1896.20  141.67   9
   2   8 -16  154.47   50.25   9
   2   8 -16  182.99   64.04   8
   2   8 -16   97.80   57.72   6
   2   8 -15 1388.75  134.16   9
   2   8 -15 1204.64  163.24   6
   2   8 -15 1154.50  147.45   8
   2   8 -14 5622.51  363.94   6
   2   8 -14 5303.65  308.86   8
   2   8 -13 9531.93  419.09   8
   2   8 -1310862.78  497.51   6
   2   8 -12  182.51   67.40   6
   2   8 -12  338.17   90.69   8
  -2   8  11 9989.99  771.62   2
   2   8 -1110547.34  408.95   6
   2   8 -1110231.58  433.23   8
   2   8 -10 1772.35  159.21   6
   2   8 -10 1735.12  173.03   8
  -2   8  10 1343.31  299.67   2
  -2   8   9  191.48  113.23   2
   2   8  -9   29.20   33.35   8
   2   8  -8 1532.04  290.21   3
  -2   8   8 1671.47  307.18   2
  -2   8   714801.07  855.39   2
   2   8  -712535.69  878.67   3
   2   8  -6  175.26  112.42   3
   2   8  -5 8998.17  785.79   3
   2   8  -4   74.06  105.91   3
  -2  -8   3  228.94   96.02   1
   2   8  -3  311.38  148.33   3
   2   8  -2 2111.90  428.77   3
  -2  -8   2 1741.65  238.31   1
   2   8  -138750.30 1891.84   3
  -2  -8   139638.50 1075.39   1
   2   8   0 5061.29  722.84   3
  -2  -8   0 4529.23  350.18   1
   2   8   136738.80 1782.04   3
   2   8   2 5133.86  636.53   3
   2   8   3 4217.73  545.67   3
   2   8   4  700.83  217.87   3
   2   8   5 2698.17  390.85   2
   2   8   5 2303.01  379.09   3
   2   8   6  419.03  172.20   3
   2   8   6  554.31  185.35   2
   2   8   716012.01  982.92   3
   2   8   716279.07 1013.65   2
   2   8   8  336.34  142.24   3
  -2   8  -8  303.11   79.92   6
   2   8   9 6572.36  642.53   2
  -2   8  -9 6990.43  388.12   6
   2   8  10  624.16  204.00   2
  -2   8 -10  371.61  129.17   6
  -2   8 -11   64.76   49.54   6
  -2   8 -11  -37.66   58.30   7
  -2   8 -12  231.87   92.35   6
  -2   8 -12  153.61   61.96   7
  -2   8 -13 6350.83  390.74   6
  -2   8 -13 6965.60  329.15   7
  -2   8 -14  122.37   59.22   6
  -2   8 -14   73.03   49.68   7
  -2   8 -15 5702.87  348.01   6
  -2  -8 -15 6004.35  300.86   4
  -2   8 -15 5260.11  277.32   7
  -2   8 -16    1.92   26.41  10
  -2   8 -16  -66.43   40.21   7
  -2   8 -17   81.64   47.23   7
  -2   8 -17   74.11   42.51  10
  -2   8 -18  104.83   29.90  10
  -2   8 -18  214.65   57.26   7
  -2   8 -19 3536.48  178.37   7
  -2   8 -20  979.32   87.17   7
  -2   8 -21 2173.88  107.82   7
   2   9 -20  253.71   47.10   7
   2   9 -19  238.52   52.66   7
   2   9 -18  410.60   70.79   7
   2   9 -17 2101.44  163.71   7
   2   9 -16 1047.67  131.14   8
   2   9 -16 1170.17  143.60   6
   2   9 -15 3052.90  229.12   8
   2   9 -15 3447.62  265.05   6
   2   9 -14 1380.26  157.69   8
   2   9 -14 1451.79  189.45   6
   2   9 -13  526.83  127.69   6
   2   9 -13  472.14   99.56   8
   2   9 -12  810.29  128.71   8
   2   9 -12  621.00  118.68   6
   2   9 -11 4786.11  309.34   8
   2   9 -11 4809.84  290.35   6
   2   9 -10 8032.18  384.67   8
   2   9 -10 8394.33  363.39   6
   2   9  -911855.54  419.55   6
   2   9  -911569.56  449.24   8
   2   9  -8 4796.82  282.36   8
   2   9  -8 4940.30  276.63  11
   2   9  -7 4299.48  251.21  11
   2   9  -7 3813.76  502.23   3
   2   9  -7 4372.82  259.44   8
   2   9  -6    7.27   34.72   8
   2   9  -6   86.25   44.53  11
  -2  -9   5  920.92  198.75   1
   2   9  -5 1222.56  307.38   3
  -2  -9   411191.16  668.50   1
   2   9  -4 9260.76  884.26   3
   2   9  -3 8855.58  883.93   3
   2   9  -2 7973.79  879.48   3
   2   9  -1 1854.56  426.06   3
   2   9   0  -41.35  106.66   3
   2   9   1  673.12  265.64   3
   2   9   2 5015.58  662.02   3
   2   9   3 5261.69  635.92   3
   2   9   411771.97  832.77   2
   2   9   4 9075.80  830.60   3
   2   9   511161.78  798.90   2
   2   9   5 8794.85  790.78   3
   2   9   6  128.31  117.21   2
   2   9   6  418.73  178.55   3
  -2   9  -6  297.17   68.21   6
  -2   9  -7  331.56   79.84   6
   2   9   7  581.46  203.67   3
   2   9   7  458.73  177.46   2
   2   9   8 2229.34  360.01   2
  -2   9  -8 2401.40  218.51   6
  -2   9  -9  883.87  154.20   6
   2   9   9  747.05  221.10   2
  -2   9 -1012898.19  607.33   6
  -2   9 -1012124.26  436.22   7
  -2   9 -11 1894.49  228.73   6
  -2   9 -11 1968.61  178.42   7
  -2   9 -12 4076.45  252.14   7
  -2   9 -12 3843.86  314.89   6
  -2   9 -13  292.84   86.54   6
  -2   9 -13  252.85   72.57   7
  -2   9 -14  161.04   53.40   7
  -2   9 -14  174.52   80.99   6
  -2   9 -15 2994.55  199.58   7
  -2   9 -16 1079.18  118.94   7
  -2   9 -17 5990.16  251.06   7
  -2   9 -18 1251.45  108.54   7
  -2   9 -19 1256.40   96.43   7
  -2   9 -20  226.32   40.47   7
   2  10 -20 2073.85   93.07   7
   2  10 -19  293.56   49.47   7
   2  10 -18 1871.34  129.35   7
   2  10 -17  313.63   63.96   7
   2  10 -16  271.01   60.86   7
   2  10 -16  253.96   70.51   6
   2  10 -15    6.39   41.37   8
   2  10 -15  -91.55   58.45   6
   2  10 -14  910.09  144.26   6
   2  10 -14  971.63  128.46   8
   2  10 -13   -8.08   53.06   6
   2  10 -13   40.49   47.42   8
   2  10 -12 6279.54  340.66   8
   2  10 -12 6621.53  372.20   6
   2  10 -11    8.14   40.53   8
   2  10 -11   44.26   39.18   6
   2  10 -10  633.50  120.21   8
   2  10 -10  682.53  112.23   6
   2  10  -9   50.74   43.35   8
   2  10  -9  106.19   50.36   6
   2  10  -814794.17  500.00  11
   2  10  -814679.84  509.36   8
   2  10  -7  -82.07  101.18   3
   2  10  -7   22.28   35.59   8
   2  10  -7  -51.22   47.33  11
   2  10  -624570.39  627.84   8
   2  10  -625142.64  619.25  11
   2  10  -5   38.25   37.34  11
   2  10  -5   54.01   38.87   8
   2  10  -4 3942.79  246.10   8
   2  10  -4 3922.05  239.14  11
   2  10  -3  376.54   77.62  11
   2  10  -3  556.17  249.23   3
   2  10  -3  384.33   79.73   8
   2  10  -2  924.06  113.79  11
   2  10  -2 1173.12  126.40   8
   2  10  -2  906.00  318.96   3
   2  10  -1    4.36   29.70  11
   2  10  -1  449.06  240.25   3
   2  10   012548.08 1300.07   3
   2  10   011702.59  390.63  11
   2  10   1   49.87   38.50  11
   2  10   1  286.43  209.16   3
   2  10   2 2220.74  173.66  11
   2  10   2 2178.79  456.62   3
   2  10   3 1151.19  317.56   3
   2  10   3 1020.93  121.23  11
  -2  10  -3 1141.58  131.50   6
   2  10   4 1178.31  137.74  11
   2  10   4 1306.03  322.44   3
  -2  10  -4 1253.12  138.85   6
   2  10   5 2594.84  437.76   3
   2  10   5 2469.66  198.08  11
  -2  10  -5 2657.56  209.88   6
   2  10   612195.45  938.88   3
  -2  10  -613355.37  484.45   6
  -2  10  -7 2554.38  224.46   6
  -2  10  -814832.31  571.29   6
  -2  10  -9 1769.96  219.63   6
  -2  10  -9 1708.31  165.83   7
  -2  10 -10  419.55   81.38   7
  -2  10 -10  613.11  146.99   6
  -2  10 -11  -41.59   87.27   6
  -2  10 -11   18.71   46.94   7
  -2  10 -12 6136.73  386.25   6
  -2  10 -12 6601.68  309.84   7
  -2  10 -13  132.14   61.54   7
  -2  10 -13   86.93   72.25   6
  -2  10 -14 5575.35  335.87   6
  -2  10 -14 6007.73  276.87   7
  -2  10 -15   99.17   45.81   7
  -2  10 -16  648.07   86.01   7
  -2  10 -17  175.72   52.14   7
  -2  10 -18  806.92   75.96   7
  -2  10 -19  314.01   44.09   7
   2  10  19  306.71   47.79  11
   2  11 -19   71.69   21.69   7
   2  11 -18 1580.15  101.96   7
   2  11 -17  495.10   68.76   7
   2  11 -16 4380.97  226.77   6
   2  11 -16 4003.99  201.64   7
   2  11 -15 2451.74  196.21   6
   2  11 -14 1975.26  167.08   8
   2  11 -14 1849.34  191.03   6
   2  11 -13 1241.73  141.75   8
   2  11 -13 1198.85  171.92   6
   2  11 -12   43.67   43.08   8
   2  11 -12   52.59   48.54   6
   2  11 -11  266.53   72.22   8
   2  11 -11  274.11   80.44   6
   2  11 -10 5419.21  315.76   8
   2  11 -10 5367.14  306.11   6
   2  11  -9 3416.66  241.86   6
   2  11  -9 3603.83  267.98   8
   2  11  -8 5268.94  312.44   8
   2  11  -8 4899.74  286.24   6
   2  11  -7  662.21  105.40   8
   2  11  -7  760.69  116.72  11
   2  11  -6  246.09   64.41   8
   2  11  -6  190.34   58.88  11
   2  11  -5  924.10  125.36   8
   2  11  -5  956.25  128.55  11
   2  11  -4 9061.66  385.89   8
   2  11  -4 8433.19  364.84  11
   2  11  -3 1916.02  177.11   8
   2  11  -3 1904.39  171.25  11
   2  11  -2 8791.49  363.35  11
   2  11  -1   22.16   30.81  11
   2  11   0   85.88   40.51  11
   2  11   1 5040.49  271.19  11
   2  11   2 5623.92  288.23  11
  -2  11  -2 5878.30  305.08   6
  -2  11  -3 1522.65  161.33   6
   2  11   3 1461.86  153.76  11
   2  11   411528.50  430.55  11
  -2  11  -411983.88  454.33   6
  -2  11  -5 8587.44  394.71   6
   2  11   5 8010.71  373.65  11
   2  11   6 3128.20  245.10  11
  -2  11  -6 3210.66  251.33   6
  -2  11  -7  439.82  101.47   6
   2  11   7  350.22   91.82  11
  -2  11  -8  156.48   73.92   6
   2  11   8  169.46   68.64  11
   2  11   9  368.92  100.57  11
  -2  11  -9  389.87  115.49   6
  -2  11 -10 5598.73  386.31   6
   2  11  10 5236.76  365.68  11
  -2  11 -10 6157.66  293.18   7
  -2  11 -11 1096.04  165.73   6
  -2  11 -11 1272.49  134.84   7
  -2  11 -12  445.07  110.01   6
  -2  11 -12  519.04   88.74   7
  -2  11 -13  280.71   63.47   7
  -2  11 -13  267.62   75.60   6
  -2  11 -14 1290.08  117.97   7
  -2  11 -14 1370.31  158.69   6
  -2  11 -15 1165.61  104.13   7
   2  11  15 1094.28  125.73  11
   2  11  16 3380.25  187.14  11
  -2  11 -16 3272.29  156.40   7
  -2  11 -17 1259.86   87.61   7
   2  11  17 1169.54   99.37  11
   2  11  18 1795.06  101.37  11
  -2  11 -18 1747.09   84.67   7
   2  12 -17  156.68   35.22   7
   2  12 -16   12.19   24.43   7
   2  12 -15  425.63   77.21   6
   2  12 -15  363.10   65.03   7
   2  12 -14 1158.88  132.08   6
   2  12 -13 3036.16  192.31   8
   2  12 -13 3290.71  248.05   6
   2  12 -12  573.76   90.68   8
   2  12 -12  638.57  124.46   6
   2  12 -11 1439.55  167.28   6
   2  12 -11 1289.55  140.41   8
   2  12 -10  364.04   86.18   8
   2  12 -10  342.47   83.76   6
   2  12  -9  926.28  131.45   8
   2  12  -9  717.18  114.49   6
   2  12  -8  374.59   86.95   8
   2  12  -8  225.20   69.50   6
   2  12  -710794.22  417.65   6
   2  12  -711838.62  462.16   8
   2  12  -6   97.74   48.09  11
   2  12  -6  198.59   73.14   8
   2  12  -514043.16  481.50  11
   2  12  -514547.92  506.84   8
   2  12  -4  134.91   69.48   8
   2  12  -4  120.57   62.81  11
   2  12  -3 2395.44  198.16  11
   2  12  -2 1370.41  150.89  11
   2  12  -1 3695.17  242.17  11
   2  12   0 4238.42  257.56  11
   2  12   1 5225.03  286.77  11
  -2  12  -1 6878.39  336.92   6
  -2  12  -2 4895.48  288.28   6
   2  12   2 4401.37  266.13  11
   2  12   3   60.45   42.76  11
  -2  12  -3  113.58   55.69   6
  -2  12  -4  444.89   93.48   6
   2  12   4  437.67   93.08  11
  -2  12  -5 1831.18  192.27   6
   2  12   5 1788.69  183.41  11
  -2  12  -6 1696.40  192.47   6
   2  12   6 1799.41  189.37  11
   2  12   7 6406.93  357.82  11
  -2  12  -7 7231.09  410.07   6
  -2  12  -8 1372.65  196.84   6
   2  12   8 1182.60  166.65  11
   2  12   9 1413.06  185.42  11
  -2  12  -9 1744.44  217.45   6
  -2  12 -10  -23.36   49.41   6
   2  12  10   59.28   66.05  11
  -2  12 -11  196.66   71.30   6
  -2  12 -11  324.30   66.80   7
   2  12  11  371.79  116.13  11
   2  12  12  573.34  145.25  11
  -2  12 -12  420.35   67.27   7
  -2  12 -12  531.65  106.68   6
  -2  12 -13 4789.05  201.80   7
  -2  12 -13 4568.15  270.09   6
  -2  12 -14  216.68   47.04   7
   2  12  14  272.92   67.50  11
  -2  12 -15 2651.84  123.06   7
   2  12  15 2464.64  150.92  11
   2  12  16   55.95   24.85  11
  -2  12 -16   52.40   15.65   7
   2  13 -15 2338.14  116.21   7
   2  13 -14  273.62   49.62   7
   2  13 -14  312.10   59.18   6
   2  13 -13  -14.88   38.11   6
   2  13 -13   53.68   40.73   7
   2  13 -12  259.51   77.86   6
   2  13 -11 2311.60  161.84   8
   2  13 -11 2610.28  223.34   6
   2  13 -10  166.01   51.61   8
   2  13 -10  292.29   80.88   6
   2  13  -9 4059.65  233.09   8
   2  13  -9 4105.38  257.71   6
   2  13  -8   54.85   41.51   8
   2  13  -8   69.10   53.80   6
   2  13  -7  457.01   92.67   8
   2  13  -7  448.79   92.25   6
   2  13  -6  190.93   65.51   8
   2  13  -6  165.12   62.82   6
   2  13  -5 1655.14  164.93  11
   2  13  -4  496.98   97.02  11
   2  13  -3 8793.87  375.37  11
   2  13  -2   33.09   48.62  11
   2  13  -1 8837.39  372.17  11
   2  13   0  809.35  114.55  11
   2  13   1   73.93   41.30  11
  -2  13  -1  229.15   67.88   6
   2  13   2 1531.06  159.10  11
  -2  13  -2 1748.31  176.97   6
  -2  13  -3 8021.67  384.05   6
   2  13   3 7559.64  360.75  11
  -2  13  -4  376.85   95.93   6
   2  13   4  308.58   82.41  11
   2  13   5 4191.10  277.93  11
  -2  13  -5 4691.99  310.95   6
  -2  13  -6  296.36  100.24   6
   2  13   6  390.13   98.90  11
  -2  13  -7  212.11   95.67   6
   2  13   7  222.70   83.22  11
  -2  13  -8  182.04   75.44   6
   2  13   8  190.06   76.81  11
  -2  13  -9 4303.24  297.36   6
   2  13   9 3579.49  283.60  11
   2  13  10   -3.62   61.02  11
  -2  13 -10   89.94   56.85   6
  -2  13 -11 5068.04  283.32   6
   2  13  11 6164.77  390.86  11
   2  13  12   73.32   48.61  11
  -2  13 -12  176.09   67.74   6
   2  13  13  353.58   63.66  11
   2  13  14   74.81   27.80  11
   2  13  15  400.67   45.90  11
   2  14 -13 2517.80  113.53   7
   2  14 -13 2435.18  131.71   6
   2  14 -12 1974.63  114.55   7
   2  14 -12 1892.15  141.95   6
   2  14 -11 1220.05  133.19   6
   2  14 -10   91.45   54.35   6
   2  14  -9   78.42   41.42   8
   2  14  -9  -27.79   38.27   6
   2  14  -8  654.63  100.64   6
   2  14  -7  417.69   82.94   6
   2  14  -6 1707.55  157.62   6
   2  14  -5  511.23   89.92   6
   2  14  -4  103.72   40.59  11
   2  14  -3  -58.80   66.97  11
   2  14  -2  194.12   54.58  11
   2  14  -1 3035.36  213.27  11
   2  14   0 4009.89  245.75  11
   2  14   1 8641.26  366.71  11
  -2  14  -2 2359.98  207.24   6
   2  14   2 1922.20  176.49  11
   2  14   3  765.32  116.63  11
  -2  14  -3  877.19  136.93   6
   2  14   4   -2.00   37.31  11
  -2  14  -4   47.40   53.99   6
   2  14   5 1182.17  144.54  11
  -2  14  -5 1335.30  177.14   6
  -2  14  -6 1481.50  179.34   6
   2  14   6 1225.27  152.00  11
   2  14   7 3182.47  242.62  11
  -2  14  -7 3487.19  252.00   6
  -2  14  -8  861.11  126.85   6
   2  14   8  719.08  124.08  11
   2  14   9  849.03  144.99  11
  -2  14  -9  675.93  104.08   6
   2  14  10   95.21   67.73  11
  -2  14 -10  121.17   50.61   6
   2  14  11  401.71   70.43  11
  -2  14 -11  346.35   70.30   6
   2  14  12 1230.30   95.25  11
   2  15 -10 2265.07  145.87   6
   2  15  -9  392.25   75.68   6
   2  15  -9  307.59   43.49   7
   2  15  -8 2714.69  189.97   6
   2  15  -7  304.07   73.71   6
   2  15  -6   40.41   40.73   6
   2  15  -5   -2.43   40.36   6
   2  15  -4 1641.85  148.03   6
   2  15  -3  370.04   73.20   6
   2  15  -2 2063.77  161.43  11
   2  15  -2 2008.88  165.57   6
   2  15  -1   39.93   43.63  11
   2  15   0  619.15   92.81  11
   2  15   1   35.39   38.58  11
   2  15   2 3259.22  210.60  11
   2  15   3  176.34   58.16  11
   2  15   4 4276.57  250.06  11
  -2  15  -4 4575.66  261.05   6
  -2  15  -5   23.35   38.69   6
   2  15   5  101.43   59.35  11
   2  15   6  375.03   88.40  11
  -2  15  -6  404.59   74.47   6
   2  15   7   75.70   64.75  11
  -2  15  -7   24.46   43.93   6
   2  15   8 2809.29  237.70  11
  -2  15  -8 2090.88  140.28   6
   2  15   9   17.79   29.59  11
   2  16  -6 3944.15  204.77   6
   2  16  -5  105.17   45.41   6
   2  16  -4 1041.10  106.82   6
   2  16  -3   80.50   39.88   6
   2  16  -2  249.25   57.82   6
   2  16  -1  198.96   57.93   6
   2  16   0 2082.52  155.44   6
   2  16   1 1458.00  131.96   6
   2  16   2 1041.05  107.40  11
   2  16   2 1082.92  120.47   6
   2  16   3  523.61   91.79   6
   2  16   3  437.89   75.27  11
   2  16   4   32.29   34.66  11
   2  16   4   93.01   49.79   6
   3   0 -24   73.49   22.43   9
   3   0 -23   -1.36   22.71   9
   3   0 -22 1683.68  124.08   9
   3   0 -21   -6.07   25.91   9
   3   0 -20  454.69   79.21   9
   3   0 -19   21.65   34.49   9
   3   0 -18 1025.31  120.66   9
   3   0 -17  -47.52   50.69   9
   3   0 -1618837.15  508.39   9
  -3   0  1617146.80  949.32   2
   3   0 -15   61.78   47.82   9
  -3   0  15  -88.00   76.02   2
  -3   0  14 7834.17  648.05   2
  -3   0  13  119.94  103.52   2
  -3   0  12 1658.06  293.71   2
  -3   0  11 -103.67   93.91   2
  -3   0  1064692.06 1796.25   2
  -3   0   9    2.17   59.54   2
  -3   0   826074.76 1002.15   2
  -3   0   7   45.98   71.31   2
  -3   0   6 4845.04  379.47   2
  -3   0   5   24.24   53.80   2
  -3   0   422243.68  701.37   2
  -3   0   3  -37.93   43.06   2
  -3   0   3   47.36   48.25   1
  -3   0   231853.80  750.33   2
  -3   0   231068.29  713.13   1
  -3   0   1   55.67   34.20   1
  -3   0   1   48.38   19.17   4
  -3   0   0 3248.79  113.82   4
  -3   0   0 3299.94  233.68   1
  -3   0  -1   55.17   48.58   1
  -3   0  -1   27.27   25.67   4
  -3   0  -231637.06  765.00   1
  -3   0  -231719.26  411.02   4
  -3   0  -3  178.32   45.36   4
  -3   0  -3   47.35   53.98   1
  -3   0  -467178.68 1263.70   1
  -3   0  -467895.95  739.62   4
  -3   0  -5   54.15   47.86   1
  -3   0  -5   39.78   54.30   4
  -3   0  -619252.48  775.23   1
  -3   0  -620038.86  495.45   4
  -3   0  -7  -31.58   49.18   1
  -3   0  -7   -3.12   41.14   4
  -3   0  -8  186.18   59.63   4
  -3   0  -9  120.90   51.84   4
   3   0  1023136.04  961.92   2
  -3   0 -1021102.55  497.94   4
  -3   0 -11   41.35   36.97   4
   3   0  11   51.34   69.61   2
   3   0  12 2022.48  308.68   2
  -3   0 -12 1982.55  158.02   4
   3   0  13  110.77   71.02   2
  -3   0 -13  -16.65   32.58   4
  -3   0 -14 5252.66  254.08   4
  -3   0 -14 4717.59  247.81   7
  -3   0 -14 5416.32  272.50   9
  -3   0 -15   30.04   42.19   9
  -3   0 -15   60.57   42.57   4
  -3   0 -15  -11.66   40.37   7
  -3   0 -1612552.26  408.73   7
  -3   0 -1612804.87  426.63   9
  -3   0 -17   10.01   31.02   9
  -3   0 -18 8050.54  332.29   9
  -3   0 -19    1.40   39.74   9
  -3   0 -20  263.95   58.08   9
  -3   0 -21  -11.77   31.66   9
  -3   0 -22  370.90   58.52   9
  -3   0 -23  -26.48   21.96   9
  -3   0 -24  958.12   59.96  10
   3  -1 -24  379.21   37.06   9
   3   1 -24  563.49   55.38   9
   3  -1 -23   -0.38   19.09   9
   3   1 -23   10.00   20.05   9
   3   1 -22  102.43   37.59   9
   3  -1 -22  188.63   40.61   9
   3   1 -21  766.41   97.23   9
   3  -1 -21  611.12   79.15   9
   3  -1 -20 4672.14  227.84   9
   3   1 -20 5131.62  255.55   9
   3  -1 -19 1883.52  150.52   9
   3   1 -19 2179.42  175.09   9
   3  -1 -18 7378.18  307.64   9
   3   1 -18 7040.06  318.78   9
   3  -1 -17 5380.78  264.72   9
   3   1 -17 5763.36  290.18   9
   3  -1 -16  271.21   61.82   9
   3   1 -16  284.18   70.86   9
  -3  -1  16  456.08  154.71   2
  -3   1  16  471.84  169.73   2
  -3  -1  15  410.34  155.82   2
   3  -1 -15  357.52   69.79   9
   3   1 -15  418.02   77.29   9
  -3   1  15   74.49   64.72   2
  -3   1  14 5385.93  546.94   2
  -3  -1  14 5707.64  544.99   2
  -3   1  13 7859.02  654.67   2
  -3  -1  13 8485.86  676.30   2
  -3   1  1212426.43  810.96   2
  -3  -1  1212631.55  832.82   2
  -3   1  11 5979.68  556.95   2
  -3  -1  11 7430.36  642.37   2
  -3   1  10 2771.37  382.11   2
  -3  -1  10 3073.25  395.83   2
  -3   1   9 6358.28  540.77   2
  -3  -1   9 7328.31  564.82   2
  -3   1   813031.37  722.50   2
  -3  -1   813604.55  712.09   2
  -3   1   727508.93  982.61   2
  -3  -1   728429.08  958.98   2
  -3   1   611669.74  595.32   2
  -3  -1   612071.16  585.08   2
  -3   1   527421.92  844.96   2
  -3  -1   527706.08  828.61   2
  -3   1   421557.17  580.88   1
  -3   1   422049.39  705.44   2
  -3  -1   422455.70  702.81   2
  -3  -1   3  134.52   51.22   2
  -3   1   3   63.27   43.94   1
  -3   1   3   78.83   41.81   2
  -3  -1   220013.34  600.15   1
  -3   1   219830.65  525.06   1
  -3   1   220393.35  596.31   2
  -3  -1   1 1160.12  146.48   1
  -3  -1   1 1366.99   69.96   4
  -3   1   1 1285.26  146.25   2
  -3   1   1 1123.04  129.55   1
  -3  -1   041144.36  409.17   4
  -3  -1   039114.86  830.29   1
  -3   1   039502.68  767.26   1
  -3  -1  -1  447.71   96.43   1
  -3  -1  -1  474.70   52.27   4
  -3   1  -1  564.87   54.26   4
  -3   1  -1  517.76   96.37   1
  -3   1  -211027.72  450.07   1
  -3  -1  -211639.87  269.36   4
  -3   1  -210865.60  240.16   4
  -3  -1  -211028.66  461.47   1
  -3  -1  -3  403.54   64.37   4
  -3   1  -3  314.71   92.32   1
  -3   1  -3  327.84   51.54   4
  -3  -1  -3  329.55   91.64   1
  -3   1  -4  538.18  125.06   1
  -3  -1  -4  737.13   92.06   4
  -3   1  -4  510.80   65.71   4
  -3  -1  -4  581.71  125.46   1
  -3  -1  -5 3919.86  327.66   1
  -3  -1  -5 3969.59  210.84   4
  -3   1  -5 3529.18  319.90   1
  -3   1  -5 3826.66  190.98   4
  -3  -1  -632428.45  996.16   1
  -3  -1  -631956.83  595.81   4
  -3   1  -632138.17 1029.30   1
  -3  -1  -737449.20 1140.77   1
  -3   1  -739491.80  747.77   4
  -3  -1  -820323.55  490.35   4
  -3   1  -819700.43  498.70   4
  -3  -1  -914254.77  408.24   4
  -3   1  -913884.83  410.70   4
  -3  -1 -10 2310.00  167.65   4
  -3   1 -10 1963.80  157.03   4
   3  -1  10 2087.86  268.09   2
   3   1  10 2247.82  321.73   2
   3   1  11 3059.78  402.20   2
  -3  -1 -11 2639.92  179.93   4
  -3   1 -11 2496.60  177.03   4
   3  -1  11 2687.84  302.62   2
   3   1  12 4277.32  470.04   2
  -3  -1 -12 4371.82  232.37   4
  -3   1 -12 4327.47  231.53   4
   3   1  13 4406.02  467.72   2
  -3  -1 -13 4191.26  229.74   4
  -3   1 -13 4625.52  235.82   4
   3   1  1413345.86  824.34   2
  -3  -1 -1414201.41  419.87   4
  -3   1 -1414642.91  419.39   4
  -3   1 -1413261.45  413.95   7
  -3  -1 -1413748.11  433.37   9
  -3   1 -1413569.60  433.57   9
  -3  -1 -15 7746.57  309.39   4
  -3   1 -15 7670.48  319.66   7
  -3  -1 -15 6938.19  313.13   9
  -3   1 -15 7649.97  330.05   9
  -3  -1 -16 1636.91  142.88   4
  -3   1 -16 1356.92  138.34   7
  -3  -1 -16 1381.89  139.52   9
  -3   1 -16 1389.88  145.18   9
  -3  -1 -17  143.85   45.00   9
  -3   1 -17   83.45   40.95   7
  -3   1 -17  154.13   57.38   9
  -3  -1 -18  285.42   70.44   9
  -3   1 -18  366.45   76.68   9
  -3   1 -19  101.53   50.20   9
  -3  -1 -19   59.98   35.88   9
  -3  -1 -20 1682.13  139.15   9
  -3   1 -20 1637.72  141.61   9
  -3  -1 -21   62.91   30.52   9
  -3   1 -21   45.43   27.38   9
  -3  -1 -22  292.37   52.28   9
  -3   1 -22  343.48   58.51   9
  -3   1 -23   10.03   22.60   9
  -3   1 -24   98.88   22.38  10
   3   2 -24  295.50   43.02   9
   3   2 -23 1647.24  112.46   9
   3   2 -22 1199.01  110.60   9
   3  -2 -22 1292.51   94.09   9
   3   2 -21 1432.73  128.94   9
   3  -2 -21 1398.89  110.05   9
   3  -2 -20  110.99   37.29   9
   3   2 -20  185.23   54.00   9
   3  -2 -19   80.41   32.85   9
   3   2 -19   44.08   36.58   9
   3   2 -18  674.05  104.16   9
   3  -2 -18  696.30   93.34   9
   3   2 -17 4543.22  261.03   9
   3  -2 -17 4563.26  234.17   9
   3   2 -16  164.11   61.70   9
   3  -2 -16  133.79   41.14   9
   3  -2 -1511978.38  372.48   9
  -3   2  1510328.66  777.95   2
  -3  -2  1511145.30  755.79   2
   3   2 -1511887.26  413.51   9
  -3   2  14  627.81  195.48   2
   3   2 -14  668.15   98.46   9
  -3  -2  14  751.51  201.57   2
  -3  -2  13 1449.83  282.23   2
  -3   2  13 1396.16  273.19   2
  -3  -2  12 1487.77  299.81   2
  -3   2  12 1768.63  306.93   2
  -3   2  11 9254.89  705.10   2
  -3  -2  1110480.42  768.97   2
  -3   2  10 2461.49  365.14   2
  -3  -2  10 2457.12  347.51   2
  -3   2   950026.89 1556.11   2
  -3  -2   951264.73 1449.14   2
  -3   2   8 2151.50  308.80   2
  -3  -2   8 1893.09  260.83   2
  -3   2   7 6084.15  475.35   2
  -3  -2   7 5663.51  418.01   2
  -3   2   6 9263.27  544.44   2
  -3  -2   6 9441.91  506.50   2
  -3   2   515572.87  464.28   1
  -3   2   515162.21  646.35   2
  -3  -2   515375.84  624.34   2
  -3   2   416750.92  627.51   2
  -3   2   416173.57  450.87   1
  -3  -2   417033.45  621.02   2
  -3   2   356430.19 1072.12   2
  -3   2   354757.09  814.16   1
  -3  -2   227289.50  746.59   1
  -3   2   227689.34  700.91   2
  -3   2   226891.34  577.87   1
  -3  -2   126026.28  320.55   4
  -3   2   124494.65  572.93   1
  -3  -2   124327.13  689.14   1
  -3   2   125277.25  639.88   2
  -3  -2   0 2591.84  225.74   1
  -3  -2   0 2740.66  117.75   4
  -3   2   0 2619.47  200.05   2
  -3   2   0 2398.05  190.84   1
  -3  -2  -1   14.03   38.90   1
  -3  -2  -1   39.29   28.74   4
  -3   2  -2  447.65  104.38   1
  -3  -2  -2  329.83   92.52   1
  -3  -2  -2  392.28   67.65   4
  -3   2  -325210.02  770.50   1
  -3  -2  -325595.65  749.41   1
  -3  -2  -4   64.22   45.90   1
  -3   2  -4   80.89   68.66   1
  -3  -2  -541761.39  669.73   4
  -3   2  -537146.52  569.02   4
  -3  -2  -539789.07 1035.68   1
  -3  -2  -6 5039.29  395.95   1
  -3  -2  -6 5162.14  240.70   4
  -3  -2  -714455.34  405.40   4
  -3  -2  -714682.37  713.57   1
  -3  -2  -8 5058.84  246.54   4
  -3  -2  -8 5545.19  465.12   1
  -3   2  -8 5164.67  293.29   4
  -3  -2  -9 8742.09  331.60   4
  -3   2  -9 8260.47  340.32   4
  -3  -2 -10 7507.24  309.93   4
  -3   2 -10 6643.16  296.65   4
   3   2  1114697.11  903.69   2
  -3  -2 -1113433.33  414.03   4
  -3  -2 -12 3622.67  219.18   4
   3   2  12 3375.21  441.92   2
  -3  -2 -13  121.44   53.75   4
   3   2  13  -70.96   77.09   2
   3   2  14 3301.39  440.64   2
  -3   2 -14 3141.65  206.23   7
  -3  -2 -14 3046.58  202.58   4
  -3  -2 -14 3140.92  209.94   9
  -3   2 -14 3124.16  209.56   9
   3   2  15 5344.10  539.38   2
  -3   2 -15 5255.16  268.55   7
  -3   2 -15 5450.57  280.22   9
  -3  -2 -15 6087.93  282.86   4
  -3  -2 -15 5310.39  273.44   9
  -3   2 -16  658.11  102.18   9
  -3  -2 -16  840.40  108.75   4
  -3   2 -16  685.08  104.24   7
  -3  -2 -16  789.62  110.28   9
  -3   2 -17 9126.35  349.10   7
  -3  -2 -17 9429.62  360.72   9
  -3   2 -17 9306.00  365.94   9
  -3  -2 -18  123.28   46.88   9
  -3   2 -18   34.25   32.32   9
  -3   2 -18   10.38   34.92   7
  -3   2 -19 1086.29  117.40   7
  -3  -2 -19 1051.11  115.72   9
  -3   2 -19 1068.77  121.00   9
  -3   2 -20   73.98   40.55   9
  -3  -2 -20  113.01   40.04   9
  -3  -2 -21  627.22   77.16   9
  -3   2 -21  708.92   86.72   9
  -3   2 -22  371.20   58.33   9
  -3  -2 -23 1435.32   78.05  10
  -3   2 -23 1574.53   99.01   9
  -3   2 -24  664.76   52.23  10
   3   3 -24   77.55   25.47   9
   3   3 -23  203.16   40.46   9
   3   3 -22   13.06   22.93   9
   3   3 -21 2684.67  174.44   9
   3   3 -20  108.11   48.24   9
   3   3 -19 4564.25  251.40   9
   3   3 -18  325.33   75.11   9
   3   3 -17  684.04  102.88   9
   3   3 -16  477.29   86.39   9
   3   3 -16  507.02   83.59   8
   3   3 -15 2704.68  193.05   8
  -3   3  15 2845.65  410.00   2
   3   3 -15 2539.92  193.69   9
   3   3 -14  264.70   70.98   9
   3   3 -14  214.81   58.14   8
  -3   3  1317574.47 1016.98   2
  -3  -3  1317529.35  999.17   2
  -3  -3  12 1082.48  261.41   2
  -3   3  12  722.99  203.77   2
  -3   3  1126685.06 1217.78   2
  -3  -3  1129881.05 1274.85   2
  -3   3  10   81.10   88.99   2
  -3  -3  10   31.87   56.92   2
  -3   3   9 6899.40  599.75   2
  -3  -3   9 6956.21  514.88   2
  -3   3   8 7849.89  598.04   2
  -3  -3   8 7214.32  495.05   2
  -3   3   7 6485.38  507.46   2
  -3  -3   7 6275.07  429.73   2
  -3   3   6 6107.16  459.70   2
  -3  -3   6 6101.02  406.46   2
  -3   3   514255.51  646.91   2
  -3   3   4  973.15  158.85   2
  -3   3   4  960.88   97.06   1
  -3   3   3 1831.17  204.86   2
  -3   3   3 1701.63  136.62   1
  -3   3   2   71.87   50.73   2
  -3  -3   2  106.20   26.39   4
  -3  -3   2   85.20   43.18   1
  -3   3   2   33.92   28.96   1
  -3   3   151518.08  888.84   1
  -3  -3   148641.61 1042.08   1
  -3   3   150031.91  907.55   2
  -3   3   0  663.41  113.43   1
  -3  -3   0  586.93  119.78   1
  -3   3   0  649.40  103.55   2
  -3  -3  -149318.21 1030.81   1
  -3   3  -150762.70 1043.34   1
  -3  -3  -2  405.25  101.46   1
  -3   3  -2  716.47  143.56   1
  -3  -3  -321968.93  718.53   1
  -3  -3  -4  714.67  137.13   1
  -3  -3  -5 8480.76  487.82   1
  -3  -3  -6 1811.05  243.92   1
  -3  -3  -728547.51  992.26   1
  -3  -3  -8 7344.24  528.26   1
  -3  -3  -921699.97  532.91   4
  -3  -3  -922891.79  984.58   1
  -3  -3 -10   62.58   45.50   4
  -3  -3 -11  204.26   64.30   4
   3   3  11  144.27  107.10   2
  -3  -3 -12 2452.56  187.40   4
   3   3  12 2642.12  413.87   2
   3   3  1310585.13  819.85   2
  -3   3 -13 9483.19  354.30   7
  -3  -3 -1310073.33  377.79   4
  -3   3 -1310234.62  365.02   9
   3   3  14 1404.69  298.27   2
  -3  -3 -14  909.87  116.55   9
  -3  -3 -14 1048.37  125.30   4
  -3   3 -14 1157.50  129.98   7
  -3   3 -14 1017.01  119.67   9
  -3  -3 -15 5315.43  273.06   9
  -3  -3 -15 5205.61  266.97   4
  -3   3 -15 5077.07  265.98   7
  -3   3 -15 5129.25  270.78   9
  -3  -3 -16   40.87   36.69   9
  -3   3 -16  125.75   49.42   9
  -3  -3 -16   -2.29   40.19   4
  -3   3 -16   92.75   47.36   7
  -3  -3 -17   35.38   34.02   9
  -3   3 -17   76.18   41.03   9
  -3   3 -17   66.54   45.97   7
  -3  -3 -17   58.06   35.69   4
  -3  -3 -18   72.33   38.32   9
  -3   3 -18   88.42   42.64   9
  -3   3 -18   87.37   42.94   7
  -3   3 -19 3601.59  210.08   7
  -3   3 -19 3823.58  219.76   9
  -3  -3 -19 3881.66  211.10   9
  -3  -3 -20  165.48   50.24   9
  -3   3 -20  220.45   58.59   9
  -3   3 -21 3169.16  173.82   9
  -3   3 -22   -5.05   20.68   9
  -3   3 -23  816.37   69.02  10
  -3   3 -23  803.40   67.95   9
   3   4 -24  757.03   58.35   9
   3   4 -23 1232.01   91.35   9
   3   4 -22 3501.27  174.62   9
   3   4 -21 1427.85  125.58   9
   3   4 -20  936.58  108.69   9
   3   4 -19   37.01   38.10   9
   3   4 -18  540.80   88.10   9
   3   4 -17  180.15   53.08   9
   3   4 -16 1267.63  141.54   9
   3   4 -16 1213.52  137.90   8
   3   4 -15  954.74  122.26   9
   3   4 -15  921.64  122.33   8
  -3   4  15  668.71  204.95   2
   3   4 -14 1349.45  142.68   9
   3   4 -14 1177.92  132.41   8
  -3   4  14  975.27  249.75   2
   3   4 -13  535.78   89.94   9
  -3   4  13  568.03  186.72   2
  -3   4  12 2354.03  369.44   2
  -3   4  11 4887.90  529.63   2
  -3  -4  11 5357.76  541.87   2
  -3   4  1014099.82  884.79   2
  -3  -4  1015738.65  828.83   2
  -3   4   912411.72  819.48   2
  -3   4   816936.56  898.81   2
  -3   4   7 6235.65  517.66   2
  -3   4   6  467.79  152.88   2
  -3   4   5 4167.97  364.18   2
  -3   4   424478.94  815.41   2
  -3   4   325468.10  765.64   2
  -3  -4   265558.20 1317.06   1
  -3   4   270025.23 1162.06   2
  -3  -4   146426.39 1086.82   1
  -3   4   147733.86  887.25   2
  -3   4   017021.66  494.18   2
  -3  -4   016336.68  635.04   1
  -3  -4  -1  103.19   70.59   1
  -3  -4  -2  142.61   62.68   1
  -3  -4  -3 8286.07  457.16   1
  -3  -4  -4 4630.77  351.86   1
  -3  -4  -5 5381.72  390.69   1
  -3  -4  -6 2956.17  308.06   1
  -3  -4  -7 1384.00  216.76   1
  -3  -4  -816104.72  777.84   1
  -3  -4  -9 5513.34  483.29   1
   3   4  1027128.05 1280.47   2
   3   4  11 4990.42  579.07   2
  -3  -4 -11 5085.27  275.09   4
   3   4  1210448.94  846.33   2
  -3  -4 -1210709.62  396.60   4
  -3  -4 -13  309.19   66.50   9
  -3   4 -13  364.95   73.34   9
  -3   4 -13  372.89   80.35   7
   3   4  13  244.02  137.07   2
  -3  -4 -13  415.24   82.63   4
  -3   4 -14   50.77   39.54   9
  -3  -4 -14   24.54   35.31   9
  -3  -4 -14  122.63   48.25   4
  -3   4 -14   76.24   49.18   7
  -3  -4 -15   94.01   41.95   9
  -3   4 -15   15.79   30.89   9
  -3   4 -15   46.37   47.14   7
  -3  -4 -15   21.18   36.10   4
  -3  -4 -16 2186.68  176.78   4
  -3   4 -16 2012.22  172.31   7
  -3  -4 -16 2169.48  169.45   9
  -3   4 -16 2121.74  172.53   9
  -3  -4 -17 2905.90  192.71   4
  -3   4 -17 2606.26  190.97   7
  -3  -4 -17 2877.52  191.84   9
  -3   4 -17 2598.81  191.01   9
  -3   4 -18 2650.86  184.64   7
  -3  -4 -18 2692.89  176.70   9
  -3   4 -18 2731.87  189.19   9
  -3  -4 -19  985.84  103.41   9
  -3   4 -19 1054.93  115.52   7
  -3   4 -19  959.34  111.36   9
  -3   4 -20   13.22   26.21   9
  -3   4 -20   20.90   28.72   7
  -3   4 -21   61.86   29.78   9
  -3   4 -22 1160.59   90.55  10
  -3   4 -22 1184.93   89.35   9
  -3   4 -23 1575.39   87.18  10
   3   5 -23   60.55   21.75   9
   3   5 -22  426.12   59.79   9
   3   5 -21   39.91   38.27   9
   3   5 -20 6580.86  271.76   9
   3   5 -19  370.08   66.50   7
   3   5 -19  436.16   82.33   9
   3   5 -18 5776.62  258.55   7
   3   5 -18 5610.26  276.59   9
   3   5 -17 1629.23  155.24   9
   3   5 -17 1826.09  168.61   8
   3   5 -17 1654.27  147.49   7
   3   5 -16  136.04   55.57   8
   3   5 -16  159.41   64.19   9
   3   5 -15  167.47   54.31   9
   3   5 -15  127.70   54.36   8
   3   5 -14 8249.22  346.75   9
   3   5 -14 8137.83  373.81   8
  -3   5  14 7933.87  703.34   2
   3   5 -13 1098.22  127.52   9
   3   5 -13  937.79  131.56   8
  -3   5  13  736.41  214.00   2
  -3   5  1216218.81  990.77   2
  -3   5  11  362.44  150.08   2
  -3   5  10 5933.57  585.10   2
  -3   5   9 1207.18  275.85   2
  -3   5   8   36.32   73.82   2
  -3   5   7 1199.79  228.59   2
  -3   5   620146.31  888.81   2
  -3   5   5 -113.38   74.85   2
  -3   5   416016.88  679.63   2
  -3   5   3 5775.43  377.01   2
  -3  -5   212086.51  601.28   1
  -3   5   211935.38  494.61   2
  -3  -5   1 1903.05  239.20   1
  -3   5   1 2169.67  191.57   2
  -3  -5   080918.42 1499.23   1
  -3   5   089575.88 1100.35   2
  -3  -5  -1  812.23  149.49   1
  -3  -5  -229930.37  906.65   1
  -3  -5  -3  285.51   92.10   1
  -3  -5  -4  106.25   63.80   1
  -3  -5  -513607.55  639.51   1
  -3  -5  -661649.31 1411.87   1
  -3  -5  -7  414.46  124.29   1
  -3  -5  -810667.44  635.72   1
  -3  -5  -9  405.50  133.10   1
   3   5  10 1882.40  359.65   2
   3   5  11  179.57  126.08   2
  -3  -5 -12 3342.20  233.46   4
  -3   5 -12 3243.77  211.07   7
   3   5  12 2819.93  460.26   2
  -3   5 -12 2988.98  245.74   6
  -3   5 -12 3081.96  195.33   9
  -3   5 -13   49.59   35.56   9
   3   5  13   78.93   82.89   2
  -3   5 -13   -5.14   39.63   7
  -3  -5 -13  116.13   53.31   4
  -3  -5 -1411546.48  423.23   4
  -3   5 -1411147.20  402.87   7
  -3   5 -1411510.93  390.38   9
  -3   5 -15   62.05   35.17   9
  -3   5 -15   81.81   53.51   7
  -3  -5 -15   75.76   49.90   4
  -3  -5 -16 3420.63  220.17   4
  -3   5 -16 3324.25  217.85   7
  -3   5 -16 3376.08  212.43   9
  -3  -5 -17 1977.87  157.32   4
  -3   5 -17 1923.61  163.91   7
  -3   5 -17 2001.29  160.52   9
  -3   5 -18  785.36  103.26   7
  -3   5 -18  890.34  105.61   9
  -3   5 -19  250.93   57.55   9
  -3   5 -19  261.21   61.35   7
  -3   5 -20 3912.81  194.76   7
  -3   5 -20 3843.75  185.67   9
  -3   5 -21  271.57   50.93  10
  -3   5 -21  195.85   42.41   9
  -3   5 -22 1567.99   90.19   9
  -3   5 -22 1601.41   95.55  10
   3   6 -23  703.91   53.03   9
   3   6 -22  981.45   79.00   9
   3   6 -21 1051.59   93.94   9
   3   6 -20  349.92   62.93   9
   3   6 -20  472.29   63.91   7
   3   6 -19  -22.23   26.99   9
   3   6 -19   68.32   43.80   7
   3   6 -18 2333.58  173.97   9
   3   6 -18 2477.02  171.95   7
   3   6 -17 2802.96  212.95   8
   3   6 -17 2830.10  195.72   7
   3   6 -17 2571.38  187.90   9
   3   6 -16 7339.21  321.97   9
   3   6 -16 7517.73  353.82   8
   3   6 -15  270.51   76.80   8
   3   6 -15  302.15   75.03   9
   3   6 -14 5122.33  305.53   8
   3   6 -14 5226.20  276.47   9
  -3   6  13  762.92  217.74   2
   3   6 -13  972.95  120.03   9
   3   6 -13 1109.51  147.41   8
   3   6 -12 1598.49  154.15   9
  -3   6  12 1647.94  315.85   2
   3   6 -12 1696.69  172.54   8
   3   6 -11 3174.95  222.51   8
  -3   6  11 2858.28  414.93   2
  -3   6  1011459.10  825.73   2
  -3   6   9 4775.62  525.27   2
  -3   6   813700.53  841.44   2
   3   6  -813784.83  829.03   3
  -3   6   7 4624.40  466.89   2
  -3   6   6 1770.79  271.10   2
  -3   6   5 1780.38  248.52   2
  -3   6   415134.08  678.77   2
  -3  -6   319836.90  830.03   1
  -3   6   322660.40  759.39   2
  -3  -6   237661.86 1111.56   1
  -3  -6   1 6849.56  467.32   1
  -3  -6   0 1139.99  189.39   1
  -3  -6  -1 7284.36  460.57   1
  -3  -6  -222418.29  810.19   1
  -3  -6  -3 8952.53  515.27   1
  -3  -6  -455444.50 1295.27   1
  -3  -6  -5 1490.90  217.24   1
  -3  -6  -6 9972.46  575.80   1
  -3  -6  -7 2032.92  265.13   1
   3   6   7 1651.49  297.36   3
  -3  -6  -8   90.11   61.26   1
   3   6   8 -191.79  106.34   3
   3   6   9 3824.28  486.22   2
   3   6  10 1193.87  316.67   2
  -3   6 -11 9628.49  451.88   6
  -3   6 -11 9884.16  374.90   7
   3   6  11 9402.86  817.02   2
  -3   6 -12  425.61  111.14   6
  -3   6 -12  245.77   68.27   7
  -3  -6 -13 5698.43  307.76   4
  -3   6 -13 5895.19  294.23   7
  -3  -6 -14 1786.52  167.56   4
  -3   6 -14 1812.30  168.17   7
  -3   6 -14 1841.53  153.65   9
  -3   6 -15   88.90   38.33   9
  -3  -6 -15  135.47   50.21   4
  -3   6 -15   85.26   51.34   7
  -3  -6 -16 9190.28  356.70   4
  -3   6 -16 8592.93  344.19   7
  -3   6 -16 8626.58  327.31   9
  -3   6 -17 1083.68  123.40   7
  -3   6 -17 1002.32  111.36   9
  -3   6 -18 5976.95  264.81   7
  -3   6 -18 5797.11  245.85   9
  -3   6 -19  205.97   48.73   9
  -3   6 -19  194.47   55.62   7
  -3   6 -19  197.90   46.47  10
  -3   6 -20  262.86   45.98   9
  -3   6 -20  306.97   57.34   7
  -3   6 -20  313.40   54.91  10
  -3   6 -21  383.99   50.00  10
  -3   6 -21  349.99   45.01   9
  -3   6 -22  569.75   49.04  10
   3   7 -22   36.84   17.99   9
   3   7 -21 1177.71   74.94   7
   3   7 -21 1108.73   84.15   9
   3   7 -20  657.95   72.90   9
   3   7 -20  787.32   80.52   7
   3   7 -19 5716.68  237.26   9
   3   7 -19 5877.78  237.06   7
   3   7 -18 1191.15  119.11   9
   3   7 -18 1390.18  130.74   7
   3   7 -17 3003.67  193.49   9
   3   7 -17 3060.62  220.62   8
   3   7 -17 2771.65  195.13   7
   3   7 -16  420.89   80.12   9
   3   7 -16  445.44   94.56   8
   3   7 -15    4.58   42.71   8
   3   7 -15   22.54   32.57   9
   3   7 -14  960.47  118.63   9
   3   7 -14  753.95  123.19   8
   3   7 -13 4999.38  310.13   8
   3   7 -13 5308.07  272.49   9
   3   7 -12 2450.33  184.32   9
   3   7 -12 2250.61  202.20   8
  -3   7  12 2620.12  397.46   2
   3   7 -11 1475.65  158.20   8
   3   7 -11 1478.37  144.76   9
   3   7 -11 1347.09  135.85   6
  -3   7  11 1402.41  294.92   2
  -3   7  10 1480.65  300.15   2
   3   7 -10 1194.51  136.30   8
  -3   7   9  537.32  178.22   2
  -3   7   8 4521.85  492.54   2
   3   7  -8 4353.90  489.56   3
  -3   7   725037.44 1086.00   2
   3   7  -722538.90 1159.44   3
   3   7  -6 6754.43  659.64   3
  -3   7   6 8249.86  576.28   2
  -3   7   534284.87 1112.63   2
   3   7  -528220.65 1393.42   3
  -3  -7   4 1288.90  229.54   1
  -3  -7   3 8293.41  560.68   1
  -3  -7   2  756.01  166.60   1
  -3  -7   110162.29  585.72   1
  -3  -7   0  477.09  126.23   1
  -3  -7  -128046.93  936.46   1
  -3  -7  -2  209.12   86.66   1
  -3  -7  -3  252.05   92.29   1
  -3  -7  -4  869.26  161.91   1
  -3  -7  -514003.12  664.69   1
   3   7   511900.34  856.21   3
   3   7   6 5006.20  546.48   3
   3   7   716977.52  984.28   3
   3   7   812540.91  832.32   3
   3   7   811482.51  857.71   2
   3   7   9 4892.26  577.16   2
  -3   7  -9 5231.11  354.35   6
  -3   7 -10  605.60  129.28   6
  -3   7 -10  747.85  111.60   7
   3   7  10  360.02  167.72   2
   3   7  11  -70.54   91.93   2
  -3   7 -11   -8.41   43.17   7
  -3   7 -11    6.94   50.27   6
  -3   7 -12 3303.71  275.83   6
  -3   7 -12 3549.91  233.47   7
  -3  -7 -13 5369.23  304.43   4
  -3   7 -13 5331.50  342.99   6
  -3   7 -13 5236.36  282.03   7
  -3  -7 -14 3711.70  244.33   4
  -3   7 -14 3474.28  227.95   7
  -3  -7 -15 5848.28  296.37   4
  -3   7 -15 5615.24  282.10   7
  -3   7 -16  493.07   86.00   7
  -3   7 -16  516.81   92.84  10
  -3   7 -17  188.39   58.32   7
  -3   7 -17  171.25   54.09  10
  -3   7 -18   71.28   39.60   7
  -3   7 -18   69.55   34.98  10
  -3   7 -19  900.31   93.16   7
  -3   7 -19  739.10   80.62  10
  -3   7 -20   42.40   30.38   7
  -3   7 -20  -38.38   23.17  10
  -3   7 -21 1057.05   65.52  10
   3   8 -20    5.50   23.44   9
   3   8 -20    4.91   22.92   7
   3   8 -19   -8.94   26.65   9
   3   8 -19  -56.91   34.43   7
   3   8 -18  357.17   59.79   9
   3   8 -18  440.70   75.61   7
   3   8 -17 4071.25  205.11   9
   3   8 -17 3842.47  235.23   8
   3   8 -17 3981.65  227.05   7
   3   8 -16  513.67   80.95   9
   3   8 -16  563.04  101.45   8
   3   8 -15 7991.76  311.48   9
   3   8 -15 7473.72  359.37   8
   3   8 -14 1629.78  143.48   9
   3   8 -14 1375.73  163.00   8
   3   8 -13  372.53   69.50   9
   3   8 -13  142.40   61.53   8
   3   8 -13  354.49   96.33   6
   3   8 -12  126.38   63.72   8
   3   8 -12  151.84   64.65   6
   3   8 -11 4195.11  275.28   8
   3   8 -11 4619.85  263.63   6
   3   8 -10   41.06   41.65   8
   3   8 -10   50.78   53.31   6
   3   8  -919106.89  553.72   8
   3   8  -8  253.74  122.78   3
   3   8  -8  109.01   52.09   8
   3   8  -8  119.05   60.04  11
   3   8  -7 4233.86  241.64  11
   3   8  -7 3965.72  240.20   8
   3   8  -7 3778.52  494.66   3
   3   8  -6  -64.33   92.82   3
   3   8  -5 3450.66  505.27   3
  -3  -8   5 3920.25  432.42   1
  -3  -8   4  242.49  111.08   1
   3   8  -4  594.39  230.70   3
  -3  -8   320659.10  917.52   1
   3   8  -318932.20 1303.25   3
  -3  -8   2  239.80   97.40   1
   3   8  -2  266.65  181.53   3
  -3  -8   110152.50  603.25   1
   3   8  -110773.16 1115.53   3
   3   8   0  556.56  269.60   3
  -3  -8   0  237.25   95.52   1
  -3  -8  -1  -98.35   58.43   1
   3   8   1  281.40  183.16   3
   3   8   2 7249.40  788.84   3
  -3  -8  -2 8662.32  525.98   1
   3   8   312991.55  992.33   3
   3   8   4 3893.17  527.06   3
   3   8   521737.61 1212.66   3
   3   8   6 2164.00  374.48   3
  -3   8  -7 1747.15  195.38   6
   3   8   7 1682.93  337.65   2
   3   8   7 1551.31  326.68   3
   3   8   8   58.96   78.89   2
  -3   8  -8   25.52   54.26   6
   3   8   9 2415.14  406.76   2
  -3   8  -9 2960.98  208.63   7
  -3   8  -9 2556.96  253.19   6
  -3   8 -10  615.86  125.77   6
  -3   8 -10  669.67  103.68   7
  -3   8 -11 7264.77  334.13   7
  -3   8 -11 6798.21  403.07   6
  -3   8 -12 2132.28  182.45   7
  -3   8 -12 1853.74  211.27   6
  -3   8 -12 2094.90  184.01  10
  -3  -8 -13  124.98   51.57   4
  -3   8 -13   80.58   55.68   7
  -3   8 -13  110.33   80.01   6
  -3   8 -13  -74.65   48.78  10
  -3   8 -14  -36.76   38.88  10
  -3  -8 -14   35.14   42.29   4
  -3   8 -14    3.55   45.87   7
  -3   8 -15 4207.93  240.90  10
  -3   8 -15 4276.65  242.27   7
  -3   8 -16  833.64  108.42   7
  -3   8 -16  751.28   95.86  10
  -3   8 -17 3717.59  189.60  10
  -3   8 -17 3765.23  202.24   7
  -3   8 -18  569.90   75.89   7
  -3   8 -18  636.93   71.33  10
  -3   8 -19 1780.23  118.92   7
  -3   8 -19 1695.38   97.79  10
   3   9 -20  668.26   56.65   7
   3   9 -19 1320.20   98.71   7
   3   9 -18 2054.15  142.11   7
   3   9 -17 1398.18  127.28   7
   3   9 -16  -14.81   32.24   8
   3   9 -15 1150.41  140.68   8
   3   9 -15 1192.21  141.40   6
   3   9 -14 1396.80  158.37   8
   3   9 -14 1686.56  187.03   6
   3   9 -13 4592.19  295.16   8
   3   9 -13 5865.60  362.90   6
   3   9 -12 4705.60  294.47   6
   3   9 -12 4432.77  297.82   8
   3   9 -11 5060.86  311.57   8
   3   9 -11 5205.54  291.38   6
   3   9 -10   38.63   39.74   8
   3   9 -10   92.16   52.72   6
   3   9  -9 1138.57  143.56   8
   3   9  -811655.57  433.20  11
  -3  -9   812104.28  855.36   1
   3   9  -811589.24  440.02   8
   3   9  -7  318.32   74.11  11
   3   9  -7  381.42   85.21   8
   3   9  -7  500.40  184.30   3
  -3  -9   7  247.40  121.72   1
   3   9  -621278.88  558.71  11
   3   9  -620921.02  564.90   8
   3   9  -619343.87 1206.53   3
   3   9  -5  551.25   92.63   8
   3   9  -5  592.94   97.02  11
  -3  -9   5  241.75  113.48   1
   3   9  -5  612.95  223.99   3
   3   9  -4 8040.66  328.62  11
  -3  -9   4 8051.76  608.81   1
   3   9  -4 7884.00  332.21   8
   3   9  -3 1086.55  120.20  11
   3   9  -3 1250.13  354.36   3
  -3  -9   3  999.18  205.11   1
   3   9  -2   61.26  100.29   3
  -3  -9   2  115.79   73.71   1
   3   9  -1 4545.74  759.34   3
   3   9   0 3155.16  643.65   3
   3   9   112341.16 1165.62   3
   3   9   2 7050.07  298.18  11
   3   9   2 6309.33  763.15   3
   3   9   3 4852.41  252.71  11
   3   9   3 4527.34  603.52   3
   3   9   4  145.22   50.30  11
   3   9   4  111.26  110.51   3
   3   9   5  312.10  149.98   3
  -3   9  -5  287.47   93.38   6
  -3   9  -6 4607.26  311.33   6
   3   9   6 3655.16  494.32   2
   3   9   6 4238.78  539.42   3
   3   9   7 6398.24  649.90   2
  -3   9  -7 6892.95  412.22   6
   3   9   7 6568.09  659.47   3
  -3   9  -8 8166.80  478.89   6
   3   9   8 6612.10  668.75   2
  -3   9  -9 5604.19  388.64   6
  -3   9 -10  266.56   79.35   7
  -3   9 -10  232.72  100.19   6
  -3   9 -11  160.07   53.49   7
  -3   9 -11  191.77   74.87   6
  -3   9 -12 4921.37  338.68   6
  -3   9 -12 5429.64  278.61   7
  -3  -9 -13 2267.43  193.93   4
  -3   9 -13 2028.95  212.81   6
  -3   9 -13 2046.04  170.82   7
  -3   9 -14 3390.80  211.03   7
  -3   9 -15 1267.30  124.77   7
  -3   9 -16  702.37   91.18   7
  -3   9 -17   10.70   29.33   7
  -3   9 -18  159.57   39.62   7
  -3   9 -19 1057.69   78.91   7
   3   9  20  637.55   57.46  11
   3  10 -19   51.73   22.97   7
   3  10 -18  576.34   71.64   7
   3  10 -17  199.03   52.18   7
   3  10 -16 5881.71  271.60   8
   3  10 -15   79.91   42.28   6
   3  10 -15   38.18   40.65   8
   3  10 -14 1738.83  169.10   8
   3  10 -14 2093.50  199.28   6
   3  10 -13  435.32   93.02   8
   3  10 -13  711.42  138.11   6
   3  10 -12  561.65  114.23   8
   3  10 -12  527.13  110.71   6
   3  10 -11  351.29   96.23   8
   3  10 -11  293.94   70.44   6
   3  10 -10 9324.51  421.02   8
   3  10 -10 9720.75  394.67   6
   3  10  -9  490.52  101.59   8
   3  10  -9  515.07   94.85   6
   3  10  -8 6614.81  340.47  11
   3  10  -8 6729.54  346.43   8
   3  10  -7  188.97   68.76   8
   3  10  -7  133.28   42.58  11
   3  10  -6 1481.32  160.38  11
   3  10  -6 1365.11  152.90   8
   3  10  -5  -62.38   97.20   3
   3  10  -5   60.07   40.30   8
   3  10  -5   29.93   32.49  11
   3  10  -414417.39  467.06  11
   3  10  -414132.48  467.74   8
   3  10  -413797.70 1121.08   3
   3  10  -3  825.02  116.07   8
   3  10  -3  603.13   98.62  11
   3  10  -211218.38  406.95   8
   3  10  -211084.89 1118.19   3
   3  10  -210331.54  383.91  11
   3  10  -1 2513.19  187.04  11
   3  10  -1 2610.16  194.42   8
   3  10  -1 2653.67  568.55   3
   3  10   0 6890.93  318.72   8
   3  10   0 6424.50  298.69  11
   3  10   1 1681.46  159.84   8
   3  10   1 1455.93  143.48  11
   3  10   2 2131.56  462.49   3
   3  10   2 3020.24  213.24   8
   3  10   2 2686.55  195.21  11
   3  10   3  792.79  263.08   3
   3  10   3  126.49   50.02  11
  -3  10  -410667.68  442.02   6
   3  10   4 8831.91  367.52  11
   3  10   4 7923.90  792.27   3
   3  10   5  163.94   48.75  11
  -3  10  -5  334.62   89.07   6
   3  10   6 2737.23  217.65  11
  -3  10  -6 3047.44  270.38   6
   3  10   7  193.62   66.60  11
  -3  10  -7  -18.35   59.92   6
  -3  10  -8 2797.25  283.39   6
  -3  10  -9  243.26   95.73   6
  -3  10 -1017892.09  664.30   6
  -3  10 -11   88.92   79.48   6
  -3  10 -11  218.31   62.36   7
  -3  10 -12 7601.51  407.41   6
  -3  10 -12 8093.35  321.68   7
  -3  10 -13  320.90   86.43   6
  -3  10 -13  202.94   57.81   7
  -3  10 -14   63.19   50.32   7
  -3  10 -15   57.23   34.35   7
  -3  10 -16 1723.42  120.94   7
  -3  10 -17   34.14   23.93   7
   3  10  17   96.10   40.16  11
  -3  10 -18  876.67   67.71   7
   3  10  18  936.32   86.43  11
   3  10  19   27.05   19.53  11
   3  11 -18 1794.36   95.27   7
   3  11 -17   80.78   36.83   7
   3  11 -16   45.46   32.23   7
   3  11 -15  927.40  108.24   8
   3  11 -15  987.06  109.74   6
   3  11 -14 3356.27  215.27   8
   3  11 -14 3302.61  225.93   6
   3  11 -13 3243.88  255.25   6
   3  11 -13 2946.87  210.68   8
   3  11 -12 7268.87  372.71   6
   3  11 -12 6313.26  322.65   8
   3  11 -11 1490.80  169.01   8
   3  11 -11 1355.99  158.76   6
   3  11 -10 2568.13  222.37   8
   3  11 -10 2592.86  207.42   6
   3  11  -9    9.39   50.23   8
   3  11  -9   41.79   45.67   6
   3  11  -8 1297.49  155.75   8
   3  11  -7  138.88   60.31   8
   3  11  -7  236.47   72.59  11
   3  11  -6 5484.39  308.12   8
   3  11  -6 5328.28  300.10  11
   3  11  -5   97.37   55.59   8
   3  11  -5  112.64   55.32  11
   3  11  -4  182.75   63.18   8
   3  11  -4  240.68   70.28  11
   3  11  -3  581.94  105.22   8
   3  11  -3  431.77   87.35  11
   3  11  -2 3195.30  227.73   8
   3  11  -2 3093.15  219.34  11
   3  11  -1 2058.27  183.63   8
   3  11  -1 1714.50  162.63  11
   3  11   012524.24  448.42   8
   3  11   010493.64  399.05  11
   3  11   1 4206.35  262.03   8
   3  11   1 3239.73  221.56  11
   3  11   2 9507.48  382.96  11
   3  11   3 1623.61  161.22  11
   3  11   4   41.45   33.08  11
  -3  11  -4  105.79   61.01   6
  -3  11  -5   60.80   57.68   6
   3  11   5   85.36   49.66  11
  -3  11  -6 4935.91  367.40   6
   3  11   6 4469.01  286.54  11
  -3  11  -7 3372.54  307.07   6
   3  11   7 2885.53  237.79  11
  -3  11  -8 9594.70  500.21   6
   3  11   8 9224.69  433.69  11
   3  11   9  722.32  131.95  11
  -3  11  -9  900.59  159.54   6
  -3  11 -10  633.62  124.28   6
   3  11  10  384.52  107.18  11
   3  11  11  -37.95   71.86  11
  -3  11 -11   18.15   48.99   6
  -3  11 -12 1947.16  193.75   6
   3  11  12 2096.44  234.46  11
  -3  11 -12 1899.53  139.80   7
  -3  11 -13  863.60   93.62   7
   3  11  13  709.38  126.07  11
  -3  11 -14 3098.37  157.69   7
   3  11  14 3040.47  212.16  11
  -3  11 -15  281.37   49.15   7
   3  11  15  199.49   55.89  11
  -3  11 -16  568.15   55.98   7
   3  11  16  601.11   78.41  11
   3  11  17  274.81   47.82  11
   3  12 -17 1349.79   75.68   7
   3  12 -16  246.11   42.91   7
   3  12 -15 2217.47  135.86   7
   3  12 -14  118.91   47.36   6
   3  12 -14   76.13   37.59   8
   3  12 -13   34.82   55.61   6
   3  12 -13   45.63   37.43   8
   3  12 -12  115.67   46.91   8
   3  12 -12  113.13   48.59   6
   3  12 -11 2379.54  188.71   8
   3  12 -11 2584.07  210.26   6
   3  12 -10 2566.61  205.46   6
   3  12 -10 2538.73  204.49   8
   3  12  -9 5204.07  283.49   6
   3  12  -9 5403.26  307.00   8
   3  12  -8 2583.90  213.12   8
   3  12  -8 2632.94  203.03   6
   3  12  -7 1232.11  152.55   8
   3  12  -6  342.99   84.09   8
   3  12  -6  404.13   88.57  11
   3  12  -5  375.14   89.90   8
   3  12  -5  476.89   94.85  11
   3  12  -4 2221.70  189.69  11
   3  12  -4 2264.13  199.54   8
   3  12  -3 5210.70  298.78   8
   3  12  -3 4455.89  270.09  11
   3  12  -2 3546.74  248.81   8
   3  12  -2 3081.08  222.89  11
   3  12  -1 4001.98  262.68   8
   3  12  -1 3326.68  228.93  11
   3  12   0   30.39   34.60  11
   3  12   1   -8.52   46.44  11
   3  12   2  647.62  105.14  11
   3  12   3 4007.26  257.55  11
  -3  12  -4 3091.03  270.99   6
   3  12   4 2669.81  212.96  11
   3  12   5 3749.78  257.40  11
  -3  12  -5 4571.52  348.35   6
  -3  12  -6  646.11  135.45   6
   3  12   6  614.87  111.68  11
  -3  12  -7   44.76   65.17   6
   3  12   7  121.30   61.15  11
  -3  12  -8  -14.45   56.64   6
   3  12   8   56.51   41.96  11
   3  12   9 3764.87  284.04  11
  -3  12  -9 4121.37  295.65   6
   3  12  10   52.19   56.04  11
  -3  12 -10   61.14   57.04   6
  -3  12 -11 5898.96  316.39   6
   3  12  11 5784.85  373.23  11
   3  12  12  102.42   67.58  11
   3  12  13 1743.67  159.72  11
   3  12  14  182.69   47.83  11
   3  12  15  313.87   50.99  11
   3  12  16 1259.64   82.79  11
   3  13 -15   99.47   30.12   7
   3  13 -14  253.87   45.89   7
   3  13 -13 1884.39  132.94   6
   3  13 -12  180.00   45.88   8
   3  13 -12  193.93   61.57   6
   3  13 -11 1056.28  107.76   8
   3  13 -11 1203.38  144.07   6
   3  13 -10   31.49   33.95   8
   3  13 -10  126.50   63.09   6
   3  13  -9  -17.62   36.46   8
   3  13  -9   63.44   37.66   6
   3  13  -8  271.95   69.69   8
   3  13  -8  308.62   76.66   6
   3  13  -7 6142.00  313.16   8
   3  13  -7 5326.98  275.73   6
   3  13  -6  215.01   69.35   8
   3  13  -510597.40  416.83   8
   3  13  -5 9770.56  392.11  11
   3  13  -4  -28.12   44.20   8
   3  13  -4  -29.34   46.17  11
   3  13  -3 1704.34  173.63   8
   3  13  -3 1429.93  149.73  11
   3  13  -2 -166.18   59.72  11
   3  13  -1 2935.32  213.27  11
   3  13   0  564.08   97.89  11
   3  13   1 7593.69  346.29  11
   3  13   2 1803.15  171.84  11
   3  13   3  234.90   74.67  11
   3  13   4  304.95   77.37  11
   3  13   5 2088.35  192.91  11
  -3  13  -5 2323.47  231.07   6
  -3  13  -6  212.78   96.77   6
   3  13   6  215.86   76.04  11
   3  13   7 3509.41  256.58  11
  -3  13  -7 3645.46  270.02   6
  -3  13  -8   27.32   43.04   6
   3  13   8   -8.20   46.06  11
   3  13   9  923.73  143.53  11
  -3  13  -9  962.72  126.07   6
   3  13  10  124.45   68.88  11
  -3  13 -10  195.99   66.91   6
   3  13  11    3.26   54.18  11
   3  13  12  257.40   60.00  11
   3  13  13 2428.76  141.22  11
   3  13  14   56.61   24.36  11
   3  14 -12  147.26   35.95   7
   3  14 -12  113.20   34.78   6
   3  14 -11  525.03   77.15   6
   3  14 -10 1313.54  135.73   6
   3  14 -10 1108.15   93.15   8
   3  14  -9 1300.58  106.80   8
   3  14  -9 1319.73  131.60   6
   3  14  -8 2721.23  184.86   6
   3  14  -8 2775.30  165.56   8
   3  14  -7 1601.40  131.10   8
   3  14  -7 1521.34  140.23   6
   3  14  -6  153.67   54.70   8
   3  14  -6  120.23   49.66   6
   3  14  -5  304.01   72.44   6
   3  14  -4 2174.08  173.29  11
   3  14  -3 4132.08  238.01  11
   3  14  -2 2441.58  186.09  11
   3  14  -1 1599.21  152.84  11
   3  14   0  -41.15   56.98  11
   3  14   1  720.87  106.09  11
   3  14   2 4380.21  256.00  11
   3  14   3 3659.56  237.05  11
   3  14   4 3376.15  231.83  11
   3  14   5 2286.60  195.50  11
   3  14   6  520.95   92.89  11
  -3  14  -6  813.82  113.47   6
  -3  14  -7  329.55   70.94   6
   3  14   7  314.39   79.96  11
   3  14   8  206.24   66.24  11
  -3  14  -8  287.86   67.98   6
   3  14   9  117.55   54.10  11
   3  14  10 1334.31  131.51  11
   3  14  11  676.15   78.81  11
   3  14  12  877.20   70.82  11
   3  15  -9  -30.73   31.57   6
   3  15  -8 1563.68  130.09   6
   3  15  -7    9.29   32.63   6
   3  15  -6 9112.51  308.86   6
   3  15  -5   52.21   36.50   6
   3  15  -4 2530.35  170.11   6
   3  15  -3   22.69   37.67   6
   3  15  -2  715.37   94.89  11
   3  15  -1   87.17   42.68  11
   3  15   0 5444.29  261.33  11
   3  15   1  178.71   56.87  11
   3  15   2 2096.70  164.46  11
   3  15   3  208.62   61.01  11
   3  15   4   74.60   46.26  11
   3  15   5  -30.58   44.04  11
   3  15   6 2908.48  204.55  11
   3  15   7  449.76   84.43  11
   3  15   8 2215.50  159.07  11
   3  15   9  273.15   48.49  11
   3  16  -4 1845.73  126.50   6
   3  16  -3  235.72   53.41   6
   3  16  -2 2218.56  143.83   6
   3  16  -1   -6.66   36.80   6
   3  16   0  332.61   60.07   6
   3  16   1  673.94   90.19   6
   3  16   2  580.81   76.48  11
   3  16   2  580.43   84.65   6
   3  16   3 1126.69  105.29  11
   3  16   3 1554.45  144.55   6
   4   0 -23   14.35   19.65   9
   4   0 -22   93.84   29.56   9
   4   0 -21  -22.08   31.54   9
   4   0 -20 3144.02  186.56   9
   4   0 -19   52.27   29.78   9
   4   0 -18 4452.44  242.96   9
   4   0 -17   26.65   39.85   9
   4   0 -16  204.56   60.30   9
   4   0 -15  -20.17   37.67   9
  -4   0  15 -219.79  112.70   2
   4   0 -1414232.92  448.47   9
  -4   0  1412574.13  868.97   2
  -4   0  13  165.17  102.94   2
  -4   0  1231441.72 1393.92   2
  -4   0  11 -240.88  132.69   2
  -4   0  1017503.28  983.37   2
  -4   0   9 -116.91   90.20   2
  -4   0   8  595.36  167.20   2
  -4   0   7  -38.64   77.92   2
  -4   0   610794.34  557.60   1
  -4   0   611128.52  633.02   2
  -4   0   5   49.84   45.52   2
  -4   0   5    9.53   53.92   1
  -4   0   416860.47  649.51   1
  -4   0   416927.20  702.83   2
  -4   0   3   -0.99   53.06   2
  -4   0   3   46.49   46.60   1
  -4   0   2   58.10   54.48   1
  -4   0   1   27.70   47.75   1
  -4   0   055293.02  552.90   4
  -4   0   054370.73 1119.53   1
  -4   0  -1   12.62   64.90   1
  -4   0  -1   62.16   32.77   4
  -4   0  -239339.86  521.44   4
  -4   0  -240036.83 1018.17   1
  -4   0  -3   -4.78   58.78   1
  -4   0  -3   33.44   28.45   4
  -4   0  -4  134.57   77.89   1
  -4   0  -4  240.52   59.55   4
  -4   0  -5   41.02   51.14   4
  -4   0  -5  -16.57   55.21   1
  -4   0  -647018.43 1340.49   1
  -4   0  -648773.55  835.42   4
  -4   0  -7  174.28   98.46   1
  -4   0  -7   81.61   58.28   4
  -4   0  -830262.19  659.51   4
  -4   0  -9  -13.05   40.26   4
  -4   0 -10 5900.04  291.43   4
   4   0  11   38.23   70.06   2
  -4   0 -11   11.35   37.96   4
  -4   0 -12 6927.43  310.90   4
  -4   0 -13   30.08   36.10   9
  -4   0 -13   75.05   49.02   4
  -4   0 -14 9264.43  356.16   4
  -4   0 -14 9243.85  372.91   9
  -4   0 -15   25.63   35.45   9
  -4   0 -15   13.95   31.89   4
  -4   0 -16  673.66  104.92   9
  -4   0 -17   13.41   38.32   9
  -4   0 -18  869.14  110.59   9
  -4   0 -19   12.90   33.39   9
  -4   0 -20 4575.60  220.62   9
  -4   0 -21    3.58   25.44   9
  -4   0 -22 2512.90  124.47  10
  -4   0 -23  -13.75   14.87  10
   4   1 -24  223.62   30.79   9
   4  -1 -23 1017.81   67.67   9
   4   1 -23 1260.63   88.72   9
   4   1 -22 1966.14  127.92   9
   4  -1 -22 1907.98  113.14   9
   4  -1 -21 1662.76  119.60   9
   4   1 -21 1922.91  141.63   9
   4  -1 -20 2410.28  156.71   9
   4   1 -20 2405.73  170.10   9
   4  -1 -19  119.77   44.49   9
   4   1 -19   41.00   39.98   9
   4  -1 -18  432.79   77.74   9
   4   1 -18  492.46   88.28   9
   4  -1 -17  589.90   90.16   9
   4   1 -17  685.47  104.46   9
   4  -1 -16 3447.01  213.48   9
   4   1 -16 3454.62  229.61   9
   4  -1 -15 1807.78  157.47   9
  -4  -1  15 1400.54  283.23   2
  -4   1  15 1836.11  330.18   2
   4   1 -15 1769.85  163.99   9
   4  -1 -14 3737.00  219.99   9
  -4   1  14 3225.87  440.82   2
  -4  -1  14 3235.47  435.22   2
   4   1 -14 3498.94  229.21   9
  -4  -1  13  110.26   56.25   5
  -4   1  13  -44.46   67.42   2
  -4  -1  13   95.71   82.64   2
  -4   1  12  999.21  248.13   2
  -4  -1  12 1253.42  284.55   2
  -4   1  11 3492.67  472.21   2
  -4  -1  11 3767.19  476.28   2
  -4   1  1012222.06  833.93   2
  -4  -1  1012404.27  831.53   2
  -4   1   9 5869.08  544.15   2
  -4  -1   9 5669.02  534.79   2
  -4   1   813023.36  769.55   2
  -4  -1   813971.20  789.92   2
  -4   1   7 3128.94  295.78   1
  -4   1   7 3126.76  354.39   2
  -4  -1   7 3413.62  368.49   2
  -4   1   6  699.04  168.33   2
  -4  -1   6  836.82  182.43   2
  -4   1   6  581.02  130.39   1
  -4  -1   511567.18  588.48   1
  -4   1   511982.34  530.47   1
  -4   1   511924.71  616.14   2
  -4  -1   512370.04  635.53   2
  -4  -1   417995.21  706.57   1
  -4   1   418407.54  637.25   1
  -4   1   417832.98  726.10   2
  -4  -1   418250.85  746.52   2
  -4  -1   334016.96  942.57   1
  -4   1   333827.96  840.24   1
  -4   1   334859.45  963.70   2
  -4  -1   247640.16 1090.12   1
  -4  -1   248712.51  449.59   4
  -4   1   250434.33 1115.77   2
  -4  -1   148468.22 1087.14   1
  -4  -1   150207.56  494.98   4
  -4   1   149212.12 1018.49   1
  -4  -1   019451.24  329.25   4
  -4  -1   019027.78  686.31   1
  -4   1   019045.54  653.26   1
  -4  -1  -1 7198.92  216.14   4
  -4  -1  -1 7132.41  425.63   1
  -4   1  -1 7134.01  409.79   1
  -4   1  -2 6148.15  397.15   1
  -4  -1  -2 6206.17  214.83   4
  -4   1  -2 5834.41  202.65   4
  -4  -1  -2 6145.77  405.76   1
  -4  -1  -3  623.77   80.37   4
  -4   1  -3  611.61   72.91   4
  -4   1  -3  598.77  143.95   1
  -4  -1  -3  707.03  141.39   1
  -4  -1  -433646.44 1012.79   1
  -4   1  -433255.12 1031.66   1
  -4  -1  -434255.34  600.54   4
  -4   1  -431355.44  531.45   4
  -4  -1  -5 7200.50  501.51   1
  -4   1  -5 7352.32  512.12   1
  -4  -1  -5 7382.61  313.05   4
  -4   1  -5 7257.87  282.29   4
  -4  -1  -611995.86  676.72   1
  -4  -1  -612068.18  414.60   4
  -4   1  -611533.33  674.16   1
  -4   1  -611999.03  405.76   4
  -4  -1  -7  614.15  170.88   1
  -4  -1  -7  606.39  100.08   4
  -4   1  -7  717.30  117.87   4
  -4  -1  -8  324.75  131.37   1
  -4  -1  -8  317.10   73.79   4
  -4   1  -8  428.07   87.00   4
  -4  -1  -917328.80  488.42   4
  -4   1  -917174.96  501.99   4
  -4  -1 -10 7584.98  329.59   4
  -4   1 -10 6758.77  312.32   4
  -4  -1 -1115940.57  475.88   4
  -4   1 -1115371.55  470.95   4
   4   1  1116235.00  932.35   2
   4   1  12 9042.50  716.20   2
  -4  -1 -12 8402.58  345.36   4
  -4   1 -12 7699.70  328.98   4
  -4   1 -12 8053.57  327.89   7
  -4   1 -12 8836.66  354.28   9
  -4  -1 -13 1665.02  155.01   4
  -4   1 -13 1839.74  162.36   4
  -4   1 -13 1691.18  159.08   7
   4   1  13 1160.14  279.61   2
  -4  -1 -13 1668.50  159.52   9
  -4   1 -13 1817.14  164.60   9
  -4  -1 -14  539.82   93.67   9
  -4   1 -14  492.53   87.41   9
  -4   1 -14  680.60  102.30   7
  -4  -1 -14  557.35   90.53   4
  -4  -1 -15   59.82   41.34   9
  -4   1 -15   39.53   42.81   9
  -4   1 -15   36.57   38.92   7
  -4  -1 -15   71.14   39.79   4
  -4  -1 -16 2981.46  194.26   4
  -4  -1 -16 2659.89  197.44   9
  -4   1 -16 2614.39  199.61   9
  -4  -1 -17  616.67   97.23   9
  -4   1 -17  681.94  101.84   9
  -4  -1 -18 3042.76  200.99   9
  -4   1 -18 3163.99  208.59   9
  -4   1 -19  222.79   56.42   9
  -4  -1 -19  145.31   50.12   9
  -4   1 -20   52.74   35.10   9
  -4  -1 -20   54.07   29.01   9
  -4   1 -21  183.86   49.19   9
  -4  -1 -22 1896.00  100.73  10
  -4   1 -22 1916.08  111.61  10
  -4   1 -23  495.01   47.18  10
   4   2 -24    7.40   14.01   9
   4   2 -23   42.37   21.85   9
   4   2 -22  127.27   37.19   9
   4   2 -21 2204.23  153.73   9
   4  -2 -21 1948.84  121.80   9
   4  -2 -20  834.46   88.66   9
   4   2 -20  851.55  105.57   9
   4  -2 -19 8019.53  288.72   9
   4   2 -19 7881.56  325.89   9
   4  -2 -18 2381.25  165.51   9
   4   2 -18 1906.02  170.51   9
   4   2 -17 3338.57  225.47   9
   4  -2 -17 3521.46  205.95   9
   4  -2 -16  766.01   98.43   9
   4   2 -16  715.67  109.61   9
  -4  -2  15  197.19  110.70   2
   4  -2 -15  397.20   72.35   9
   4   2 -15  343.67   78.96   9
  -4  -2  14  125.54   87.62   2
   4  -2 -14  269.73   60.94   9
   4   2 -14  134.88   56.10   9
  -4  -2  1316421.48  518.02   5
   4   2 -1316898.19  515.26   9
  -4   2  1314628.96  960.88   2
  -4  -2  1314971.35  987.65   2
  -4  -2  12  652.30  214.70   2
  -4   2  12  511.66  188.33   2
  -4   2  1115874.68  997.09   2
  -4  -2  1117218.91 1048.42   2
  -4  -2  10   91.91  103.58   2
  -4   2  10 -124.55  106.52   2
  -4  -2   9  863.14  209.38   2
  -4   2   9  840.15  211.44   2
  -4   2   8 4195.43  447.00   2
  -4  -2   8 3849.89  419.13   2
  -4   2   720031.89  690.21   1
  -4   2   718243.43  873.07   2
  -4  -2   718218.44  853.24   2
  -4   2   613428.25  538.47   1
  -4   2   612793.05  687.23   2
  -4  -2   613837.26  702.66   2
  -4  -2   517586.34  758.18   1
  -4   2   518546.83  606.38   1
  -4   2   517654.20  760.96   2
  -4  -2   419505.14  773.09   1
  -4   2   420364.55  770.68   2
  -4   2   420383.88  619.89   1
  -4   2   3  139.08   63.71   2
  -4   2   3  239.31   65.86   1
  -4  -2   3  202.45   79.89   1
  -4  -2   2  982.75  168.58   1
  -4  -2   2 1088.21   69.47   4
  -4   2   2 1010.99  163.74   2
  -4   2   2 1006.78  141.16   1
  -4  -2   125492.03  829.70   1
  -4  -2   127810.16  380.95   4
  -4   2   125987.47  727.20   1
  -4   2   0 2665.47  241.94   1
  -4  -2   0 3037.78  137.51   4
  -4  -2   0 2848.04  279.70   1
  -4   2  -151768.63 1131.79   1
  -4  -2  -152136.47  615.03   4
  -4  -2  -150663.63 1166.33   1
  -4   2  -2 1673.07  220.57   1
  -4  -2  -2 1614.82  121.35   4
  -4  -2  -2 1319.89  197.50   1
  -4  -2  -314666.23  655.69   1
  -4   2  -315087.61  679.41   1
  -4  -2  -315533.34  398.91   4
  -4  -2  -4  917.90  172.81   1
  -4   2  -4  755.89  172.23   1
  -4  -2  -4  774.29  101.87   4
  -4  -2  -5 3055.04  325.77   1
  -4  -2  -5 2957.37  203.54   4
  -4   2  -5 3068.86  345.25   1
  -4  -2  -6 1579.28  254.56   1
  -4  -2  -6 1541.39  148.75   4
  -4  -2  -737971.43 1259.39   1
  -4  -2  -737008.79  709.47   4
  -4  -2  -8 1835.85  162.56   4
  -4  -2  -8 2088.82  314.23   1
  -4  -2  -912662.73  425.41   4
  -4  -2  -913496.47  831.79   1
  -4  -2 -10  111.73   49.42   4
  -4  -2 -11  647.09  106.09   4
   4   2  11  846.79  241.07   2
  -4  -2 -12  268.40   68.15   9
  -4   2 -12  187.64   60.03   9
  -4  -2 -12  328.51   77.87   4
   4   2  12  371.66  160.48   2
  -4   2 -12  189.35   56.98   7
   4   2  13 8924.70  724.17   2
  -4  -2 -13 8285.02  352.28   4
  -4   2 -13 8044.74  332.77   7
  -4  -2 -13 8308.63  353.35   9
  -4   2 -13 8615.99  353.13   9
   4   2  14 9872.83  752.01   2
  -4  -2 -1410010.92  378.39   4
  -4   2 -14 8731.82  351.35   7
  -4  -2 -1410138.98  389.10   9
  -4   2 -14 9114.17  368.83   9
  -4  -2 -15 8648.10  342.93   4
  -4   2 -15 7922.34  335.42   7
  -4  -2 -15 7834.86  339.74   9
  -4   2 -15 8114.11  348.86   9
  -4  -2 -16 3918.42  228.07   4
  -4   2 -16 3258.71  215.65   7
  -4  -2 -16 3353.01  219.98   9
  -4   2 -16 3349.14  223.13   9
  -4   2 -17  116.24   50.42   9
  -4  -2 -17  114.78   47.19   9
  -4  -2 -17  138.74   45.84   4
  -4   2 -18  427.14   79.12   9
  -4  -2 -18  361.18   73.18   9
  -4  -2 -19 1650.99  139.83   9
  -4   2 -19 1817.36  148.88   9
  -4   2 -20   94.93   37.91   9
  -4  -2 -21 2329.44  120.03  10
  -4   2 -21 2292.89  141.95   9
  -4  -2 -22   78.76   22.88  10
  -4   2 -22  113.13   34.26  10
  -4   2 -23  414.80   43.18  10
   4   3 -24   99.98   22.13   9
   4   3 -23 1294.42   90.86   9
   4   3 -22  309.46   56.40   9
   4   3 -21 1655.92  132.00   9
   4   3 -20  181.43   53.88   9
   4   3 -19    4.07   31.22   9
   4   3 -18   -0.35   37.29   9
   4   3 -17 4198.38  253.66   9
   4   3 -16 1231.76  141.79   9
   4   3 -15 8948.12  374.29   9
   4   3 -14  237.75   71.60   9
  -4   3  14 -119.80  101.55   2
  -4  -3  13 1605.31  324.96   2
   4   3 -13 1139.29  136.57   9
  -4  -3  13 1083.82  138.26   5
  -4   3  13 1025.49  257.48   2
  -4  -3  12  173.93  133.14   2
  -4   3  12  104.22  102.29   2
  -4   3  11 5409.22  589.70   2
  -4  -3  11 6081.07  624.72   2
  -4   3  10 2469.38  384.62   2
  -4  -3  10 2471.25  369.69   2
  -4   3   940328.21 1479.74   2
  -4  -3   941099.67 1405.54   2
  -4   3   8 2915.50  378.84   2
  -4  -3   8 2506.69  328.33   2
  -4   3   714080.65  786.71   2
  -4   3   6  924.47  194.00   2
  -4   3   5 5973.61  452.08   2
  -4  -3   4 3420.65  339.77   1
  -4   3   4 3169.51  312.51   2
  -4  -3   327006.18  926.93   1
  -4   3   328180.69  874.46   2
  -4   3   328939.27  726.42   1
  -4   3   2 2347.04  217.67   1
  -4  -3   2 1892.10  243.99   1
  -4  -3   2 2155.83  102.44   4
  -4   3   2 2162.47  236.34   2
  -4  -3   115106.32  667.96   1
  -4   3   116932.81  625.81   1
  -4  -3   117072.82  319.54   4
  -4   3   116849.67  629.46   2
  -4  -3   0   53.48   45.66   1
  -4  -3   0   40.97   28.09   4
  -4   3   0   73.00   54.57   1
  -4   3  -1 7586.59  466.03   1
  -4  -3  -1 8095.21  264.55   4
  -4  -3  -1 7469.62  465.80   1
  -4   3  -2   14.99   44.43   1
  -4  -3  -2  119.16   58.00   1
  -4  -3  -2   88.58   47.14   4
  -4  -3  -355828.49  796.17   4
  -4  -3  -356759.98 1317.14   1
  -4  -3  -4 4653.56  249.67   4
  -4  -3  -4 4140.48  368.33   1
  -4  -3  -524428.61  925.86   1
  -4  -3  -526509.80  588.05   4
  -4  -3  -6  299.79  114.89   1
  -4  -3  -6  261.23   71.16   4
  -4  -3  -714351.36  783.72   1
  -4  -3  -713354.94  432.86   4
  -4  -3  -8 3299.51  219.19   4
  -4  -3  -8 3544.11  404.39   1
  -4  -3  -9  178.44   99.97   1
  -4  -3  -9  150.08   62.67   4
  -4  -3 -10 4039.04  251.73   4
  -4  -3 -11 5961.26  306.39   4
   4   3  11 6959.44  670.86   2
  -4  -3 -12 1137.00  129.29   9
  -4  -3 -12 1141.89  140.60   4
  -4   3 -12 1199.98  132.05   7
   4   3  12  941.89  294.93   2
  -4   3 -12 1450.10  142.47   9
  -4  -3 -13   76.72   46.49   9
  -4   3 -13  103.04   51.15   9
  -4   3 -13   98.41   48.83   7
  -4  -3 -13  166.32   58.57   4
   4   3  13   87.05   81.34   2
  -4  -3 -14  254.36   70.80   9
  -4   3 -14  242.27   66.18   9
  -4  -3 -14  275.90   70.94   4
  -4   3 -14  270.21   68.68   7
  -4  -3 -15 3259.38  219.94   9
  -4  -3 -15 3575.15  227.74   4
  -4   3 -15 3155.54  211.34   7
  -4   3 -15 3443.65  225.40   9
  -4   3 -16  131.89   61.07   9
  -4  -3 -16  220.26   60.32   9
  -4   3 -16  103.70   45.44   7
  -4  -3 -16  300.95   72.58   4
  -4   3 -1710628.46  372.59   7
  -4  -3 -1710657.18  374.45   9
  -4   3 -1710590.89  379.84   9
  -4   3 -18  282.18   65.08   9
  -4  -3 -18  271.50   64.60   9
  -4   3 -19 3333.53  194.80   9
  -4   3 -20   64.91   34.31   9
  -4   3 -21  241.14   49.96  10
  -4   3 -21  257.71   47.99   9
  -4   3 -22  345.63   49.38  10
  -4   3 -23 1083.32   65.57  10
   4   4 -23   61.86   19.66   9
   4   4 -22   16.99   25.19   9
   4   4 -21  930.58   94.85   9
   4   4 -20 3808.79  209.85   9
   4   4 -19 1832.75  154.94   9
   4   4 -18 4390.19  249.60   9
   4   4 -17 1739.67  162.74   9
   4   4 -17 2098.16  164.94   8
   4   4 -16  982.79  120.02   8
   4   4 -16 1007.35  126.44   9
   4   4 -15   49.61   42.16   9
   4   4 -15  -19.85   35.14   8
   4   4 -14 2613.59  205.84   9
   4   4 -14 2533.10  198.41   8
   4   4 -13 2824.31  214.48   9
   4   4 -13 2971.89  216.75   8
  -4   4  13 2764.06  420.98   2
  -4  -4  12 6042.39  296.89   5
  -4   4  12 5362.57  592.46   2
  -4   4  11 7096.62  685.44   2
  -4   4  10  898.70  241.16   2
  -4   4   9  877.98  215.81   2
  -4   4   8 9303.95  687.91   2
  -4   4   716600.15  871.12   2
  -4   4   631888.62 1135.00   2
  -4   4   5 7274.16  509.94   2
  -4  -4   422294.54  904.19   1
  -4   4   424203.42  874.17   2
  -4  -4   3 1658.36  244.79   1
  -4   4   3 1837.82  228.98   2
  -4   4   2  469.81  114.18   2
  -4  -4   2  381.53  113.10   1
  -4  -4   1 3677.46  163.35   4
  -4  -4   1 2925.29  313.63   1
  -4   4   1 3185.39  271.67   2
  -4  -4   015115.19  358.57   4
  -4  -4   012812.42  641.31   1
  -4  -4  -1 8130.06  286.32   4
  -4  -4  -1 7578.15  487.82   1
  -4  -4  -2 2046.48  257.88   1
  -4  -4  -3 1073.87  195.51   1
  -4  -4  -4 3019.71  321.66   1
  -4  -4  -5 1802.83  257.79   1
  -4  -4  -610611.15  649.27   1
  -4  -4  -6 9724.57  374.76   4
  -4  -4  -718966.67  913.24   1
  -4  -4  -717884.18  513.86   4
  -4  -4  -8 9771.41  674.99   1
  -4  -4  -8 8915.21  365.30   4
  -4  -4  -9 5595.58  297.33   4
  -4  -4  -9 6201.83  555.78   1
  -4  -4 -10  886.27  123.82   4
  -4   4 -11   59.81   40.84   7
  -4  -4 -11    8.30   38.23   4
   4   4  11  119.08  110.79   2
  -4  -4 -12 3218.56  229.60   4
  -4   4 -12 3185.61  212.43   7
   4   4  12 3249.70  487.58   2
  -4  -4 -12 3354.37  224.44   9
  -4   4 -12 3640.29  222.67   9
   4   4  13 4516.87  580.81   2
  -4  -4 -13 4305.77  264.34   4
  -4   4 -13 3997.11  240.03   7
  -4  -4 -13 4671.67  271.21   9
  -4   4 -13 4145.11  240.67   9
  -4  -4 -14 7313.54  337.38   4
  -4   4 -14 7504.94  326.45   7
  -4  -4 -14 7719.49  340.28   9
  -4   4 -14 7452.07  323.02   9
  -4  -4 -15 3527.57  227.01   4
  -4   4 -15 3251.60  215.20   7
  -4  -4 -15 3769.40  234.23   9
  -4   4 -15 3416.24  219.00   9
  -4  -4 -16 7958.92  328.66   4
  -4   4 -16 6840.43  304.96   7
  -4   4 -16 7034.49  311.72   9
  -4   4 -17  652.72   95.65   7
  -4   4 -17  732.17   98.99   9
  -4   4 -18  -15.86   31.60   9
  -4   4 -18   -1.72   32.37   7
  -4   4 -19  304.63   61.08   9
  -4   4 -20  869.49   95.58  10
  -4   4 -20  875.15   89.40   9
  -4   4 -21  405.35   57.69  10
  -4   4 -22   79.24   25.35  10
   4   5 -23   55.02   18.05   9
   4   5 -22 2047.69  117.15   9
   4   5 -21    3.06   23.76   9
   4   5 -20  641.48   83.79   9
   4   5 -19  209.41   60.23   9
   4   5 -18  836.58  107.29   9
   4   5 -17  479.64   85.33   9
   4   5 -17  537.91   90.02   8
   4   5 -16 7433.87  334.02   9
   4   5 -16 7782.93  343.84   8
   4   5 -15   -4.27   34.88   9
   4   5 -15  -22.48   43.93   8
   4   5 -14 4582.51  268.90   9
   4   5 -14 4774.27  287.43   8
   4   5 -13   20.82   35.81   9
   4   5 -13   82.42   48.31   8
  -4   5  13   75.39   73.75   2
  -4  -5  12  -60.45   40.30   5
   4   5 -12  -65.54   26.84   8
   4   5 -11   95.71   39.46   8
  -4   5  11   -9.34   49.83   2
  -4   5  1017594.28 1055.14   2
  -4   5   9  153.10  106.41   2
  -4   5   825744.43 1159.49   2
  -4   5   7 1465.60  267.79   2
  -4   5   6  104.89   78.56   2
  -4   5   5  947.41  189.35   2
  -4  -5   5 1014.23  212.78   1
  -4  -5   429467.78 1085.92   1
  -4   5   431716.96 1015.42   2
  -4   5   3  408.25  110.52   2
  -4  -5   3  565.77  151.44   1
  -4  -5   241693.33 1233.53   1
  -4   5   246648.36 1075.46   2
  -4  -5   1 1412.03  221.14   1
  -4   5   1 1467.27  177.31   2
  -4  -5   0 2870.94  318.09   1
  -4  -5  -1 7947.64  523.87   1
  -4  -5  -2 9207.15  570.28   1
  -4  -5  -3 4247.28  391.03   1
  -4  -5  -433030.52 1094.19   1
  -4  -5  -5  341.44  117.18   1
  -4  -5  -618618.06  875.08   1
  -4  -5  -7 4192.53  435.01   1
  -4  -5  -8  118.18   57.18   4
  -4  -5  -8  -66.94   65.21   1
  -4  -5  -9 4324.74  270.28   4
  -4  -5  -9 4303.83  472.80   1
  -4  -5 -10 5612.47  305.91   4
  -4  -5 -11 1748.54  174.51   4
  -4   5 -11 1541.30  149.22   7
   4   5  11 1911.65  377.68   2
  -4   5 -11 1872.45  150.66   9
   4   5  12 5563.40  653.82   2
  -4  -5 -12 5028.50  291.41   4
  -4   5 -12 5458.85  278.00   7
  -4   5 -12 5805.46  278.41   9
  -4   5 -13  126.29   54.34   9
  -4  -5 -13  124.62   59.40   4
  -4   5 -13   52.19   45.30   7
  -4   5 -14   89.86   40.92   9
  -4  -5 -14    9.11   38.99   4
  -4   5 -14  108.47   49.29   7
  -4   5 -15  577.18   91.53   9
  -4   5 -15  620.82   98.66   7
  -4  -5 -15  473.24   87.40   4
  -4  -5 -16 5849.04  281.30   4
  -4   5 -16 5093.79  261.71   7
  -4   5 -16 5364.41  263.93   9
  -4   5 -17  757.36  101.90   7
  -4   5 -17  625.04   90.46   9
  -4   5 -18 4911.11  235.78   7
  -4   5 -18 4463.66  232.67  10
  -4   5 -18 4549.00  220.28   9
  -4   5 -19  129.87   40.15   9
  -4   5 -19  215.95   53.52  10
  -4   5 -20  180.37   44.71  10
  -4   5 -21   96.18   28.07  10
  -4   5 -22  869.39   61.40  10
   4   6 -22   22.40   15.72   9
   4   6 -21  227.85   45.10   9
   4   6 -20 2059.13  137.70   9
   4   6 -19 1150.81  113.37   9
   4   6 -18 1929.83  136.91   7
   4   6 -18 1983.04  158.55   9
   4   6 -17  439.24   77.75   9
   4   6 -17  470.44   82.85   8
   4   6 -17  490.17   77.67   7
   4   6 -16  165.65   58.02   9
   4   6 -16  115.43   48.08   8
   4   6 -15   42.01   40.39   9
   4   6 -15   27.96   43.01   8
   4   6 -14 6628.97  319.94   9
   4   6 -14 6748.32  350.81   8
   4   6 -13   90.99   51.84   9
   4   6 -13  113.09   66.17   8
   4   6 -1219777.87  566.24   9
   4   6 -1218757.27  564.54   8
  -4   6  1219294.97 1111.24   2
   4   6 -11 3968.26  251.80   8
  -4   6  11 3631.57  496.68   2
   4   6 -10 9764.36  380.49   8
  -4   6  1010213.18  806.48   2
  -4   6   9  797.55  218.67   2
  -4   6   8  375.33  143.61   2
  -4   6   713512.45  806.36   2
  -4  -6   6 7682.16  612.78   1
  -4   6   6 9441.00  636.97   2
  -4  -6   517737.46  901.51   1
  -4   6   519356.01  858.58   2
  -4  -6   4 3930.43  415.83   1
  -4   6   4 4481.65  386.54   2
  -4  -6   3 1720.14  276.04   1
  -4  -6   2 6166.64  499.64   1
  -4  -6   1 7125.73  527.57   1
  -4  -6   025622.74  982.31   1
  -4  -6  -1 4825.84  427.07   1
  -4  -6  -223358.72  933.85   1
  -4  -6  -3   79.25   68.92   1
  -4  -6  -4 3679.72  368.13   1
  -4  -6  -5 -156.37   85.03   1
  -4  -6  -615066.78  797.67   1
  -4  -6  -7 1289.31  238.64   1
  -4  -6  -818975.82  939.40   1
  -4   6  -9 4797.40  309.29   6
  -4  -6  -9 4719.85  470.80   1
  -4   6  -9 4269.31  229.57  10
  -4   6 -10 2339.67  220.22   6
  -4  -6 -10 2212.23  202.06   4
   4   6  10 2055.56  385.17   2
  -4   6 -10 2295.70  181.10   7
  -4   6 -10 2064.17  171.76  10
  -4   6 -11  181.68   53.52   7
  -4  -6 -11   -8.44   43.02   4
   4   6  11  295.56  163.11   2
  -4   6 -11   75.83   49.36  10
  -4  -6 -12 1925.71  188.05   4
  -4   6 -12 2082.31  175.86   7
  -4  -6 -13 3268.11  235.10   4
  -4   6 -13 3366.60  222.53   7
  -4  -6 -14 4125.33  256.39   4
  -4   6 -14 4056.15  240.17   7
  -4   6 -14 3854.57  254.63  10
  -4   6 -14 4065.32  226.12   9
  -4  -6 -15 1935.66  169.56   4
  -4   6 -15 2018.01  168.99   7
  -4   6 -15 1926.00  175.10  10
  -4   6 -15 2110.28  161.07   9
  -4   6 -16  554.99   82.82   9
  -4   6 -16  519.42   88.67   7
  -4   6 -16  584.15   98.25  10
  -4   6 -17  199.55   49.20   9
  -4   6 -17   98.12   47.57   7
  -4   6 -17  131.29   44.34  10
  -4   6 -18  387.25   60.37   9
  -4   6 -18  444.17   72.52   7
  -4   6 -18  384.23   66.02  10
  -4   6 -19  807.01   86.26  10
  -4   6 -20 1917.10  114.45  10
  -4   6 -21  312.88   41.29  10
   4   7 -21 2219.35  106.88   9
   4   7 -20  775.50   76.44   9
   4   7 -19  103.49   40.31   9
   4   7 -19  118.72   31.86   7
   4   7 -18   41.23   33.57   9
   4   7 -18   51.02   33.40   7
   4   7 -17 1925.41  154.53   9
   4   7 -17 1910.78  167.13   8
   4   7 -17 1881.00  149.41   7
   4   7 -16  177.07   58.31   9
   4   7 -16  236.50   62.97   8
   4   7 -15 3696.54  227.16   9
   4   7 -15 3590.12  249.32   8
   4   7 -14  437.10   81.82   9
   4   7 -14  421.60   93.26   8
   4   7 -13  979.50  137.87   8
   4   7 -13 1009.50  125.40   9
   4   7 -12 4662.76  266.22   9
   4   7 -12 3966.16  270.95   8
   4   7 -11 1797.14  166.92   9
   4   7 -11 1718.00  171.79   8
   4   7 -10 2560.00  204.01   8
  -4   7  10 2353.57  375.44   2
   4   7  -912315.93  436.56   8
  -4   7   913422.51  873.96   2
   4   7  -8 1836.61  164.29   8
   4   7  -8 1845.16  158.77  11
   4   7  -8 1693.49  327.87   3
  -4   7   8 1708.14  301.39   2
  -4  -7   7 2816.96  391.88   1
  -4   7   7 3535.17  415.87   2
   4   7  -7 2155.26  384.04   3
  -4  -7   6  179.83  105.00   1
  -4  -7   5 7780.07  626.88   1
  -4  -7   4  909.46  213.21   1
  -4  -7   330086.20 1159.29   1
  -4  -7   212495.70  730.73   1
  -4  -7   121770.98  947.14   1
  -4  -7   0 8076.56  567.77   1
  -4  -7  -1  504.48  141.60   1
  -4  -7  -2   -9.99   85.45   1
  -4  -7  -3 8410.86  566.84   1
  -4  -7  -4 2293.09  295.91   1
  -4  -7  -5 3638.49  374.77   1
  -4  -7  -6  747.35  179.30   1
   4   7   7  322.39  151.79   3
   4   7   7   50.69   39.85   8
   4   7   8 1727.67  185.26   8
  -4   7  -8 1366.24  172.58   6
  -4   7  -8 1474.20  131.48  10
  -4   7  -911501.21  496.81   6
  -4   7  -910742.28  365.32  10
   4   7   910301.47  848.33   2
  -4  -7 -10 2031.11  196.75   4
  -4   7 -10 2094.98  177.23   7
  -4   7 -10 2103.05  214.35   6
  -4   7 -10 1791.58  159.15  10
  -4  -7 -1113644.70  494.51   4
  -4   7 -1115081.92  461.92   7
  -4   7 -1113416.32  450.99  10
  -4  -7 -12 2171.00  196.54   4
  -4   7 -12 2195.82  194.99  10
  -4   7 -12 2059.30  177.89   7
  -4  -7 -13 2639.95  209.82   4
  -4   7 -13 2632.80  194.57   7
  -4   7 -13 2603.91  217.29  10
   4   7  14  -24.56   34.63   8
  -4  -7 -14  -27.06   42.38   4
  -4   7 -14  -49.76   42.24   7
  -4   7 -14    8.54   36.79  10
  -4   7 -15  965.36  117.68   7
  -4   7 -15  882.92  115.20  10
  -4   7 -16  221.61   57.23   7
  -4   7 -16  355.05   73.36  10
  -4   7 -17 1905.92  143.24   7
  -4   7 -17 1818.67  143.55  10
  -4   7 -18   51.88   34.50   7
  -4   7 -18   50.31   31.08  10
  -4   7 -19  218.74   41.44  10
  -4   7 -20   38.31   21.10  10
   4   8 -20   31.62   15.21   9
   4   8 -19 3721.81  155.88   9
   4   8 -19 3780.26  151.51   7
   4   8 -18   67.59   32.54   9
   4   8 -18   78.24   39.38   7
   4   8 -17 2297.99  149.85   9
   4   8 -17 2338.48  174.09   8
   4   8 -17 2355.83  160.61   7
   4   8 -16  136.25   41.14   9
   4   8 -16   86.96   51.68   8
   4   8 -15 1739.88  147.11   9
   4   8 -15 1784.60  175.33   8
   4   8 -14  316.99   70.43   9
   4   8 -14  299.47   83.34   8
   4   8 -1314669.57  442.89   9
   4   8 -1313525.34  509.55   8
   4   8 -12 2003.19  168.18   9
   4   8 -12 1891.88  189.62   8
   4   8 -11 5955.19  289.25   9
   4   8 -11 5778.49  322.63   8
   4   8 -10 1608.12  170.85   8
   4   8  -9  435.66   88.59   8
  -4  -8   9  425.39  173.91   1
   4   8  -8  104.12   49.25   8
   4   8  -8  109.19   40.60  11
  -4  -8   8    9.33   52.79   1
   4   8  -7 1498.60  154.13   8
   4   8  -7 1303.08  138.48  11
  -4  -8   7 1141.20  260.70   1
   4   8  -7 1015.94  270.33   3
   4   8  -6  201.05   64.80   8
  -4  -8   6  292.10  126.03   1
   4   8  -6  223.81   54.71  11
   4   8  -6  -19.38   71.89   3
  -4  -8   5 7579.11  637.63   1
   4   8  -5 7456.13  324.78   8
   4   8  -5 7568.08  310.64  11
   4   8  -4  164.01   47.70   8
  -4  -8   4   86.57   71.61   1
  -4  -8   3  820.04  195.56   1
  -4  -8   2 1341.53  244.30   1
  -4  -8   1 7261.77  559.91   1
  -4  -8   0 4620.98  436.55   1
  -4  -8  -120194.97  898.48   1
  -4  -8  -2 2698.04  324.30   1
  -4  -8  -3 8862.94  588.06   1
   4   8   3 6528.55  740.01   3
   4   8   4  123.08   55.35   8
   4   8   4   98.72   33.80  11
   4   8   4  231.41  149.39   3
   4   8   5 7576.71  354.50   8
   4   8   5 5692.52  655.95   3
   4   8   6  152.27   49.32   8
   4   8   6  -78.06   90.42   3
   4   8   716255.78  572.90   8
   4   8   715067.95 1012.60   3
  -4   8  -716608.23  618.35   6
   4   8   8 3069.22  261.18   8
  -4   8  -8 3251.47  195.32  10
   4   8   8 2971.56  472.04   2
  -4   8  -8 3281.54  277.03   6
   4   8   9 2531.73  262.21   8
  -4   8  -9 2975.74  262.92   6
  -4   8  -9 2909.71  192.67  10
  -4   8 -10  364.69  104.95   6
  -4  -8 -10  475.78  103.06   4
   4   8  10  441.91  115.76   8
  -4   8 -10  393.87   79.59  10
   4   8  11  558.17  149.36   8
  -4  -8 -11  444.31   98.66   4
  -4   8 -11  253.10   62.24   7
  -4   8 -11  289.70   74.70   6
  -4   8 -11  399.19   89.36  10
  -4   8 -12  -40.78   41.20   7
  -4  -8 -12   53.88   46.11   4
  -4   8 -12    3.94   31.37  10
  -4  -8 -13 6247.40  314.90   4
  -4   8 -13 6531.53  294.03   7
  -4   8 -13 6553.00  336.73  10
  -4   8 -14   30.09   37.51  10
  -4   8 -14   43.26   43.83   7
  -4   8 -15 2892.66  184.80   7
  -4   8 -15 2903.33  193.87  10
  -4   8 -16  -29.34   30.68   7
  -4   8 -16  -30.20   28.83  10
  -4   8 -17   47.36   33.61   7
  -4   8 -17   39.77   29.76  10
  -4   8 -18  497.54   59.26  10
  -4   8 -18  523.55   64.84   7
  -4   8 -19 1067.88   68.26  10
   4   9 -19   49.99   21.48   7
   4   9 -18  170.87   45.65   7
   4   9 -17  969.84   98.67   7
   4   9 -16 4019.47  233.05   8
   4   9 -15 3351.03  225.18   8
   4   9 -14 1315.13  150.30   8
   4   9 -13    3.41   39.61   8
   4   9 -12  687.42  120.97   8
   4   9 -11 3301.72  250.17   8
   4   9 -11 3697.88  234.35   6
   4   9 -10 8719.46  400.81   8
   4   9 -10 9737.01  374.01   6
   4   9  -9 2010.93  193.62   8
   4   9  -9 2263.96  175.35   6
   4   9  -8 5441.20  307.19   8
   4   9  -8 5578.86  299.22  11
   4   9  -7  524.78   99.06   8
   4   9  -7  511.44   93.81  11
   4   9  -6 1161.69  140.25   8
  -4  -9   6 1339.34  278.96   1
   4   9  -6 1131.83  133.70  11
   4   9  -6 1119.85  296.29   3
   4   9  -5  486.46  221.75   3
   4   9  -5  411.00   82.90   8
   4   9  -5  270.36   71.27  11
  -4  -9   5   70.26   71.17   1
   4   9  -4 1116.92  135.76   8
   4   9  -4 1157.91  130.28  11
   4   9  -4 1074.62  253.82   3
  -4  -9   4 1114.50  234.34   1
   4   9  -3 3953.17  244.14   8
  -4  -9   3 4173.98  441.06   1
   4   9  -3 4043.40  237.21  11
   4   9  -2 8044.98  345.02   8
  -4  -9   2 7968.95  605.11   1
   4   9  -2 8028.19  330.58  11
   4   9  -1 3485.91  751.26   3
   4   9  -1 3879.86  237.50   8
  -4  -9   1 3769.45  404.18   1
   4   9  -1 3884.46  231.06  11
   4   9   0 7400.95  329.37   8
   4   9   0 7356.49 1095.55   3
   4   9   0 7300.96  310.81  11
   4   9   1  302.38  193.09   3
   4   9   1  441.98   84.22   8
   4   9   1  378.84   75.36  11
   4   9   2 1130.45  142.87   8
   4   9   2  992.90  117.21  11
   4   9   2 1088.26  332.70   3
   4   9   3 7568.36  349.22   8
   4   9   3 7248.97  319.52  11
   4   9   4 7910.75  367.51   8
   4   9   4 7419.81  334.10  11
   4   9   522065.42  635.14   8
   4   9   518505.21 1181.34   3
   4   9   520643.54  563.35  11
   4   9   6 1387.90  172.08   8
   4   9   6 1326.74  147.28  11
  -4   9  -7  827.13  133.94   6
   4   9   7 1050.65  155.90   8
   4   9   8 5362.47  371.21   8
  -4   9  -8 5564.51  362.86   6
   4   9   9   93.83   96.08   8
  -4   9  -9  123.76   73.82   6
  -4  -9 -1012437.13  474.48   4
  -4   9 -1012748.00  532.64   6
  -4  -9 -11  163.30   63.15   4
  -4   9 -11  199.32   85.61   6
  -4  -9 -12 5241.93  286.74   4
  -4   9 -12 5356.35  254.28   7
  -4   9 -13  151.08   49.11   7
  -4   9 -14  386.67   65.92   7
  -4   9 -14  401.89   78.29  10
  -4   9 -15 1455.61  121.22   7
  -4   9 -16  399.94   64.69   7
  -4   9 -17 1710.53  108.67   7
   4   9  18  789.25   80.03  11
   4   9  19  464.58   48.21  11
   4  10 -18 4913.47  161.46   7
   4  10 -17   61.95   37.94   7
   4  10 -16  943.90  105.81   8
   4  10 -15  204.70   62.17   8
   4  10 -14 1515.31  154.96   8
   4  10 -13   72.32   45.40   8
   4  10 -12 7309.66  368.76   8
   4  10 -12 8106.30  369.90   6
   4  10 -11  -16.32   47.34   8
   4  10 -11  159.32   58.66   6
   4  10 -10   37.88   45.62   8
   4  10 -10 -192.17   60.20   6
   4  10  -9  210.52   67.34   8
   4  10  -9  313.42   70.95   6
   4  10  -8 3384.84  249.20   8
   4  10  -7  725.72  113.59   8
   4  10  -7  621.87  108.13  11
   4  10  -615073.59  494.58  11
   4  10  -614888.32  506.10   8
   4  10  -5  710.62  113.60   8
   4  10  -5  800.89  117.41  11
   4  10  -4 5762.88  309.71   8
   4  10  -4 5849.11  303.01  11
   4  10  -3  106.46   52.15   8
   4  10  -3   49.91   44.64  11
   4  10  -2   67.47   49.26   8
   4  10  -2  126.16   51.87  11
   4  10  -1  295.14   77.09   8
   4  10  -1  331.62   72.74  11
   4  10   0 5881.85  309.57   8
   4  10   0 5228.68  278.41  11
   4  10   1   37.20   45.58   8
   4  10   1  -12.21   40.21  11
   4  10   220564.92  591.70   8
   4  10   218892.86  529.42  11
   4  10   3 1293.67  155.53   8
   4  10   3 1064.35  131.09  11
   4  10   4  160.76   66.98   8
   4  10   4  178.59   59.88  11
   4  10   5  325.77   89.06   8
   4  10   5  186.59   61.34  11
   4  10   6 9449.40  449.30   8
   4  10   6 8777.93  383.86  11
   4  10   7  449.14   97.47  11
  -4  10  -7  389.60  111.98   6
   4  10   812934.28  490.07  11
  -4  10  -814479.45  572.40   6
   4  10   9  408.15   90.86  11
  -4  10  -9  387.47  111.05   6
  -4 -10 -10 1100.88  136.55   4
   4  10  10  951.27  148.75  11
  -4  10 -10 1269.91  170.35   6
   4  10  11   76.78   48.89  11
   4  10  12 2015.58  214.44  11
   4  10  13  216.55   76.55  11
  -4  10 -14 3893.06  176.46   7
   4  10  14 3637.41  230.56  11
  -4  10 -15  669.37   70.86   7
   4  10  15  827.14  101.07  11
   4  10  16 1073.56  103.11  11
   4  10  17  397.54   56.24  11
   4  10  18  -17.68   15.87  11
   4  11 -17  559.82   56.86   7
   4  11 -16 2350.89  131.89   7
   4  11 -15 1831.21  137.90   8
   4  11 -14 2396.35  171.16   8
   4  11 -13   91.11   44.58   8
   4  11 -12   45.88   42.78   8
   4  11 -12   34.51   69.72   6
   4  11 -11 1817.04  170.60   6
   4  11 -11 1718.47  174.13   8
   4  11 -10 4392.14  279.66   8
   4  11 -10 4312.52  252.18   6
   4  11  -9  331.16   78.21   8
   4  11  -9  377.28   78.49   6
   4  11  -8 7616.77  367.14   8
   4  11  -8 8116.87  344.09   6
   4  11  -7  143.01   67.35   8
   4  11  -7   70.89   46.83  11
   4  11  -6  540.86  101.61   8
   4  11  -6  419.22   84.83  11
   4  11  -5  -11.98   38.93   8
   4  11  -5   51.10   45.77  11
   4  11  -4 4704.02  286.10   8
   4  11  -4 4726.11  278.83  11
   4  11  -3  384.21   92.97   8
   4  11  -3  391.32   82.70  11
   4  11  -2 8218.60  375.53   8
   4  11  -2 7753.26  348.61  11
   4  11  -1  183.46   67.21   8
   4  11  -1   83.87   39.79  11
   4  11   0  823.52  122.36   8
   4  11   0  736.79  114.65  11
   4  11   1   69.36   47.93   8
   4  11   1   25.85   43.52  11
   4  11   2 2390.31  210.72   8
   4  11   2 2158.70  185.34  11
   4  11   3 3959.46  274.80   8
   4  11   3 3308.79  230.01  11
   4  11   410691.65  456.68   8
   4  11   4 9775.90  396.36  11
   4  11   5 5645.08  305.57  11
   4  11   6 7750.70  363.73  11
   4  11   7  179.95   67.85  11
  -4  11  -7  327.16   89.57   6
   4  11   8   53.53   51.02  11
  -4  11  -8   80.40   62.78   6
   4  11   9  450.98  100.86  11
  -4  11  -9  571.59  106.51   6
   4  11  10 1679.97  188.23  11
   4  11  11  211.21   76.16  11
   4  11  12 1826.07  184.97  11
   4  11  13  264.34   73.12  11
   4  11  14   52.84   39.42  11
   4  11  15  720.19   81.16  11
   4  11  16 2380.73  122.11  11
   4  12 -16  -13.12   17.83   7
   4  12 -15   28.52   23.97   7
   4  12 -14   94.29   36.54   8
   4  12 -13 1517.03  127.57   8
   4  12 -12 1952.13  154.34   8
   4  12 -12 2103.14  165.82   6
   4  12 -11  520.34   89.06   8
   4  12 -11  663.29  105.64   6
   4  12 -10 3344.57  228.90   8
   4  12 -10 3816.82  229.57   6
   4  12  -9  864.18  120.65   8
   4  12  -9  733.65  104.16   6
   4  12  -8  128.91   56.45   8
   4  12  -8  170.43   55.14   6
   4  12  -7 5303.05  298.68   8
   4  12  -6 1577.61  165.41   8
   4  12  -6 1556.01  159.76  11
   4  12  -5 8385.04  367.62  11
   4  12  -5 8820.36  386.51   8
   4  12  -4  755.67  112.66  11
   4  12  -4  728.11  116.65   8
   4  12  -3  943.11  131.73   8
   4  12  -3  935.33  123.87  11
   4  12  -2  688.57  115.63   8
   4  12  -2  675.30  109.05  11
   4  12  -1 2494.97  211.65   8
   4  12  -1 2250.95  189.58  11
   4  12   0 1695.20  179.26   8
   4  12   0 1541.79  158.37  11
   4  12   1 3616.03  237.35  11
   4  12   1 3996.09  273.31   8
   4  12   2  426.26   94.46   8
   4  12   2  365.61   80.55  11
   4  12   3 2745.55  212.68  11
   4  12   4   -8.04   35.00  11
   4  12   5 1586.56  165.87  11
   4  12   6  259.95   69.72  11
   4  12   7 3200.13  240.40  11
   4  12   8 1167.09  149.28  11
  -4  12  -8 1103.84  141.90   6
   4  12   9  962.89  139.54  11
   4  12  10  510.07  103.35  11
   4  12  11  429.88   91.14  11
   4  12  12  174.51   59.68  11
   4  12  13 3269.25  179.21  11
   4  12  14 1421.87  103.61  11
   4  12  15 1755.26   94.66  11
   4  13 -14  228.07   36.86   7
   4  13 -12   32.02   29.26   8
   4  13 -12  -89.88   34.01   6
   4  13 -11  908.13   96.03   8
   4  13 -11  988.18  110.50   6
   4  13 -10   75.77   37.99   8
   4  13 -10  179.83   57.84   6
   4  13  -9 4344.24  234.64   8
   4  13  -9 4537.65  231.25   6
   4  13  -8  121.35   46.40   8
   4  13  -8  145.86   58.01   6
   4  13  -7 2986.46  211.35   8
   4  13  -7 2523.77  178.13   6
   4  13  -6  154.97   64.24   8
   4  13  -6  190.73   55.57   6
   4  13  -5  890.04  123.99   8
   4  13  -5  730.28  109.35  11
   4  13  -4  224.60   71.36   8
   4  13  -4  239.98   59.23  11
   4  13  -310139.79  381.31  11
   4  13  -3 9941.79  403.44   8
   4  13  -2   92.12   59.94   8
   4  13  -2  175.61   60.46  11
   4  13  -1 4334.45  270.83   8
   4  13  -1 3972.29  242.04  11
   4  13   0  410.68   99.06   8
   4  13   0  336.80   74.90  11
   4  13   1  -25.45   50.95  11
   4  13   2  499.75   92.84  11
   4  13   3 3020.87  219.01  11
   4  13   4 1436.00  154.06  11
   4  13   5 1704.74  166.87  11
   4  13   6  190.36   60.73  11
   4  13   7  -16.21   41.84  11
   4  13   8  -21.43   39.60  11
   4  13   9 2873.80  219.67  11
   4  13  10  252.07   70.58  11
   4  13  11 4855.12  227.60  11
   4  13  12    0.90   28.82  11
   4  13  13 1417.04   89.33  11
   4  14 -10 1164.43   88.27   8
   4  14 -10 1172.84   96.63   6
   4  14  -9  273.29   51.62   8
   4  14  -9  260.38   61.07   6
   4  14  -8  215.54   51.81   8
   4  14  -8  268.28   59.69   6
   4  14  -7  455.81   73.29   8
   4  14  -7  496.36   76.38   6
   4  14  -6 3806.58  208.74   8
   4  14  -6 3664.91  196.40   6
   4  14  -5 1902.21  155.94   8
   4  14  -5 1730.75  139.92   6
   4  14  -4 1455.32  140.11   8
   4  14  -3  159.20   55.12   8
   4  14  -3  -29.11   55.42  11
   4  14  -2  283.11   68.24  11
   4  14  -1 2899.76  195.14  11
   4  14   0 2599.53  188.32  11
   4  14   1 5384.71  266.03  11
   4  14   2 1482.30  144.70  11
   4  14   3  289.98   67.94  11
   4  14   4   24.64   44.10  11
   4  14   5  247.25   62.70  11
   4  14   6  611.04   95.48  11
   4  14   7 1537.10  148.78  11
   4  14   8 2089.14  171.63  11
   4  14   9 1967.56  149.88  11
   4  14  10  362.20   55.68  11
   4  15  -7  162.53   44.49   6
   4  15  -6  157.16   44.31   6
   4  15  -5   45.86   33.81   6
   4  15  -4 3771.05  184.62   6
   4  15  -3   59.49   38.95   6
   4  15  -2 5576.39  236.35   6
   4  15  -1  143.89   49.34  11
   4  15   0  450.12   74.22  11
   4  15   1   11.24   31.65  11
   4  15   2  913.15  101.93  11
   4  15   3  363.02   69.68  11
   4  15   4 2138.70  153.90  11
   4  15   5  319.10   69.65  11
   4  15   6  422.13   72.23  11
   4  15   7  152.63   44.22  11
   5   0 -22 2488.73  120.46   9
   5   0 -21    4.07   24.69   9
   5   0 -20 1745.42  132.00   9
   5   0 -19   17.91   28.03   9
   5   0 -18 1948.33  157.51   9
   5   0 -17  -22.24   31.88   9
   5   0 -1610206.69  380.24   9
   5   0 -15  112.34   48.33   9
   5   0 -14 2875.75  210.54   9
  -5   0  14 2652.58  398.72   2
  -5   0  13  285.16  138.40   2
  -5   0  13   -0.45   36.01   5
  -5   0  12 1942.79  180.47   5
  -5   0  12 1621.46  353.55   2
  -5   0  11  179.36  126.97   2
  -5   0  1011233.92  710.89   1
  -5   0  1010357.71  807.77   2
  -5   0   9  -53.81   77.33   2
  -5   0   9   74.79   66.72   1
  -5   0   819202.24  884.47   1
  -5   0   818542.06  986.27   2
  -5   0   7  125.80   88.65   2
  -5   0   7  118.08   75.67   1
  -5   0   611080.60  637.18   1
  -5   0   610986.05  698.04   2
  -5   0   5   -8.50   61.45   2
  -5   0   5   -3.41   35.15   1
  -5   0   4 3104.30  322.18   1
  -5   0   3   39.87   45.57   1
  -5   0   229297.05  943.65   1
  -5   0   1   64.69   58.83   1
  -5   0   0 7852.25  496.17   1
  -5   0  -1   69.94   27.30   4
  -5   0  -1  153.20   85.37   1
  -5   0  -233067.07  537.39   4
  -5   0  -234705.05 1081.57   1
  -5   0  -3   65.72   67.86   1
  -5   0  -3   56.73   39.14   4
  -5   0  -482406.46 1820.29   1
  -5   0  -477719.36  927.81   4
  -5   0  -5   78.70   63.34   1
  -5   0  -5   85.05   58.91   4
  -5   0  -627940.40 1144.36   1
  -5   0  -629067.66  671.20   4
  -5   0  -7  -10.88   70.58   1
  -5   0  -7    9.96   49.81   4
  -5   0  -8  394.00  146.04   1
  -5   0  -8  464.28   97.96   4
  -5   0  -9   -3.43   43.35   4
  -5   0 -10  156.96   49.70   4
  -5   0 -11   55.05   53.65   9
  -5   0 -11   67.97   48.18   4
  -5   0 -12 5610.14  295.20   4
  -5   0 -12 5820.73  305.01   9
  -5   0 -13  -20.83   37.16   9
  -5   0 -13  -42.42   50.29   4
  -5   0 -14 1212.64  139.85   9
  -5   0 -15   41.80   38.74   9
  -5   0 -16 3406.45  223.90   9
  -5   0 -17  -17.19   35.31   9
  -5   0 -19   36.26   30.28  10
  -5   0 -20 1092.67   94.06  10
  -5   0 -21   12.42   18.51  10
  -5   0 -22 1302.16   68.75  10
   5   1 -23  158.02   29.45   9
   5  -1 -22   61.34   19.35   9
   5   1 -22   37.67   22.26   9
   5  -1 -21  707.89   69.92   9
   5   1 -21  705.86   80.20   9
   5  -1 -20 3105.57  164.99   9
   5   1 -20 3086.67  179.93   9
   5  -1 -19 3681.42  195.52   9
   5   1 -19 3805.27  213.56   9
   5  -1 -18 5838.39  259.58   9
   5   1 -18 5826.02  277.77   9
   5  -1 -17 1683.34  146.41   9
   5   1 -17 1662.60  154.77   9
   5  -1 -16  183.48   55.70   9
   5   1 -16  207.49   66.28   9
   5  -1 -15  319.21   70.77   9
   5   1 -15  290.44   71.84   9
   5  -1 -14 3791.88  228.76   9
   5   1 -14 3800.93  251.20   9
  -5  -1  13 1088.95  136.69   5
  -5   1  13  862.26  243.07   2
   5  -1 -13 1077.21  126.73   9
  -5  -1  13  951.12  262.74   2
  -5   1  13  929.55  130.06   5
  -5   1  1211024.72  414.83   5
  -5  -1  1210680.19  416.19   5
  -5  -1  1211177.38  793.64   1
  -5   1  1210670.07  873.25   2
  -5  -1  12 9764.77  855.10   2
  -5  -1  11  411.46  173.99   2
  -5  -1  11  186.60  105.40   1
  -5   1  11  373.70  164.21   2
  -5  -1  10 3102.52  392.73   1
  -5   1  10 3098.81  432.61   2
  -5  -1  10 3065.30  440.82   2
  -5   1   9  463.54  164.76   2
  -5  -1   9  669.33  199.01   2
  -5  -1   9  392.12  140.74   1
  -5   1   8  140.80  100.41   2
  -5  -1   8   97.59   90.76   2
  -5  -1   8   43.08   67.17   1
  -5   1   8 -124.70   72.80   1
  -5  -1   7 5016.70  459.67   1
  -5   1   7 5486.80  437.14   1
  -5   1   7 4974.26  487.38   2
  -5  -1   7 5311.17  510.44   2
  -5  -1   614996.08  772.87   1
  -5   1   615654.92  714.95   1
  -5   1   614919.04  807.08   2
  -5  -1   616559.66  861.83   2
  -5  -1   528902.15 1039.26   1
  -5   1   528803.16  940.22   1
  -5   1   528758.89 1071.88   2
  -5  -1   411222.17  632.03   1
  -5   1   411537.63  584.13   1
  -5   1   411885.90  666.67   2
  -5  -1   322193.31  870.65   1
  -5   1   323772.96  825.99   1
  -5  -1   2  204.81   89.38   1
  -5   1   2   -8.61   44.00   1
  -5  -1   1  354.62  123.37   1
  -5   1   1  399.34  111.40   1
  -5  -1   024908.65  424.18   4
  -5  -1   024534.61  892.66   1
  -5   1   024627.17  861.87   1
  -5  -1  -115719.19  356.53   4
  -5  -1  -115313.29  716.83   1
  -5   1  -115819.12  704.46   1
  -5   1  -216939.61  759.13   1
  -5  -1  -217125.82  771.71   1
  -5  -1  -217370.83  395.07   4
  -5   1  -3  192.30  101.72   1
  -5  -1  -3  273.64   58.12   4
  -5  -1  -3  301.77  119.75   1
  -5   1  -4  319.60  126.19   1
  -5  -1  -4  235.02  102.53   1
  -5  -1  -4  381.52   72.34   4
  -5  -1  -5 1344.35  250.65   1
  -5  -1  -5 1480.20  148.60   4
  -5   1  -5 1416.07  249.18   1
  -5   1  -5 1421.20  138.16   4
  -5  -1  -611785.92  738.22   1
  -5  -1  -612067.82  438.60   4
  -5   1  -610882.06  729.51   1
  -5   1  -611452.12  413.76   4
  -5  -1  -7 5905.52  550.11   1
  -5  -1  -7 6640.71  331.85   4
  -5   1  -7 7116.96  365.13   4
  -5   1  -7 6866.05  609.53   1
  -5  -1  -812882.08  458.23   4
  -5  -1  -812750.15  835.80   1
  -5   1  -812096.82  468.52   4
  -5  -1  -9  603.73  101.75   4
  -5   1  -9  673.23  116.52   4
  -5  -1 -10 1976.11  179.38   4
  -5   1 -10 1965.72  184.08   4
  -5  -1 -11 2356.68  196.56   4
  -5  -1 -11 2551.50  193.58   9
  -5   1 -11 2211.40  178.49   9
  -5  -1 -12 1438.57  153.20   4
   5   1  12 1065.63  246.23   2
  -5  -1 -12 1435.66  153.47   9
  -5   1 -12 1429.51  149.80   9
  -5  -1 -13 3219.31  223.30   4
  -5  -1 -13 3395.86  235.26   9
  -5   1 -13 3483.44  235.39   9
  -5  -1 -14 6065.18  297.65   4
  -5  -1 -14 5689.50  300.59   9
  -5   1 -14 5828.37  302.20   9
  -5  -1 -15 9449.38  359.31   4
  -5  -1 -15 8571.77  360.42   9
  -5   1 -15 9345.08  375.91   9
  -5  -1 -16 1770.65  161.45   9
  -5   1 -16 1601.24  156.40   9
  -5   1 -17 2932.85  202.49   9
  -5  -1 -18   20.11   29.16  10
  -5   1 -18   -9.27   31.52  10
  -5   1 -18   -7.36   36.13   9
  -5  -1 -19    0.68   22.64  10
  -5   1 -19   23.94   27.52  10
  -5   1 -20 1765.16  122.29  10
  -5  -1 -20 1680.88  108.42  10
  -5  -1 -21   76.17   24.98  10
  -5   1 -21  126.47   34.44  10
  -5   1 -22  694.83   55.38  10
   5   2 -23 2121.10   96.93   9
   5   2 -22  385.24   53.27   9
   5   2 -21 3155.42  166.83   9
   5   2 -20  686.07   88.71   9
   5  -2 -19  530.93   73.23   9
   5   2 -19  483.27   81.52   9
   5  -2 -18  138.81   38.91   9
   5   2 -18  116.15   58.12   9
   5  -2 -17 4319.46  225.85   9
   5   2 -17 3888.16  240.32   9
   5  -2 -16   28.03   34.47   9
   5   2 -16   40.92   38.90   9
   5  -2 -15 5885.75  271.78   9
   5   2 -15 5746.42  307.67   9
   5  -2 -14 3631.67  215.52   9
   5   2 -14 3289.26  237.11   9
  -5  -2  13  909.16  131.97   5
  -5   2  13  914.78  252.38   2
  -5  -2  13 1063.35  281.35   2
   5  -2 -13 1064.80  119.92   9
  -5   2  12  419.48  175.71   2
  -5  -2  12  566.78  211.80   2
  -5   2  12  167.17   57.95   5
  -5  -2  12  189.77   63.58   5
  -5   2  11 2214.62  385.64   2
  -5  -2  11 2012.23  176.85   5
  -5  -2  11 2195.26  398.40   2
  -5   2  10 1181.59  277.83   2
  -5  -2  10 1300.38  290.15   2
  -5  -2  10 1076.23  245.25   1
  -5  -2   913535.12  835.51   1
  -5   2   913593.30  885.80   2
  -5  -2   913873.66  910.87   2
  -5   2   8 1344.43  264.99   2
  -5  -2   8 1375.59  261.86   1
  -5  -2   711795.63  735.17   1
  -5   2   711527.92  747.48   2
  -5  -2   6 2496.01  332.58   1
  -5   2   6 2685.47  346.60   2
  -5  -2   5 1634.47  266.75   1
  -5   2   5 1806.00  273.12   2
  -5   2   5 1709.88  214.45   1
  -5  -2   417102.83  811.42   1
  -5   2   417048.81  794.18   2
  -5   2   417805.14  688.51   1
  -5  -2   337543.12 1176.53   1
  -5   2   338173.10 1156.92   2
  -5  -2   2 9741.67  589.14   1
  -5  -2   211260.03  251.01   4
  -5   2   210058.13  524.45   1
  -5  -2   139383.18  509.53   4
  -5  -2   135472.73 1113.42   1
  -5   2   136910.75 1016.80   1
  -5   2   0 2414.68  267.26   1
  -5  -2   0 2628.82  141.70   4
  -5  -2   0 2483.43  298.21   1
  -5   2  -1  106.41   85.27   1
  -5  -2  -1   29.10   58.22   1
  -5  -2  -1   38.26   31.00   4
  -5   2  -2 4039.01  381.28   1
  -5  -2  -2 3945.13  199.25   4
  -5  -2  -2 3793.12  371.23   1
  -5  -2  -327454.80 1013.01   1
  -5   2  -329019.46 1065.67   1
  -5  -2  -328929.60  569.84   4
  -5  -2  -4  938.20  193.76   1
  -5  -2  -4 1055.46  122.34   4
  -5   2  -4 1254.42  232.01   1
  -5  -2  -527794.10 1093.26   1
  -5  -2  -528208.51  640.17   4
  -5   2  -528525.75 1155.74   1
  -5  -2  -6    0.38   44.92   4
  -5  -2  -6   77.71   76.91   1
  -5  -2  -7 2125.20  322.13   1
  -5  -2  -7 2203.51  190.03   4
  -5  -2  -8 2321.74  195.17   4
  -5  -2  -8 2200.47  342.18   1
  -5  -2  -9 4090.94  258.75   4
  -5  -2  -9 4453.97  523.85   1
  -5  -2 -10 5833.82  308.46   4
  -5  -2 -10 6162.36  283.88   9
  -5   2 -10 5820.00  272.02   9
  -5  -2 -11 4422.09  270.38   4
  -5   2 -11 4889.62  263.08   7
  -5  -2 -11 4491.78  256.38   9
  -5   2 -11 4952.52  264.57   9
   5   2  12 7018.43  665.15   2
  -5  -2 -12 6554.32  326.22   4
  -5   2 -12 6409.72  303.86   7
  -5  -2 -12 6466.88  320.14   9
  -5   2 -12 6584.19  319.95   9
  -5  -2 -13 4118.60  255.74   4
  -5  -2 -13 4205.27  261.84   9
  -5   2 -13 4427.84  261.72   9
  -5   2 -14  120.59   55.58   9
  -5  -2 -14  252.41   71.74   4
  -5  -2 -14  266.40   76.03   9
  -5  -2 -15 1225.30  135.60   4
  -5   2 -15 1198.07  135.99   9
  -5   2 -16   58.09   35.46   9
  -5  -2 -16  -31.42   38.84   4
  -5  -2 -17 3707.80  199.57  10
  -5   2 -17 3239.59  209.82   9
  -5  -2 -18    0.73   31.11  10
  -5   2 -18   28.17   35.81  10
  -5   2 -18   90.09   47.70   9
  -5  -2 -19 2158.51  127.89  10
  -5   2 -19 2095.42  149.32  10
  -5   2 -20   -5.71   27.15  10
  -5   2 -21   60.87   25.01  10
  -5   2 -22   14.13   15.98  10
   5   3 -23  312.21   38.31   9
   5   3 -22   -1.92   24.70   9
   5   3 -21  302.87   57.09   9
   5   3 -20  219.39   53.11   9
   5   3 -19 1930.21  156.15   9
   5   3 -18  835.72  112.31   9
   5   3 -17 1286.07  140.29   9
   5   3 -16   33.35   46.93   9
   5   3 -15  690.55  114.45   9
   5   3 -14  262.34   73.40   9
  -5  -3  1322205.71  628.54   5
  -5   3  1322143.42 1235.11   2
  -5   3  12  668.79  221.17   2
  -5  -3  12  257.37   77.83   5
  -5   3  1133186.03  694.97   5
  -5  -3  1133559.54  711.49   5
  -5   3  1132969.39 1511.12   2
  -5   3  10  390.82  163.01   2
  -5  -3   9 6177.91  590.57   1
  -5   3   9 6323.40  610.23   2
  -5   3   8 1854.88  319.23   2
  -5  -3   8 1999.18  332.60   1
  -5  -3   716727.44  909.49   1
  -5   3   716240.88  896.80   2
  -5   3   6  197.75  119.74   2
  -5  -3   6  153.29   90.66   1
  -5  -3   515816.13  839.87   1
  -5   3   515937.18  810.30   2
  -5  -3   4 6677.86  529.31   1
  -5   3   4 7187.52  522.75   2
  -5   3   3  112.12   72.10   2
  -5  -3   3  112.50   92.45   1
  -5  -3   2  766.45  179.64   1
  -5   3   2  632.69  137.21   1
  -5   3   1 6366.15  449.62   1
  -5  -3   1 7076.90  223.46   4
  -5  -3   1 5554.31  460.29   1
  -5   3   0 5179.70  419.86   1
  -5  -3   0 5020.75  204.33   4
  -5  -3   0 4439.17  407.01   1
  -5  -3  -128090.02 1017.56   1
  -5   3  -131255.90 1069.05   1
  -5  -3  -131083.20  539.51   4
  -5  -3  -2 8417.40  302.37   4
  -5   3  -2 9192.09  609.94   1
  -5  -3  -2 7444.56  534.68   1
  -5  -3  -3 7178.59  299.72   4
  -5   3  -3 7339.72  567.47   1
  -5  -3  -3 6269.52  496.86   1
  -5  -3  -4  309.11   76.71   4
  -5  -3  -4  292.49  110.03   1
  -5  -3  -5 1427.80  246.94   1
  -5  -3  -5 1517.79  158.13   4
  -5  -3  -6 2856.44  362.92   1
  -5  -3  -6 2957.25  216.89   4
  -5  -3  -728934.79 1204.65   1
  -5  -3  -727645.10  663.71   4
  -5  -3  -8  448.37  100.83   4
  -5  -3  -8  423.13  160.21   1
  -5  -3  -914489.86  488.01   4
  -5  -3  -916916.80  995.30   1
  -5   3 -10  -23.82   30.66   9
  -5  -3 -10   44.32   49.60   4
  -5   3 -10   -8.89   35.92   7
  -5  -3 -11   49.91   40.76   4
  -5   3 -11   47.23   36.04   7
  -5   3 -12  454.63   87.82   9
   5   3  12  417.22  174.01   2
  -5  -3 -12  411.57   87.98   4
  -5   3 -12  397.08   80.67   7
  -5  -3 -13 5650.44  300.67   4
  -5   3 -13 4822.63  264.01   7
  -5   3 -13 4835.56  267.34   9
  -5   3 -14    4.43   34.88   9
  -5   3 -14  132.46   60.27   7
  -5  -3 -14   66.37   53.25   4
  -5  -3 -15 3681.68  228.37   4
  -5   3 -15 3264.99  218.78   9
  -5   3 -16  438.36   82.56   9
  -5  -3 -16  426.33   82.61   4
  -5   3 -17   -5.69   32.09   9
  -5   3 -17   60.07   41.32  10
  -5   3 -18   46.45   35.83  10
  -5   3 -18   90.59   35.52   9
  -5   3 -19 1992.32  141.84  10
  -5   3 -20  727.02   80.26  10
  -5   3 -21 3660.86  149.19  10
  -5   3 -22  310.92   36.40  10
   5   4 -22 1498.49   95.15   9
   5   4 -21  544.86   69.28   9
   5   4 -20  656.94   86.11   9
   5   4 -19  413.04   76.68   9
   5   4 -18   12.08   33.69   9
   5   4 -17  197.65   62.25   9
   5   4 -16 3227.75  224.17   9
   5   4 -15 1765.18  177.44   9
   5   4 -14 5931.60  319.59   9
   5   4 -14 6225.56  304.85   8
  -5  -4  13 1428.92  160.70   5
   5   4 -13 1498.37  152.90   8
  -5   4  12  246.24  141.59   2
  -5  -4  12   90.16   51.21   5
   5   4 -12  141.83   53.84   8
  -5  -4  11 5258.17  283.77   5
   5   4 -11 5215.99  265.98   8
  -5   4  11 4537.53  563.69   2
  -5  -4  10 5793.11  287.54   5
  -5  -4  10 4954.43  565.22   1
  -5   4  10 5540.18  589.89   2
  -5  -4   917808.36 1030.21   1
  -5   4   917843.06 1036.49   2
  -5  -4   8 8392.58  691.86   1
  -5   4   8 8977.60  707.43   2
  -5  -4   7 3204.17  415.07   1
  -5   4   7 3094.41  392.43   2
  -5   4   6  373.43  153.22   2
  -5  -4   6  506.08  170.23   1
  -5  -4   5 6040.42  532.94   1
  -5   4   5 6811.86  539.62   2
  -5  -4   422348.98 1002.60   1
  -5   4   424443.43  965.06   2
  -5  -4   310021.59  654.75   1
  -5   4   311026.64  619.66   2
  -5  -4   219769.00  902.07   1
  -5  -4   1 7276.33  541.56   1
  -5  -4   019056.93  417.42   4
  -5  -4   016551.22  810.38   1
  -5  -4  -1 1172.00  225.10   1
  -5  -4  -1 1099.76  110.65   4
  -5  -4  -2  587.27  161.27   1
  -5  -4  -2  494.71   81.51   4
  -5  -4  -3 2598.31  189.27   4
  -5  -4  -3 2115.31  300.33   1
  -5  -4  -412776.73  437.80   4
  -5  -4  -412471.27  724.14   1
  -5  -4  -5 6990.64  561.53   1
  -5  -4  -5 7564.81  350.39   4
  -5  -4  -6 1353.84  149.63   4
  -5  -4  -6 1258.76  243.52   1
  -5  -4  -7 3033.67  397.97   1
  -5  -4  -7 2716.08  214.11   4
  -5  -4  -8 3086.83  408.65   1
  -5  -4  -8 2542.69  209.79   4
  -5  -4  -9 2049.23  344.11   1
  -5  -4  -9 1963.77  183.17   4
  -5   4  -9 1964.44  164.46  10
  -5   4 -1017965.80  494.63   7
  -5   4 -1016833.98  488.42  10
  -5   4 -1018104.01  468.32   9
  -5  -4 -1110004.43  411.40   4
  -5   4 -1110412.61  381.16   7
  -5   4 -11 9202.18  375.90  10
  -5   4 -11 9765.88  359.47   9
  -5  -4 -12 7384.27  348.87   4
  -5   4 -12 7620.71  328.71   7
  -5   4 -12 7613.11  352.30  10
  -5   4 -12 7480.03  328.88   9
  -5   4 -13  624.94   99.94   9
  -5  -4 -13  625.77  104.07   4
  -5   4 -13  487.55   90.46   7
  -5   4 -13  529.15  100.73  10
  -5   4 -14  590.93   93.97   9
  -5  -4 -14  548.93   97.74   4
  -5   4 -14  415.79   81.28   7
  -5   4 -14  370.10   81.42  10
  -5   4 -15  259.75   64.55   9
  -5   4 -15  156.43   54.10   7
  -5  -4 -15  329.49   71.62   4
  -5   4 -15  250.13   70.17  10
  -5   4 -16  379.35   75.76   9
  -5   4 -16  417.82   79.42  10
  -5   4 -17 1210.89  127.99  10
  -5   4 -17 1118.06  114.71   9
  -5   4 -18  688.87   90.93  10
  -5   4 -19  219.47   54.31  10
  -5   4 -20  213.04   43.35  10
  -5   4 -21   96.69   27.86  10
   5   5 -22   85.16   26.69   9
   5   5 -21  120.59   31.44   9
   5   5 -20 1512.12  118.61   9
   5   5 -19  156.94   46.66   9
   5   5 -18 4063.83  224.76   9
   5   5 -17  276.59   71.69   9
   5   5 -17  237.91   56.38   8
   5   5 -16 1698.01  161.65   9
   5   5 -16 1640.78  148.70   8
   5   5 -15  -53.87   41.46   9
   5   5 -15   10.79   47.30   8
   5   5 -14 3508.40  242.32   9
   5   5 -14 3721.22  252.48   8
  -5  -5  13  161.42   51.84   5
   5   5 -13  157.71   62.62   9
   5   5 -13  234.52   73.83   8
  -5  -5  1219631.59  553.30   5
   5   5 -1219776.67  558.61   8
  -5   5  11  665.69  210.71   2
  -5  -5  11  833.70  119.11   5
  -5  -5  11 1039.55  273.82   1
   5   5 -11  881.35  122.74   8
  -5  -5  10 8853.91  351.93   5
  -5  -5  10 8404.40  748.13   1
   5   5 -10 8882.26  359.36   8
  -5   5  10 9440.92  780.30   2
  -5   5   9 1254.32  275.70   2
   5   5  -9 1422.02  141.22   8
  -5  -5   9 1425.28  300.07   1
  -5   5   8  551.40  191.35   2
  -5  -5   8  719.73  209.23   1
  -5  -5   7 2627.16  388.85   1
  -5   5   7 2914.61  388.22   2
  -5  -5   617528.51  971.26   1
  -5   5   619854.50  962.51   2
  -5   5   5  571.51  153.81   2
  -5  -5   5  495.54  166.65   1
  -5  -5   4 7623.12  602.21   1
  -5   5   4 8346.53  567.75   2
  -5  -5   3 4347.54  448.03   1
  -5   5   3 5049.23  423.88   2
  -5  -5   2 2635.33  345.80   1
  -5  -5   1  837.80  198.50   1
  -5  -5   014703.59  390.29   4
  -5  -5   013355.70  756.83   1
  -5  -5  -1  409.24  136.47   1
  -5  -5  -1  272.37   62.79   4
  -5  -5  -216632.32  464.49   4
  -5  -5  -215369.34  815.43   1
  -5  -5  -3   -3.42   43.12   4
  -5  -5  -3   34.24   56.10   1
  -5  -5  -4 3935.29  253.62   4
  -5  -5  -4 3657.59  404.43   1
  -5  -5  -5  282.07  132.22   1
  -5  -5  -5  314.63   81.78   4
  -5  -5  -6 7625.17  616.47   1
  -5  -5  -6 6659.60  330.11   4
  -5  -5  -7   68.79   55.45   4
  -5  -5  -7  259.01  124.85   1
  -5  -5  -814719.93  501.88   4
  -5   5  -815068.83  437.01  10
  -5  -5  -9  525.52  105.56   4
  -5   5  -9  592.21   98.70  10
  -5  -5 -10 3769.34  258.21   4
  -5   5 -10 4096.71  234.44   7
  -5   5 -10 3539.00  230.33  10
  -5  -5 -11  705.48  117.39   4
  -5   5 -11  840.85  108.06   7
  -5   5 -11  627.51  103.20  10
  -5   5 -11  813.96  105.66   9
  -5  -5 -12 2700.96  216.26   4
  -5   5 -12 2701.76  198.31   7
  -5   5 -12 2510.92  208.57  10
  -5   5 -12 2428.30  182.94   9
  -5  -5 -13 1266.15  146.16   4
  -5   5 -13 1055.44  124.92   7
  -5   5 -13  873.31  124.55  10
  -5   5 -13 1027.32  122.10   9
  -5  -5 -14 9786.27  385.39   4
  -5   5 -14 9875.94  366.84   7
  -5   5 -14 9021.17  383.52  10
  -5   5 -14 9282.57  346.99   9
  -5  -5 -15 1430.81  141.63   4
  -5   5 -15 1154.35  128.68   7
  -5   5 -15 1014.16  127.66  10
  -5   5 -15  998.11  112.93   9
  -5   5 -16 1356.03  139.03  10
  -5   5 -17  453.68   79.73  10
  -5   5 -18  538.28   77.99  10
   5   5  19   58.46   28.66   8
  -5   5 -19  112.72   39.03  10
  -5   5 -20 2238.87  119.95  10
  -5   5 -21   59.09   22.41  10
   5   6 -21  405.31   49.73   9
   5   6 -20 1460.99  105.38   9
   5   6 -19  190.66   50.11   9
   5   6 -18  123.68   46.90   9
   5   6 -17  275.59   62.44   9
   5   6 -17  260.47   60.90   8
   5   6 -16 2467.61  185.86   9
   5   6 -16 2497.49  187.49   8
   5   6 -15 1922.83  172.33   9
   5   6 -15 1795.41  169.28   8
   5   6 -14 4148.97  257.67   9
   5   6 -14 4453.43  281.34   8
   5   6 -13   85.21   41.56   9
   5   6 -13   47.58   48.65   8
  -5  -6  12   43.53   33.13   5
   5   6 -12  -22.78   43.35   8
  -5  -6  11 1421.59  139.55   5
   5   6 -11 1543.92  158.45   8
  -5  -6  10 4394.51  239.42   5
  -5  -6  10 4988.74  595.79   1
   5   6 -10 4473.20  265.69   8
  -5   6  10 4309.29  511.88   2
  -5  -6   910722.30  362.03   5
  -5  -6   910855.16  844.88   1
   5   6  -911405.73  415.76   8
  -5   6   910336.29  776.87   2
  -5  -6   8 7207.02  664.78   1
   5   6  -8 8518.60  349.61   8
  -5   6   8 7607.71  644.45   2
  -5  -6   7 7040.95  647.70   1
   5   6  -7 7257.91  315.75   8
  -5   6   7 7914.21  636.29   2
  -5   6   6 2301.73  321.86   2
  -5  -6   6 2319.60  356.67   1
  -5  -6   5 1308.53  261.44   1
  -5  -6   4 3880.20  443.26   1
  -5  -6   3 7878.83  621.86   1
  -5  -6   210507.51  702.52   1
  -5  -6   1 4569.11  462.29   1
  -5  -6   0  831.86  197.54   1
  -5  -6  -1  258.28  114.33   1
  -5  -6  -1  176.92   54.79   4
  -5  -6  -2 6845.04  308.58   4
  -5  -6  -2 6356.93  538.69   1
  -5  -6  -3  596.79  103.81   4
  -5  -6  -3  522.47  156.02   1
  -5  -6  -425291.29  654.98   4
  -5  -6  -423641.40 1050.00   1
  -5  -6  -5  237.08  114.54   1
  -5  -6  -5  330.18   97.97   4
  -5  -6  -620033.22  584.71   4
  -5   6  -620982.85  495.16  10
  -5  -6  -7  158.11  101.75   1
  -5  -6  -7   25.24   47.03   4
  -5   6  -7   42.22   46.79  10
  -5  -6  -8 3982.41  267.22   4
  -5  -6  -8 4040.12  463.17   1
  -5   6  -8 4085.80  232.55  10
  -5  -6  -9  470.81  162.85   1
  -5  -6  -9  359.72   85.29   4
  -5   6  -9  408.14   79.87  10
  -5  -6 -10 1286.39  156.35   4
  -5   6 -10 1187.32  136.85  10
  -5   6 -10 1359.53  140.41   7
  -5  -6 -1110775.68  435.22   4
  -5   6 -1111581.41  395.12   7
  -5   6 -1110085.91  404.80  10
  -5  -6 -12 1974.82  186.83   4
  -5   6 -12 2138.53  173.89   7
  -5   6 -12 1903.68  184.27  10
  -5  -6 -13 2043.12  185.42   4
  -5   6 -13 2120.82  170.55   7
  -5   6 -13 2149.54  193.27  10
  -5  -6 -14   -1.95   37.25   4
  -5   6 -14   52.90   41.50   7
  -5   6 -14   57.81   43.43  10
  -5   6 -15  750.69   99.79   7
  -5   6 -15  747.39  105.85  10
  -5   6 -16 4122.88  228.60  10
   5   6  17 1005.03  106.82   8
  -5   6 -17 1115.77  112.06  10
   5   6  18 2605.89  144.02   8
  -5   6 -18 2467.63  149.99  10
  -5   6 -19  193.85   42.36  10
  -5   6 -20  129.47   27.53  10
   5   7 -20  923.84   73.78   9
   5   7 -19 4679.31  187.69   9
   5   7 -18  695.41   84.42   9
   5   7 -17 3167.20  185.60   9
   5   7 -17 3119.00  188.41   8
   5   7 -16   55.25   39.35   9
   5   7 -16   87.32   50.12   8
   5   7 -15   -5.41   37.07   9
   5   7 -15   43.04   46.15   8
   5   7 -14   38.10   37.53   9
   5   7 -14   36.15   39.75   8
   5   7 -13 5086.96  281.49   9
   5   7 -13 4913.63  297.77   8
   5   7 -12 2283.80  195.64   9
   5   7 -12 2073.89  192.10   8
   5   7 -11 3989.80  261.52   8
   5   7 -10  796.23  119.49   8
   5   7  -9   78.01   40.58   8
   5   7  -8   75.91   45.27   8
  -5  -7   8 -270.97  138.90   1
  -5  -7   714083.41  929.51   1
   5   7  -713916.08  457.80   8
   5   7  -714146.33  434.64  11
   5   7  -6  966.94  122.32   8
   5   7  -6  998.23  112.87  11
  -5  -7   6  749.46  215.57   1
   5   7  -523619.18  579.89   8
   5   7  -524377.60  535.55  11
   5   7  -4 5483.98  274.57   8
  -5  -7   4 4635.31  503.38   1
   5   7  -3 3097.02  205.11   8
  -5  -7   3 2958.64  388.13   1
  -5  -7   2 1702.82  287.71   1
  -5  -7   1 4412.65  462.91   1
  -5  -7   0   84.91   70.12   1
  -5  -7  -110463.85  696.98   1
   5   7   2 1640.05  153.10   8
  -5  -7  -2 1604.51  159.19   4
  -5  -7  -2 1637.88  294.60   1
   5   7   3 4959.20  274.14   8
  -5  -7  -3 5281.96  299.59   4
  -5  -7  -3 4980.64  480.14   1
   5   7   4 1254.61  147.10   8
  -5  -7  -4 1039.48  142.43   4
   5   7   4 1182.89  125.52  11
  -5   7  -4 1217.03  118.11  10
  -5  -7  -4 1164.71  228.62   1
  -5  -7  -5 1688.14  281.88   1
   5   7   5 1535.03  164.09   8
  -5  -7  -5 1700.56  179.30   4
   5   7   5 1813.48  155.85  11
  -5   7  -5 1673.96  138.35  10
  -5  -7  -6 1638.98  280.34   1
   5   7   6 1468.11  166.18   8
  -5  -7  -6 1502.60  167.96   4
  -5   7  -6 1458.24  136.09  10
  -5  -7  -7 6750.36  575.57   1
   5   7   7 6452.59  358.59   8
  -5  -7  -7 6369.66  342.86   4
  -5   7  -7 6745.25  290.96  10
   5   7   8 5223.77  341.13   8
  -5  -7  -8 5046.43  305.60   4
  -5   7  -8 4675.30  249.56  10
   5   7   9 9946.43  493.19   8
  -5  -7  -9 9982.95  425.63   4
  -5   7  -9 9826.66  371.27  10
   5   7  10  182.40  106.03   8
  -5  -7 -10  113.12   70.01   4
  -5   7 -10   92.50   49.70  10
  -5  -7 -11  -14.00   39.18   4
  -5   7 -11   36.34   38.71   7
  -5   7 -11   71.55   54.05  10
  -5   7 -12  265.53   76.35  10
   5   7  12  280.42  105.62   8
  -5  -7 -12  270.00   75.76   4
  -5   7 -12  281.72   69.27   7
   5   7  13 9749.51  427.34   8
  -5  -7 -13 9493.27  380.47   4
  -5   7 -13 9735.41  346.05   7
  -5   7 -13 9697.54  402.09  10
   5   7  14 1647.97  162.59   8
  -5   7 -14 1408.25  133.39   7
  -5   7 -14 1435.08  149.79  10
   5   7  15 6332.30  287.39   8
  -5   7 -15 6929.95  274.90   7
  -5   7 -15 6415.79  289.27  10
   5   7  16 1739.74  135.68   8
  -5   7 -16 1582.88  135.33  10
  -5   7 -17  401.49   64.48  10
  -5   7 -18  295.45   51.12  10
   5   7  19  581.21   54.03  11
  -5   7 -19  619.79   57.18  10
   5   8 -19   20.31   18.06   9
   5   8 -18   44.94   23.10   9
   5   8 -17 2910.32  157.67   9
   5   8 -17 2831.98  171.01   8
   5   8 -17 2975.26  153.59   7
   5   8 -16  353.77   62.51   9
   5   8 -16  331.59   69.71   8
   5   8 -15 5930.32  258.14   9
   5   8 -15 5988.79  296.47   8
   5   8 -14  812.21  101.49   9
   5   8 -14  800.68  121.65   8
   5   8 -13  884.89  111.32   9
   5   8 -13  925.24  136.72   8
   5   8 -12  223.83   64.44   9
   5   8 -12  235.65   74.85   8
   5   8 -11 2974.97  212.56   9
   5   8 -11 2735.43  223.03   8
   5   8 -10 1032.16  133.55   9
   5   8 -10  785.82  119.64   8
   5   8  -910987.35  436.02   8
   5   8  -8 1160.38  142.29   8
   5   8  -7 5451.37  299.90   8
   5   8  -7 5475.58  280.05  11
   5   8  -6  -32.45   67.21   3
   5   8  -6   17.90   30.53   8
   5   8  -6    5.27   44.02  11
   5   8  -5  299.67   71.80   8
   5   8  -5  328.63   66.57  11
  -5  -8   5  515.62  175.10   1
  -5  -8   4  -20.65   51.44   1
   5   8  -4   36.42   38.93   8
   5   8  -4   24.78   29.37  11
   5   8  -311239.70  407.66   8
  -5  -8   310714.82  756.17   1
   5   8  -311370.67  374.25  11
  -5  -8   2 1533.51  274.60   1
   5   8  -2 1259.29  137.36   8
   5   8  -2 1240.83  124.86  11
   5   8  -111823.52  414.25   8
  -5  -8   112268.94  780.49   1
   5   8  -112941.46  395.19  11
   5   8   0  718.57  110.57   8
   5   8   0  628.27   89.62  11
  -5  -8   0  828.26  198.12   1
  -5   8   0  599.51   84.40  10
   5   8   1  151.41   64.19   8
   5   8   1  105.60   43.78  11
  -5   8  -1   83.76   32.94  10
   5   8   2  726.75  113.03   8
  -5  -8  -2  827.11  122.12   4
  -5  -8  -2  739.48  182.75   1
   5   8   2  760.45   99.40  11
  -5   8  -2  834.58   97.99  10
   5   8   314499.29  489.02   8
  -5  -8  -316032.74  535.08   4
  -5   8  -315435.53  421.47  10
   5   8   315398.65  453.97  11
  -5  -8  -314030.37  803.60   1
   5   8   4 2548.53  211.68   8
  -5  -8  -4 2621.32  226.11   4
   5   8   4 2404.49  185.14  11
  -5   8  -4 2484.41  173.94  10
  -5   8  -523237.25  522.81  10
   5   8   522763.59  648.75   8
  -5  -8  -522641.28  651.21   4
   5   8   523897.82  591.66  11
   5   8   6 1508.82  177.90   8
  -5  -8  -6 1496.59  172.79   4
   5   8   6 1640.89  161.39  11
  -5   8  -6 1841.89  150.76  10
  -5   8  -7 3081.66  198.33  10
   5   8   7 3104.98  261.73   8
  -5  -8  -7 3136.70  241.84   4
   5   8   7 3066.45  224.40  11
   5   8   8  586.90  123.18   8
  -5  -8  -8  746.34  122.09   4
  -5   8  -8  874.02  110.74  10
   5   8   9 4018.59  332.39   8
  -5  -8  -9 3707.60  261.46   4
  -5   8  -9 3831.38  231.62  10
   5   8  10  361.06  120.84   8
  -5  -8 -10  256.60   79.95   4
  -5   8 -10  353.13   78.73  10
   5   8  11 4585.75  346.35   8
  -5  -8 -11 3868.03  255.80   4
  -5   8 -11 3940.26  252.44  10
   5   8  12   90.97   61.63   8
  -5   8 -12   98.87   47.86  10
   5   8  13  843.56  113.69   8
  -5   8 -13 1047.63  108.88   7
  -5   8 -13  854.44  120.76  10
   5   8  14  425.59   72.86   8
  -5   8 -14  251.84   53.75   7
  -5   8 -14  344.67   72.42  10
  -5   8 -15  521.53   80.49  10
  -5   8 -16  776.81   87.53  10
  -5   8 -17 3106.97  145.19  10
   5   8  17 3314.23  160.99  11
  -5   8 -18  480.70   50.34  10
   5   8  18  304.80   42.80  11
   5   9 -17  265.70   47.10   7
   5   9 -16  539.77   64.07   9
   5   9 -16  549.90   81.91   8
   5   9 -15  916.59   90.51   9
   5   9 -15  981.82  117.21   8
   5   9 -14  384.89   64.72   9
   5   9 -14  388.23   83.29   8
   5   9 -13 3485.47  193.41   9
   5   9 -13 3639.34  252.88   8
   5   9 -12 1751.16  178.97   8
   5   9 -11 5584.58  316.85   8
   5   9 -10  568.26  110.24   8
   5   9  -9  310.52   82.16   8
   5   9  -8 4150.10  269.38   8
   5   9  -7  248.45   71.69   8
   5   9  -7  188.64   48.03  11
   5   9  -6 6138.96  325.25   8
   5   9  -6 6412.67  308.22  11
   5   9  -5 4735.21  280.97   8
   5   9  -5 4923.37  267.45  11
   5   9  -4 3287.77  234.04   8
   5   9  -4 3393.64  220.44  11
   5   9  -3 2295.05  195.63   8
   5   9  -3 2346.58  183.59  11
   5   9  -2  378.01   80.20   8
   5   9  -2  339.01   75.63  11
   5   9  -1 3669.42  243.62   8
   5   9  -1 4021.16  235.49  11
   5   9   0 4250.23  263.02   8
   5   9   0 4698.40  260.29  11
   5   9   1 9491.72  397.72   8
   5   9   1 9933.82  374.36  11
   5   9   2 4170.89  272.31   8
   5   9   2 4276.25  247.71  11
   5   9   3 2072.48  198.46   8
   5   9   3 2108.81  176.73  11
   5   9   4  600.14  117.76   8
  -5  -9  -4  741.50  123.31   4
   5   9   4  592.27   99.43  11
   5   9   5  981.82  141.88   8
  -5  -9  -5  899.70  138.28   4
   5   9   5 1014.33  129.89  11
   5   9   6 3783.57  289.11   8
  -5  -9  -6 3968.51  272.98   4
   5   9   6 4155.24  260.71  11
   5   9   7 6826.47  398.55   8
  -5  -9  -7 6745.98  351.79   4
   5   9   7 7122.66  346.42  11
  -5   9  -7 7080.95  294.55  10
   5   9   8 5088.08  367.91   8
  -5  -9  -8 4860.91  294.47   4
   5   9   8 5305.65  303.56  11
   5   9   9 1023.58  183.59   8
  -5  -9  -9  782.58  117.71   4
   5   9   9  979.94  137.54  11
  -5   9  -9  846.71  107.66  10
  -5   9 -10   62.40   42.24  10
   5   9  10   90.21   88.36   8
  -5  -9 -10   53.29   43.76   4
   5   9  10   59.90   49.11  11
   5   9  11   -9.98   48.72   8
   5   9  11   87.78   61.17  11
  -5   9 -11  126.79   51.10  10
  -5   9 -12 1409.75  148.97  10
   5   9  12 1348.31  141.88   8
   5   9  12 1296.85  156.02  11
   5   9  13  729.16  112.88  11
  -5   9 -13  781.50  100.47  10
   5   9  14 1785.46  151.34  11
  -5   9 -14 1976.35  143.33  10
   5   9  15 1074.78  108.99  11
  -5   9 -15  810.13   81.56  10
   5   9  16  875.70   85.19  11
  -5   9 -16  798.90   68.44  10
   5   9  17   86.60   27.24  11
   5  10 -17  150.71   33.16   7
   5  10 -16 2773.01  154.87   8
   5  10 -16 2913.41  143.20   7
   5  10 -15   79.48   40.62   8
   5  10 -14 2338.36  175.25   8
   5  10 -13   -5.62   40.47   8
   5  10 -12   70.65   51.13   8
   5  10 -11  154.72   59.86   8
   5  10 -10 3609.18  251.95   8
   5  10  -9  -41.90   48.90   8
   5  10  -8 4571.57  284.09   8
   5  10  -8 5266.97  260.05   6
   5  10  -7   42.21   44.82   8
   5  10  -6  312.43   77.70   8
   5  10  -6  276.05   69.29  11
   5  10  -5  532.06   95.46   8
   5  10  -5  601.06   98.54  11
   5  10  -4 5761.15  313.46   8
   5  10  -4 6114.01  307.51  11
   5  10  -3  996.41  134.22   8
   5  10  -3 1133.32  132.65  11
   5  10  -216442.46  535.05   8
   5  10  -217880.08  519.52  11
   5  10  -1 2836.08  224.05   8
   5  10  -1 3136.51  217.28  11
   5  10   0 9702.02  413.90   8
   5  10   0 9716.36  382.44  11
   5  10   1  596.08  109.63   8
   5  10   1  591.76   97.97  11
   5  10   2 1656.30  179.34   8
   5  10   2 1717.24  164.58  11
   5  10   3  194.50   64.80   8
   5  10   3  139.59   58.19  11
   5  10   4 5537.60  335.85   8
   5  10   4 6092.78  310.38  11
   5  10   5  322.70   90.99   8
  -5 -10  -5  357.82   86.78   4
   5  10   5  372.22   80.72  11
   5  10   6 2490.06  243.05   8
  -5 -10  -6 2294.63  200.70   4
   5  10   6 2575.04  207.26  11
   5  10   7   12.36   74.61   8
  -5 -10  -7  -25.63   61.10   4
   5  10   7   19.45   35.62  11
   5  10   8 1696.11  234.89   8
   5  10   8 1558.12  167.62  11
   5  10   9  839.14  167.96   8
   5  10   9  503.95   99.18  11
   5  10  10 6046.04  330.51   8
   5  10  10 4938.55  292.14  11
   5  10  11   83.85   58.13  11
   5  10  12 1940.94  175.94  11
   5  10  13  181.71   58.18  11
   5  10  14  287.83   58.34  11
   5  10  15   17.84   24.64  11
   5  10  16  516.60   54.44  11
   5  11 -16  135.79   30.49   7
   5  11 -15  354.70   56.15   8
   5  11 -14 1294.51  114.14   8
   5  11 -13  904.07  107.08   8
   5  11 -12 6089.68  290.45   8
   5  11 -11  994.11  128.95   8
   5  11 -10 3161.54  225.53   8
   5  11  -9   86.04   51.24   8
   5  11  -9   65.08   41.90   6
   5  11  -8  -32.92   46.73   8
   5  11  -8  -24.65   33.03   6
   5  11  -7  365.96   83.47   8
   5  11  -6 3303.17  238.30   8
   5  11  -6 3546.63  238.24  11
   5  11  -5 2367.47  204.84   8
   5  11  -5 2345.88  192.91  11
   5  11  -4 2757.87  221.73   8
   5  11  -4 3119.58  223.52  11
   5  11  -3  491.31   94.32   8
   5  11  -3  379.13   84.01  11
   5  11  -2  257.93   74.23   8
   5  11  -2  188.99   55.73  11
   5  11  -1 2413.51  210.21   8
   5  11  -1 2348.19  193.42  11
   5  11   0 6787.83  355.82   8
   5  11   0 7122.61  334.63  11
   5  11   1 4521.17  297.02   8
   5  11   1 4297.07  258.64  11
   5  11   2 5537.01  330.51   8
   5  11   2 5730.46  298.06  11
   5  11   3 1302.29  167.53   8
   5  11   3 1170.58  138.47  11
   5  11   4  504.35  110.10   8
   5  11   4  338.61   79.03  11
   5  11   5  605.99  124.95   8
   5  11   5  603.40  101.07  11
   5  11   6 2345.33  242.82   8
   5  11   6 2425.36  198.46  11
   5  11   7 1402.43  208.32   8
   5  11   7 1131.94  138.55  11
   5  11   8 6371.03  383.91   8
   5  11   8 4589.12  272.24  11
   5  11   9  501.15   92.77  11
   5  11  10  918.48  128.71  11
   5  11  11  159.32   51.44  11
   5  11  12   93.05   40.27  11
   5  11  13    9.93   27.20  11
   5  11  14 1427.18   99.32  11
   5  11  15  144.61   30.32  11
   5  12 -14  618.42   63.07   8
   5  12 -13  196.59   45.25   8
   5  12 -12   27.76   29.85   8
   5  12 -11 1111.44  117.75   8
   5  12 -10 1242.79  129.76   8
   5  12  -9 4836.02  263.55   8
   5  12  -9 5319.61  241.22   6
   5  12  -8 1978.24  174.89   8
   5  12  -8 1929.38  149.22   6
   5  12  -7 1232.46  138.49   8
   5  12  -7 1380.32  130.54   6
   5  12  -6  181.01   58.67   8
   5  12  -5  144.97   59.25   8
   5  12  -5  111.48   40.59  11
   5  12  -4  318.83   85.67   8
   5  12  -4  316.01   71.70  11
   5  12  -3 8474.75  380.72   8
   5  12  -3 8637.62  359.21  11
   5  12  -2  308.30   83.42   8
   5  12  -2  286.75   71.81  11
   5  12  -1 6266.18  336.37   8
   5  12  -1 6177.35  305.12  11
   5  12   0   41.36   49.15   8
   5  12   0    6.61   52.07  11
   5  12   1   31.76   46.53   8
   5  12   1   12.25   50.76  11
   5  12   2  501.34  105.54   8
   5  12   2  270.06   62.68  11
   5  12   3 1655.46  190.40   8
   5  12   3 1845.98  168.11  11
   5  12   4 1848.26  211.48   8
   5  12   4 1920.86  170.78  11
   5  12   5 2672.64  268.52   8
   5  12   5 2550.76  193.50  11
   5  12   6 2746.10  203.43  11
   5  12   7  244.09   66.23  11
   5  12   8  515.75   94.69  11
   5  12   9 4269.17  247.09  11
   5  12  10  227.10   61.68  11
   5  12  11 5069.72  228.25  11
   5  12  12  862.37   84.31  11
   5  12  13 1264.67   84.68  11
   5  13 -12   42.16   24.23   8
   5  13 -11 2296.55  132.39   8
   5  13 -10  228.83   51.10   8
   5  13  -9    8.30   29.45   8
   5  13  -9  -69.98   36.04   6
   5  13  -8   19.29   32.39   8
   5  13  -8   -1.37   33.00   6
   5  13  -7 2376.17  152.20   6
   5  13  -7 2569.82  186.00   8
   5  13  -6  293.67   68.61   8
   5  13  -6  283.35   59.46   6
   5  13  -5 5440.19  279.26   8
   5  13  -4    7.21   38.56   8
   5  13  -3  255.99   74.25   8
   5  13  -3  198.99   57.25  11
   5  13  -2  339.07   76.59   8
   5  13  -2  303.05   70.01  11
   5  13  -1 2041.88  184.01   8
   5  13  -1 2133.16  170.11  11
   5  13   0 1352.62  155.81   8
   5  13   0 1317.33  135.92  11
   5  13   1 3959.72  267.41   8
   5  13   1 3928.65  230.99  11
   5  13   2  631.53  116.04   8
   5  13   2  605.67   93.61  11
   5  13   3 1699.26  149.64  11
   5  13   4    3.72   37.27  11
   5  13   5  517.18   87.79  11
   5  13   6   62.95   43.23  11
   5  13   7 3852.20  219.60  11
   5  13   8  413.16   77.45  11
   5  13   9 3319.20  188.76  11
   5  13  10   79.50   35.23  11
   5  13  11   39.26   20.51  11
   5  14  -8 2174.19  123.34   8
   5  14  -7 1028.32   93.39   8
   5  14  -7  977.38   85.17   6
   5  14  -6  619.92   76.57   8
   5  14  -6  507.76   67.06   6
   5  14  -5  136.24   44.60   8
   5  14  -5   86.46   35.73   6
   5  14  -4  389.23   73.17   8
   5  14  -4  369.99   62.38   6
   5  14  -3 1395.81  132.08   8
   5  14  -2 1098.78  118.56   8
   5  14  -2 1114.78  111.43  11
   5  14  -1  903.77  115.65   8
   5  14  -1  886.63  100.14  11
   5  14   0  -46.14   41.06  11
   5  14   1  -24.47   49.63  11
   5  14   2  399.72   70.30  11
   5  14   3 2188.84  155.10  11
   5  14   4 1619.30  135.31  11
   5  14   5 3269.73  185.81  11
   5  14   6  989.03  103.61  11
   5  14   7 1485.31  120.20  11
   5  14   8  118.81   36.90  11
   5  15  -2   29.88   26.44   6
   5  15  -1  -13.67   25.52   6
   5  15   2 2162.51  129.30  11
   5  15   3    1.57   26.36  11
   6   0 -21   20.57   18.14   9
   6   0 -20 1548.70  109.90   9
   6   0 -19   -8.93   27.25   9
   6   0 -18 1570.35  132.98   9
   6   0 -17   48.90   34.30   9
   6   0 -16    2.05   31.09   9
   6   0 -15   -1.11   44.03   9
   6   0 -14 9877.59  394.03   9
  -6   0  13   -5.36   52.33   5
  -6   0  1221930.60  623.85   5
  -6   0  1223148.92 1338.77   2
  -6   0  11  527.93  175.11   2
  -6   0  11  -19.18   47.97   5
  -6   0  1010619.51  404.99   5
  -6   0  1010554.69  856.97   2
  -6   0   9  100.69   96.84   2
  -6   0   9  -27.86   37.44   5
  -6   0   8  596.76  169.32   1
  -6   0   7   65.90   65.96   1
  -6   0   620077.85  939.25   1
  -6   0   5  135.89   79.55   1
  -6   0   417485.46  847.27   1
  -6   0   3  127.39   80.80   1
  -6   0   2  294.91  112.44   1
  -6   0   1   30.14   54.74   1
  -6   0   019133.37  875.48   1
  -6   0  -1  -17.57   50.20   1
  -6   0  -226274.96 1066.72   1
  -6   0  -3 -120.08   88.14   1
  -6   0  -4  678.51  185.94   1
  -6   0  -5  121.19   94.64   1
  -6   0  -5  -12.42   36.31   4
  -6   0  -615745.60  942.84   1
  -6   0  -615673.69  509.32   4
  -6   0  -7    8.90   41.22   4
  -6   0  -7  -93.48   76.95   1
  -6   0  -8 9842.70  429.21   4
  -6   0  -9  -20.57   44.52   4
  -6   0  -9 -139.31   47.46  10
  -6   0 -10 8798.30  397.25   4
  -6   0 -10 8319.07  339.26  10
  -6   0 -11    4.69   46.22  10
  -6   0 -12 1001.75  131.97  10
  -6   0 -13    7.20   33.04  10
  -6   0 -14 2345.65  189.06  10
  -6   0 -15   40.42   42.29  10
  -6   0 -16 2471.40  171.43  10
  -6   0 -17    8.41   38.32  10
  -6   0 -18  611.96   76.85  10
  -6   0 -19    9.46   22.23  10
  -6   0 -20 4923.17  155.67  10
   6   1 -22 1518.03   77.83   9
   6   1 -21 1291.67   89.82   9
   6  -1 -20 1329.63   95.57   9
   6   1 -20 1267.28  103.10   9
   6  -1 -19   35.47   27.74   9
   6   1 -19   53.94   28.60   9
   6  -1 -18   -7.35   24.20   9
   6   1 -18   -3.21   34.91   9
   6  -1 -17  808.19   98.90   9
   6   1 -17  800.18  105.45   9
   6  -1 -16 3117.09  196.47   9
   6   1 -16 3153.84  213.67   9
   6  -1 -15 3707.05  223.00   9
   6   1 -15 3654.98  242.27   9
  -6  -1  14 2462.69  216.71   5
   6  -1 -14 2580.60  195.04   9
   6   1 -14 2592.77  209.80   9
  -6   1  13 2272.95  205.32   5
  -6  -1  13 2184.81  203.99   5
   6  -1 -13 2525.96  197.00   9
  -6   1  12  148.00   58.51   5
  -6  -1  12  142.37   59.29   5
  -6   1  11   10.77   41.70   5
  -6  -1  11   36.41   42.30   5
  -6   1  10 5510.88  289.73   5
  -6  -1  10 5555.34  294.31   5
  -6  -1  10 5848.22  559.58   1
  -6   1  10 4957.64  590.53   2
  -6   1   9 1107.29  127.20   5
  -6  -1   9 1246.21  135.70   5
  -6   1   9 1048.47  263.18   2
  -6  -1   9  723.49  196.94   1
  -6  -1   8 9352.56  694.18   1
  -6   1   8 9431.13  756.75   2
  -6  -1   7 3734.69  428.75   1
  -6   1   7 3923.66  466.38   2
  -6  -1   6 1097.31  236.24   1
  -6   1   6 1014.71  205.72   1
  -6  -1   5 1365.11  255.13   1
  -6   1   5 1909.52  270.02   1
  -6  -1   4 7959.66  592.09   1
  -6   1   4 8430.31  567.62   1
  -6  -1   318394.02  885.26   1
  -6   1   319393.62  853.68   1
  -6   1   227805.33 1020.34   1
  -6  -1   226708.21 1055.47   1
  -6  -1   122083.70  958.10   1
  -6   1   123468.77  941.56   1
  -6  -1   0 4950.67  454.18   1
  -6   1   0 5293.05  455.06   1
  -6   1  -1 2495.56  321.02   1
  -6  -1  -1 2398.15  318.38   1
  -6   1  -2 1086.87  213.69   1
  -6  -1  -2 1018.10  108.02   4
  -6  -1  -2  923.72  198.64   1
  -6  -1  -3  300.01  111.37   1
  -6  -1  -3  346.13   69.37   4
  -6   1  -3  528.98  161.86   1
  -6  -1  -420779.44 1010.98   1
  -6   1  -421317.51 1029.86   1
  -6  -1  -421118.98  530.71   4
  -6  -1  -5  165.86   65.95   4
  -6   1  -5  133.38   96.64   1
  -6  -1  -5  274.38  125.56   1
  -6  -1  -6 6495.92  605.19   1
  -6  -1  -6 6985.13  347.12   4
  -6   1  -6 6676.03  621.03   1
  -6  -1  -7  955.02  237.02   1
  -6  -1  -7  869.22  135.00   4
  -6  -1  -8  183.77  116.89   1
  -6  -1  -8   56.32   41.42   4
  -6   1  -8   78.00   30.42  10
  -6  -1  -9 4604.51  287.93   4
  -6  -1  -9 5008.58  246.16  10
  -6   1  -9 4768.17  252.33  10
  -6  -1 -10 4860.87  292.15   4
  -6  -1 -10 4926.57  258.70  10
  -6   1 -10 4716.69  260.83  10
  -6  -1 -11 3052.93  232.30   4
  -6  -1 -11 3243.82  212.06  10
  -6   1 -11 3065.03  215.91  10
  -6  -1 -12 7135.65  343.06   4
  -6  -1 -12 7193.08  326.35  10
  -6   1 -12 6312.12  317.22  10
  -6  -1 -13 5466.17  293.13   4
  -6  -1 -13 6063.57  299.10  10
  -6   1 -13 5392.72  291.46  10
  -6  -1 -14  133.43   49.12  10
  -6   1 -14   94.28   48.50  10
  -6  -1 -15  761.74  103.37  10
  -6   1 -15  754.50  108.59  10
  -6  -1 -16 1521.98  133.56  10
  -6   1 -16 1421.49  137.02  10
  -6  -1 -17  627.59   82.86  10
  -6   1 -17  593.06   87.34  10
  -6  -1 -18 1821.49  120.37  10
  -6   1 -18 1769.92  131.11  10
  -6  -1 -19  522.90   58.44  10
  -6   1 -19  558.12   68.67  10
  -6   1 -20  319.25   44.85  10
   6   2 -22    8.97   13.52   9
   6   2 -21  418.50   55.86   9
   6   2 -20  420.45   64.17   9
   6   2 -19 3558.65  194.40   9
   6   2 -18  811.28  104.47   9
   6   2 -17 3569.04  222.03   9
   6  -2 -16  914.74  107.98   9
   6   2 -16  804.47  118.33   9
   6  -2 -15   15.08   35.66   9
   6   2 -15  -19.46   38.60   9
  -6  -2  14    1.64   53.15   5
   6  -2 -14   14.23   26.10   9
   6   2 -14   33.10   47.98   9
  -6  -2  13 6665.89  349.90   5
   6  -2 -13 7395.84  321.05   9
  -6   2  12  187.69   68.48   5
  -6  -2  12  242.10   86.93   5
  -6   2  1112038.84  439.32   5
  -6  -2  1112147.43  449.99   5
  -6  -2  1112633.89  881.61   1
  -6   2  1112809.41  974.83   2
  -6   2  10  120.46   98.14   2
  -6   2  10  562.91  101.75   5
  -6  -2  10  491.66   94.96   5
  -6  -2  10  212.78  115.96   1
  -6   2   9 2691.95  192.28   5
  -6  -2   9 2805.20  202.24   5
  -6   2   9 2300.40  383.70   2
  -6  -2   9 2375.67  366.89   1
  -6   2   8 1799.21  341.35   2
  -6  -2   8 1978.15  328.53   1
  -6  -2   7 4648.43  501.59   1
  -6   2   7 5185.18  542.27   2
  -6  -2   6 8163.75  643.30   1
  -6   2   6 8585.17  674.45   2
  -6  -2   521165.00 1017.37   1
  -6  -2   4 8520.65  630.83   1
  -6  -2   3 6572.43  550.35   1
  -6   2   3 7183.39  508.91   1
  -6  -2   2 2210.92  319.39   1
  -6   2   2 2591.12  304.26   1
  -6   2   1 5154.98  440.19   1
  -6  -2   1 4625.31  454.81   1
  -6   2   0  295.35   91.66   1
  -6  -2   0  156.82   98.57   1
  -6  -2   0  106.98   33.76   4
  -6   2  -122277.19  972.86   1
  -6  -2  -123397.29  485.53   4
  -6  -2  -121053.46  967.01   1
  -6   2  -2 1526.28  263.39   1
  -6  -2  -2 1609.31  136.97   4
  -6  -2  -2 1386.63  248.03   1
  -6  -2  -311853.32  737.13   1
  -6   2  -312348.99  768.96   1
  -6  -2  -312601.26  398.80   4
  -6  -2  -4 2148.78  327.05   1
  -6   2  -4 2139.29  334.70   1
  -6  -2  -4 2388.95  183.75   4
  -6   2  -5  494.90  171.50   1
  -6  -2  -5  586.56  173.17   1
  -6  -2  -5  681.84  112.97   4
  -6  -2  -6  404.08  150.23   1
  -6  -2  -6  311.44   82.24   4
  -6  -2  -710440.50  782.71   1
  -6  -2  -710562.49  431.09   4
  -6  -2  -8 1288.06  279.62   1
  -6  -2  -8 1326.37  158.40   4
  -6   2  -8 1107.85  121.08  10
  -6  -2  -9 6629.83  341.08   4
  -6  -2  -9 7030.38  683.78   1
  -6   2  -9 6790.60  303.81  10
  -6  -2 -10  202.82   62.25   4
  -6   2 -10  114.22   48.61  10
  -6  -2 -11    2.97   34.72   4
  -6   2 -11   73.46   53.81  10
  -6  -2 -12 3875.43  254.38   4
  -6   2 -12 3512.09  238.27  10
  -6  -2 -13 1677.26  164.26   4
  -6   2 -13 1777.32  169.92  10
  -6  -2 -14 5712.35  290.19   4
  -6  -2 -14 5899.35  271.23  10
  -6   2 -14 4868.04  270.28  10
  -6  -2 -15 4870.19  236.32  10
  -6   2 -15 4528.07  251.88  10
  -6   2 -16 1197.08  126.65  10
  -6   2 -17  407.41   72.29  10
  -6   2 -18  146.01   44.34  10
  -6   2 -19  893.69   86.36  10
  -6   2 -20   50.80   26.90  10
   6   3 -22  233.13   33.88   9
   6   3 -21 2708.10  132.28   9
   6   3 -20  205.45   48.05   9
   6   3 -19  728.44   90.18   9
   6   3 -18   20.05   33.76   9
   6   3 -17 1574.75  149.39   9
   6   3 -16  226.33   68.18   9
   6   3 -15 6470.59  326.98   9
  -6  -3  14    9.17   51.90   5
   6   3 -14    6.95   44.96   9
  -6  -3  13 3623.67  259.31   5
  -6  -3  12  414.88   87.60   5
  -6   3  11 1329.38  149.17   5
  -6  -3  11 1536.94  163.65   5
  -6   3  11 1572.82  338.49   2
  -6  -3  11 1805.54  342.98   1
  -6   3  10  943.11  125.12   5
  -6  -3  10  928.12  122.62   5
  -6   3  10  735.11  227.54   2
  -6  -3  10 1202.86  292.72   1
  -6   3   913851.54  438.67   5
  -6  -3   914239.14  455.38   5
  -6  -3   913698.79  920.20   1
  -6   3   914103.43  966.26   2
  -6  -3   8 1558.32  148.43   5
  -6   3   8 1032.50  252.57   2
  -6  -3   8 1552.17  306.12   1
  -6  -3   710593.98  777.26   1
  -6   3   710146.87  762.56   2
  -6   3   6  -12.21   55.76   2
  -6  -3   6   87.07   79.36   1
  -6  -3   5   55.82   63.32   1
  -6  -3   4 2403.75  358.56   1
  -6  -3   3 8166.45  627.41   1
  -6  -3   2 3755.53  421.46   1
  -6  -3   1 7286.77  583.15   1
  -6  -3   0 1483.29  258.18   1
  -6  -3   0 1748.82  127.95   4
  -6  -3  -1  623.60   82.97   4
  -6  -3  -1  398.58  155.26   1
  -6   3  -1  539.45  166.77   1
  -6   3  -2    2.61   43.31   1
  -6  -3  -2  143.69   45.03   4
  -6  -3  -2   30.94   56.33   1
  -6  -3  -326960.48  596.32   4
  -6   3  -327712.86 1208.85   1
  -6  -3  -323496.77 1056.24   1
  -6  -3  -4 2447.15  343.20   1
  -6  -3  -4 2446.40  192.64   4
  -6  -3  -549919.52 1617.26   1
  -6  -3  -551104.53  904.26   4
  -6  -3  -6  118.63   70.76   4
  -6  -3  -6  152.36  108.48   1
  -6  -3  -720820.82 1100.72   1
  -6  -3  -721326.68  609.73   4
  -6   3  -720908.66  513.84  10
  -6  -3  -8  755.10  218.27   1
  -6  -3  -8  696.07  116.50   4
  -6   3  -8  626.49   95.24  10
  -6  -3  -9  361.08  158.52   1
  -6  -3  -9  210.61   62.59   4
  -6   3  -9  196.87   54.43  10
  -6  -3 -10  727.12  116.69   4
  -6   3 -10  794.60  113.90  10
  -6  -3 -11 2413.60  203.42   4
  -6   3 -11 2293.09  190.29  10
  -6  -3 -12  153.28   60.61   4
  -6   3 -12  176.18   65.45  10
  -6  -3 -13 1613.89  162.54   4
  -6   3 -13 1346.87  151.41  10
  -6  -3 -14  -77.14   43.64   4
  -6   3 -14   -6.87   39.62  10
  -6   3 -15 1586.93  149.70  10
  -6   3 -16  195.20   56.51  10
  -6   3 -17 3247.71  190.64  10
  -6   3 -18  329.34   60.94  10
  -6   3 -19  436.65   61.19  10
  -6   3 -20  370.66   47.98  10
   6   4 -21  102.33   30.90   9
   6   4 -20 1875.75  123.23   9
   6   4 -19 1376.71  119.67   9
   6   4 -18 4214.65  223.45   9
   6   4 -17 1996.04  165.19   9
   6   4 -16  934.12  118.63   9
   6   4 -15   23.49   37.17   9
   6   4 -14 1060.62  139.14   9
  -6  -4  13 2713.35  225.36   5
  -6  -4  12 4782.95  290.37   5
  -6  -4  1112403.40  455.57   5
   6   4 -1112248.79  408.34   8
  -6  -4  10  273.26   72.37   5
   6   4 -10  271.27   64.30   8
  -6  -4  10  465.35  181.73   1
  -6   4   9  -10.39   72.90   2
  -6  -4   9  -19.65   46.18   5
   6   4  -9   23.91   31.46   8
  -6  -4   8 3986.63  236.60   5
   6   4  -8 4371.95  235.69   8
  -6  -4   8 3592.84  481.36   1
  -6   4   8 4012.84  490.38   2
  -6  -4   7 2586.98  183.88   5
  -6   4   7 2498.23  382.63   2
  -6  -4   7 2413.99  381.73   1
  -6  -4   613754.44  888.53   1
  -6   4   616094.43  920.81   2
  -6  -4   5 4022.63  475.20   1
  -6   4   5 4576.41  481.32   2
  -6  -4   414561.86  874.47   1
  -6  -4   3 1314.40  258.46   1
  -6  -4   2   41.21   63.96   1
  -6  -4   1  -93.54   78.77   1
  -6  -4   0 4695.79  482.02   1
  -6  -4  -1 5633.53  251.66   4
  -6  -4  -1 4657.36  477.41   1
  -6  -4  -214582.96  428.53   4
  -6  -4  -212588.46  785.51   1
  -6  -4  -3 4388.35  246.90   4
  -6  -4  -3 3787.43  436.51   1
  -6  -4  -4  484.52  160.41   1
  -6  -4  -4  693.55  109.50   4
  -6  -4  -5  110.27   89.37   1
  -6  -4  -5  142.92   64.66   4
  -6   4  -5  122.18   47.51  10
  -6  -4  -6 4426.11  508.24   1
  -6  -4  -6 3799.01  260.28   4
  -6   4  -6 4104.27  227.85  10
  -6  -4  -7 8582.43  696.34   1
  -6  -4  -7 8350.08  378.44   4
  -6   4  -7 8082.33  329.62  10
  -6  -4  -8 9387.18  764.72   1
  -6  -4  -8 8112.27  377.72   4
  -6   4  -8 9188.57  358.37  10
  -6  -4  -9 6638.32  344.04   4
  -6   4  -9 6427.38  308.74  10
  -6  -4 -10  158.16   67.58   4
  -6   4 -10   84.39   48.69  10
  -6  -4 -11   93.71   42.97   4
  -6   4 -11  134.19   57.90  10
  -6  -4 -12 4552.56  272.08   4
  -6   4 -12 4264.75  269.04  10
  -6  -4 -13 3104.62  220.84   4
  -6   4 -13 2539.28  202.96  10
  -6  -4 -14 7675.53  330.00   4
  -6   4 -14 7528.48  332.64  10
  -6   4 -15 2631.29  191.76  10
  -6   4 -16 2733.98  182.41  10
  -6   4 -17  308.69   66.80  10
  -6   4 -18  150.65   44.08  10
   6   4  19    2.76   19.62   8
  -6   4 -19   91.57   30.72  10
  -6   4 -20  111.27   26.93  10
   6   5 -21   15.72   17.10   9
   6   5 -20 1070.36   87.59   9
   6   5 -19  202.84   48.87   9
   6   5 -18   36.66   27.79   9
   6   5 -17   -6.51   32.37   9
   6   5 -16 5829.51  287.36   9
   6   5 -15    0.38   35.53   9
   6   5 -14 6424.53  327.83   9
   6   5 -14 6796.99  311.39   8
  -6  -5  13  207.13   68.01   5
   6   5 -13  179.60   53.88   8
  -6  -5  12   19.11   36.69   5
   6   5 -12  123.99   53.63   8
  -6  -5  11   90.00   49.83   5
   6   5 -11  136.06   51.92   8
  -6  -5  1016413.31  509.65   5
   6   5 -1017094.33  502.00   8
  -6   5   9  592.95  196.75   2
  -6  -5   9  380.69   81.57   5
  -6  -5   9  148.69  112.47   1
   6   5  -9  394.58   79.92   8
  -6  -5   8 9869.38  373.82   5
   6   5  -810365.32  381.11   8
  -6  -5   8 9585.84  777.38   1
  -6   5   810353.05  774.68   2
  -6  -5   7 2272.63  175.14   5
  -6   5   7 2154.56  354.88   2
   6   5  -7 2269.61  176.85   8
  -6  -5   7 2218.62  368.15   1
  -6  -5   6 1863.78  155.21   5
  -6   5   6 2036.00  325.80   2
   6   5  -6 1897.19  158.79   8
  -6  -5   6 1628.05  307.69   1
  -6  -5   5 4195.78  225.09   5
   6   5  -5 4244.33  234.13   8
  -6  -5   5 3500.48  450.00   1
  -6  -5   4 6772.88  611.45   1
  -6  -5   3 1322.48  266.84   1
  -6  -5   210337.66  740.28   1
  -6  -5   1 2690.89  374.09   1
  -6  -5   0 4247.73  464.20   1
  -6  -5  -1 3188.69  194.09   4
  -6  -5  -1 2682.47  364.38   1
  -6  -5  -2  570.42   88.84   4
  -6  -5  -2  369.00  142.54   1
   6   5   3 1335.18  141.81   8
  -6  -5  -3 1476.67  146.85   4
  -6  -5  -3 1517.38  277.44   1
  -6   5  -3 1555.93  137.02  10
  -6  -5  -419905.36 1022.83   1
   6   5   420147.70  552.33   8
  -6  -5  -420072.29  561.21   4
  -6   5  -420266.88  496.58  10
  -6   5  -5  537.92   86.53  10
  -6  -5  -5  328.57  141.63   1
  -6  -5  -5  517.93  105.96   4
  -6  -5  -617310.74  551.40   4
  -6   5  -617626.40  480.81  10
  -6  -5  -7  429.10  166.07   1
  -6  -5  -7  515.41  105.84   4
  -6   5  -7  653.76   98.46  10
  -6  -5  -8  486.23   97.29   4
  -6   5  -8  406.46   84.26  10
  -6  -5  -9 1791.72  181.03   4
  -6   5  -9 1525.56  154.35  10
  -6  -5 -10 8018.00  372.65   4
  -6   5 -10 7983.23  355.25  10
  -6  -5 -11  584.36  106.65   4
  -6   5 -11  415.28   83.63  10
  -6  -5 -12 4426.16  268.17   4
  -6   5 -12 4025.44  263.06  10
  -6  -5 -13  431.96   86.40   4
  -6   5 -13  357.90   84.44  10
  -6   5 -14   72.86   42.76  10
  -6   5 -15  299.25   68.75  10
  -6   5 -16 2589.15  174.64  10
   6   5  17   60.95   38.82   8
  -6   5 -17   84.93   38.44  10
   6   5  18 1601.65  113.70   8
  -6   5 -18 1541.36  112.15  10
   6   5  19  193.22   35.28   8
  -6   5 -19  173.90   36.34  10
  -6   5 -20  149.64   27.30  10
   6   6 -20  457.70   52.65   9
   6   6 -19  780.95   78.54   9
   6   6 -18 1369.51  114.62   9
   6   6 -17 1550.01  135.14   9
   6   6 -16   34.06   37.17   9
   6   6 -16  102.98   39.28   8
   6   6 -15   87.70   51.07   9
   6   6 -15  -53.27   45.61   8
   6   6 -14 2959.10  216.22   9
   6   6 -14 2975.55  211.83   8
   6   6 -13 1483.01  163.06   9
   6   6 -13 1773.68  169.14   8
  -6  -6  1213627.84  454.13   5
   6   6 -1214174.97  477.82   8
  -6  -6  11 1987.00  175.91   5
   6   6 -11 1969.32  178.88   8
  -6  -6  10 6187.61  302.65   5
   6   6 -10 5732.35  302.66   8
  -6  -6   9  125.68   58.55   5
   6   6  -9   81.15   54.97   8
  -6  -6   8  738.79  100.29   5
   6   6  -8  811.82  119.78   8
  -6  -6   7 3572.10  221.04   5
   6   6  -7 3690.21  235.45   8
  -6  -6   7 4056.26  502.51   1
  -6  -6   610489.65  362.82   5
   6   6  -610578.41  394.82   8
  -6  -6   6 9908.98  777.99   1
  -6  -6   5 3121.57  194.77   5
   6   6  -5 2848.88  204.39   8
  -6  -6   4 7412.95  294.57   5
   6   6  -4 7295.28  320.10   8
  -6  -6   4 6292.72  597.12   1
  -6  -6   3 1485.60  280.75   1
  -6  -6   3 1530.27  135.51   5
   6   6  -3 1516.95  149.34   8
  -6  -6   2  100.86   87.93   1
  -6  -6   2   56.49   29.67   5
   6   6  -2   56.43   37.80   8
  -6   6   2   10.52   31.63  10
  -6  -6   1   -8.99   89.13   1
  -6  -6   1   76.43   34.31   5
   6   6  -1   -0.36   28.39   8
  -6   6   1    8.42   39.12  10
   6   6   0 4952.56  261.60   8
  -6  -6   0 4512.87  488.47   1
  -6   6   0 5184.74  253.10  10
   6   6   1 3095.08  210.68   8
  -6   6  -1 3401.24  203.88  10
  -6  -6  -1 3333.92  417.25   1
   6   6   2 8180.60  347.61   8
  -6  -6  -2 9055.55  351.92   4
  -6   6  -2 8175.25  316.70  10
  -6  -6  -2 8235.77  663.61   1
   6   6   3 2658.63  202.73   8
  -6  -6  -3 2714.72  204.80   4
  -6   6  -3 2596.29  183.27  10
  -6  -6  -3 2594.90  365.24   1
   6   6   4  204.35   60.32   8
  -6  -6  -4  204.41   69.73   4
  -6   6  -4  165.23   51.34  10
   6   6   5  216.46   62.80   8
  -6  -6  -5  316.55   86.07   4
  -6   6  -5  236.45   60.35  10
   6   6   6 2071.21  195.95   8
  -6  -6  -6 2161.54  198.03   4
  -6  -6  -6 2086.04  341.68   1
  -6   6  -6 2075.99  170.36  10
   6   6   7 3596.30  267.87   8
  -6  -6  -7 3620.48  255.96   4
  -6   6  -7 3832.62  234.37  10
   6   6   8 8302.57  420.55   8
  -6  -6  -8 8771.77  393.63   4
  -6   6  -8 8389.54  353.00  10
  -6  -6  -9  978.13  133.32   4
  -6   6  -9 1195.68  140.04  10
  -6  -6 -10 1148.36  143.29   4
  -6   6 -10 1044.24  131.05  10
  -6  -6 -11 -102.76   50.45   4
  -6   6 -11   15.21   41.67  10
  -6  -6 -12   31.38   39.32   4
  -6   6 -12   94.46   54.59  10
   6   6  13 3044.80  241.50   8
  -6   6 -13 3228.45  225.29  10
   6   6  14 2612.84  206.91   8
  -6   6 -14 2270.56  182.67  10
   6   6  15 1275.84  135.91   8
  -6   6 -15 1335.22  130.34  10
   6   6  16  299.93   67.44   8
  -6   6 -16  281.22   60.97  10
   6   6  17   14.29   26.83   8
  -6   6 -17   -8.29   22.91  10
   6   6  18  147.96   30.29   8
  -6   6 -18  157.26   37.99  10
  -6   6 -19   28.26   18.30  10
   6   7 -19  280.89   40.98   9
   6   7 -18   57.45   25.35   9
   6   7 -17 1099.73  103.10   9
   6   7 -16  190.22   51.97   9
   6   7 -16  249.06   57.29   8
   6   7 -15 5144.07  249.94   9
   6   7 -15 5391.56  257.09   8
   6   7 -14   23.56   38.56   9
   6   7 -14   83.66   51.78   8
   6   7 -13 2978.89  210.99   9
   6   7 -13 3289.23  232.58   8
   6   7 -12  155.25   60.02   9
   6   7 -12  144.64   60.93   8
  -6  -7  11  763.10  100.13   5
   6   7 -11  681.46  111.93   8
  -6  -7  10  115.32   46.76   5
   6   7 -10   64.95   52.97   8
  -6  -7   9 5509.39  263.41   5
   6   7  -9 5537.22  303.54   8
  -6  -7   8 1789.01  151.00   5
   6   7  -8 1608.02  163.98   8
  -6  -7   7 2011.52  154.72   5
   6   7  -7 1959.24  180.46   8
  -6  -7   6 1171.85  117.04   5
   6   7  -6 1053.81  134.45   8
  -6  -7   5 2598.64  174.71   5
   6   7  -5 2468.51  199.09   8
  -6  -7   4 4618.09  228.49   5
   6   7  -4 4723.47  266.88   8
  -6  -7   4 4404.63  500.54   1
  -6  -7   320614.53  476.01   5
   6   7  -320091.41  546.99   8
  -6  -7   318528.09 1025.16   1
  -6  -7   2 5787.67  250.31   5
   6   7  -2 5149.60  280.83   8
  -6  -7   2 5252.97  544.46   1
  -6  -7   112190.22  360.94   5
   6   7  -111704.13  413.67   8
  -6  -7   111501.54  789.00   1
  -6   7   112673.62  407.88  10
  -6  -7   0 2625.13  169.08   5
   6   7   0 2312.49  186.49   8
  -6   7   0 2385.94  176.30  10
  -6  -7   0 2388.48  355.21   1
   6   7   1 3240.63  222.10   8
  -6  -7  -1 3165.14  406.90   1
  -6   7  -1 3285.37  207.86  10
   6   7   2 1854.74  173.37   8
  -6  -7  -2 2088.60  330.37   1
  -6   7  -2 2078.92  163.83  10
   6   7   3 2730.54  211.73   8
  -6  -7  -3 3180.04  223.61   4
  -6   7  -3 2855.02  194.34  10
  -6  -7  -3 2757.69  375.15   1
   6   7   4  298.98   76.89   8
  -6  -7  -4  264.45   73.08   4
  -6   7  -4  181.59   55.31  10
  -6   7  -5 5608.19  274.10  10
   6   7   5 5374.08  312.80   8
  -6  -7  -5 5624.73  324.04   4
   6   7   6  594.62  114.59   8
  -6  -7  -6  460.63   98.78   4
  -6   7  -6  669.77   98.98  10
   6   7   7  396.56   98.13   8
  -6  -7  -7  404.79   91.57   4
  -6   7  -7  379.43   75.36  10
  -6  -7  -8  981.89  134.94   4
   6   7   8  889.36  143.45   8
   6   7   8 1203.78  135.34  11
  -6   7  -8 1005.37  123.04  10
   6   7   9 1689.79  205.61   8
  -6  -7  -9 1873.22  183.46   4
   6   7   9 2179.49  181.11  11
  -6   7  -9 1723.52  162.65  10
   6   7  10  479.21  129.07   8
  -6  -7 -10  516.99   96.49   4
   6   7  10  405.79   84.88  11
  -6   7 -10  311.69   77.86  10
  -6   7 -11 9224.69  387.35  10
   6   7  11 9888.98  485.67   8
   6   7  12 1402.88  172.21   8
  -6   7 -12 1064.02  142.85  10
   6   7  13 2728.39  213.88   8
  -6   7 -13 2821.72  205.89  10
   6   7  14  342.43   76.60   8
   6   7  14  502.54   75.66  11
  -6   7 -14  342.32   71.34  10
   6   7  15   14.22   31.72   8
   6   7  15   52.18   30.77  11
  -6   7 -15   21.50   27.04  10
   6   7  16   71.94   34.42   8
  -6   7 -16   34.54   31.99  10
   6   7  17 1949.58  103.05   8
  -6   7 -17 2013.81  117.41  10
  -6   7 -18  138.43   28.46  10
   6   8 -18   35.80   17.13   9
   6   8 -17 1488.55   98.04   9
   6   8 -16  -10.08   24.18   9
   6   8 -16   28.67   28.61   8
   6   8 -15  311.04   61.36   9
   6   8 -15  365.76   70.39   8
   6   8 -14  268.26   62.49   9
   6   8 -14  357.24   80.08   8
   6   8 -13 3815.90  217.79   9
   6   8 -13 3867.58  251.40   8
   6   8 -12 1610.73  151.39   9
   6   8 -12 1647.32  166.77   8
   6   8 -11 7116.19  325.38   9
   6   8 -11 6995.72  344.83   8
   6   8 -10  113.48   61.82   8
   6   8  -9 3346.06  240.54   8
   6   8  -8  598.86  105.13   8
   6   8  -7 2048.68  186.66   8
   6   8  -6   61.22   43.90   8
   6   8  -511448.76  433.28   8
   6   8  -513539.49  430.43  11
   6   8  -4  122.47   50.71   8
   6   8  -4  199.23   54.53  11
   6   8  -3 2182.52  188.56   8
   6   8  -3 2618.38  183.86  11
   6   8  -2   84.23   51.55   8
   6   8  -2  166.26   40.28  11
   6   8  -1 8294.07  365.29   8
   6   8  -1 9798.23  349.24  11
   6   8   0  424.10   88.36   8
   6   8   0  382.27   70.25  11
   6   8   116902.95  459.70  11
  -6   8  -116517.38  462.82  10
   6   8   2  318.02   84.48   8
   6   8   2  291.96   62.20  11
  -6   8  -2  315.57   70.47  10
   6   8   3 3223.92  242.91   8
   6   8   3 3619.15  218.84  11
  -6   8  -3 3718.67  221.93  10
   6   8   4  536.68  103.51   8
  -6  -8  -4  497.50   98.79   4
   6   8   4  516.29   86.08  11
  -6   8  -4  582.90   91.98  10
   6   8   5  546.93  109.50   8
  -6  -8  -5  518.21  104.64   4
   6   8   5  488.82   84.07  11
  -6   8  -5  458.28   84.00  10
   6   8   6 1069.45  153.45   8
  -6  -8  -6 1411.78  163.56   4
   6   8   6 1215.56  136.42  11
  -6   8  -6 1136.97  124.89  10
   6   8   7 4829.78  326.77   8
  -6  -8  -7 5017.53  296.04   4
   6   8   7 5422.52  281.92  11
  -6   8  -7 4684.76  253.32  10
   6   8   8 2596.76  251.17   8
  -6  -8  -8 2449.62  205.84   4
   6   8   8 2888.19  208.45  11
  -6   8  -8 2720.20  196.44  10
  -6   8  -9 6228.96  302.06  10
   6   8   9 6376.08  399.53   8
  -6  -8  -9 6635.40  326.36   4
   6   8   9 7152.63  330.48  11
   6   8  10  216.67   97.45   8
   6   8  10  265.37   79.21  11
  -6   8 -10  319.38   76.39  10
   6   8  11 1243.52  164.50   8
   6   8  11 1206.45  136.55  11
  -6   8 -11 1300.80  149.08  10
   6   8  12   34.14   49.18   8
   6   8  12  152.79   58.30  11
  -6   8 -12   -7.72   39.50  10
   6   8  13 1315.92  132.45   8
   6   8  13 1346.75  123.24  11
  -6   8 -13 1257.22  130.55  10
   6   8  14  201.01   47.16  11
  -6   8 -14  125.81   44.86  10
   6   8  15 3254.71  157.47   8
   6   8  15 2854.89  140.45  11
  -6   8 -15 2999.40  160.21  10
  -6   8 -16   43.09   25.46  10
  -6   8 -17  113.23   26.35  10
   6   9 -16 1047.49   71.48   9
   6   9 -16 1157.75   95.46   8
   6   9 -15 1094.68   85.24   9
   6   9 -15 1231.00  112.11   8
   6   9 -14 1113.53   95.13   9
   6   9 -14 1083.77  115.06   8
   6   9 -13  295.81   56.27   9
   6   9 -13  338.70   76.56   8
   6   9 -12   39.58   30.59   9
   6   9 -12   48.87   44.50   8
   6   9 -11   20.77   29.10   9
   6   9 -11   61.20   47.66   8
   6   9 -10 1383.77  135.58   9
   6   9 -10 1165.79  140.12   8
   6   9  -9 4136.90  263.12   8
   6   9  -8 6337.13  326.63   8
   6   9  -7 4716.26  283.00   8
   6   9  -6  204.89   71.33   8
   6   9  -5  113.06   54.35   8
   6   9  -5  239.61   57.94  11
   6   9  -4 2755.56  215.59   8
   6   9  -4 2998.16  205.41  11
   6   9  -3 2214.76  191.89   8
   6   9  -3 2417.70  186.16  11
   6   9  -2 9406.35  393.69   8
   6   9  -210653.96  381.60  11
   6   9  -1 3245.51  235.19   8
   6   9  -1 3802.95  227.46  11
   6   9   0 3032.69  227.75   8
   6   9   0 3428.41  215.65  11
   6   9   1  469.54   95.19   8
   6   9   1  428.47   79.43  11
   6   9   2  370.01   87.34   8
   6   9   2  395.87   75.49  11
  -6   9  -2  276.77   56.39  10
   6   9   3 6887.02  357.63   8
   6   9   3 7959.25  338.04  11
  -6   9  -3 7696.22  316.96  10
   6   9   4  995.05  146.19   8
   6   9   4 1180.03  131.37  11
  -6   9  -4 1379.89  133.18  10
   6   9   5 6745.89  368.61   8
   6   9   5 7374.52  328.81  11
  -6   9  -5 6944.18  296.48  10
   6   9   6  619.38  122.48   8
  -6  -9  -6  800.94  118.96   4
   6   9   6  590.87   99.27  11
  -6   9  -6  709.46   98.68  10
  -6   9  -7 2668.85  186.63  10
   6   9   7 2404.50  235.17   8
  -6  -9  -7 2645.54  208.51   4
   6   9   7 2700.84  201.23  11
   6   9   8  585.89  128.79   8
   6   9   8  550.68   94.83  11
  -6   9  -8  553.56   89.50  10
   6   9   9  -44.57   82.18   8
   6   9   9   26.65   35.15  11
  -6   9  -9   12.63   33.94  10
   6   9  10 2798.48  243.48   8
   6   9  10 2579.30  193.30  11
  -6   9 -10 2649.90  196.14  10
   6   9  11 2254.84  192.75   8
   6   9  11 2208.38  175.47  11
  -6   9 -11 2281.57  186.11  10
  -6   9 -12 4303.30  227.93  10
   6   9  12 4200.85  223.34   8
   6   9  12 3937.17  212.84  11
   6   9  13  406.97   62.79   8
   6   9  13  425.40   67.74  11
  -6   9 -13  459.69   72.23  10
   6   9  14  199.81   39.14  11
  -6   9 -14  201.50   42.94  10
   6   9  15   -6.37   14.18  11
  -6   9 -15   31.71   19.30  10
   6  10 -15    3.86   28.77   8
   6  10 -15   -4.34   21.30   7
   6  10 -14  355.53   61.85   8
   6  10 -13   18.40   31.84   8
   6  10 -12 2703.14  194.20   8
   6  10 -11   44.16   41.86   8
   6  10 -10 3262.72  226.98   8
   6  10  -9  390.35   82.99   8
   6  10  -8  184.03   61.53   8
   6  10  -7  548.36  100.23   8
   6  10  -6 7952.46  361.03   8
   6  10  -5  549.20  104.59   8
   6  10  -5  493.26   87.26  11
   6  10  -4 7040.17  340.10   8
   6  10  -4 7560.90  326.17  11
   6  10  -3 1065.63  135.79   8
   6  10  -3 1214.65  134.58  11
   6  10  -2  176.48   61.83   8
   6  10  -2   48.78   39.97  11
   6  10  -1 1344.58  152.13   8
   6  10  -1 1354.66  140.41  11
   6  10   0 6718.72  345.05   8
   6  10   0 7632.96  329.38  11
   6  10   1   19.99   50.55   8
   6  10   1 -111.22   59.44  11
   6  10   2 5924.94  331.70   8
   6  10   2 6480.85  307.04  11
   6  10   3  184.98   61.76   8
   6  10   3   32.83   36.55  11
   6  10   4  264.76   80.06   8
   6  10   4  361.65   77.95  11
   6  10   5  -18.24   65.16   8
   6  10   5   -5.21   29.65  11
   6  10   6 2352.36  232.16   8
   6  10   6 2662.61  197.79  11
   6  10   7   95.53   59.27   8
   6  10   7  138.89   52.44  11
   6  10   8 2575.49  257.40   8
   6  10   8 2564.34  189.56  11
   6  10   9 -130.79   63.02   8
   6  10   9   31.48   35.32  11
   6  10  10 1109.34  126.83   8
   6  10  10  877.08  109.37  11
   6  10  11 1031.45  106.37   8
   6  10  11  861.53   99.90  11
   6  10  12 1417.13  112.92  11
   6  10  13  275.20   47.56  11
   6  11 -14 1682.35  107.43   8
   6  11 -13    7.42   27.37   8
   6  11 -12  -18.33   32.06   8
   6  11 -11  275.95   62.82   8
   6  11 -10 1798.23  156.53   8
   6  11  -9 1892.99  163.56   8
   6  11  -8 4932.00  268.70   8
   6  11  -7 4452.34  257.79   8
   6  11  -6  393.89   85.15   8
   6  11  -5   86.26   44.14   8
   6  11  -4  559.30   99.72   8
   6  11  -4  449.88   80.40  11
   6  11  -3 1603.71  166.54   8
   6  11  -3 1640.74  153.55  11
   6  11  -2 3431.80  240.15   8
   6  11  -2 3879.17  235.17  11
   6  11  -1  718.21  120.09   8
   6  11  -1  753.29  106.30  11
   6  11   0 1773.05  179.01   8
   6  11   0 1869.21  165.73  11
   6  11   1  226.04   74.06   8
   6  11   1  121.86   47.82  11
   6  11   2 1606.28  180.36   8
   6  11   2 1675.18  151.72  11
   6  11   3 2154.90  205.46   8
   6  11   3 2163.11  176.01  11
   6  11   4 7519.65  383.81   8
   6  11   4 8484.19  342.73  11
   6  11   5  883.79  144.09   8
   6  11   5  882.12  112.09  11
   6  11   6 4870.33  326.60   8
   6  11   6 5315.90  266.76  11
   6  11   7  201.63   91.63   8
   6  11   7    3.97   31.86  11
   6  11   8  451.11   91.80   8
   6  11   8  283.19   66.68  11
   6  11   9  -94.11   40.13   8
   6  11   9    4.43   36.59  11
   6  11  10 1153.53  109.58  11
   6  11  11  948.36   88.12  11
   6  11  12  495.17   55.25  11
   6  12 -13  904.34   68.89   8
   6  12 -12 1489.56  102.31   8
   6  12 -11  904.48   89.57   8
   6  12 -10  627.37   83.31   8
   6  12  -9   66.36   42.09   8
   6  12  -8  305.98   67.80   8
   6  12  -7 3476.33  213.62   8
   6  12  -6  117.29   52.47   8
   6  12  -5 5633.87  283.33   8
   6  12  -4  417.61   85.21   8
   6  12  -3 2073.46  181.21   8
   6  12  -3 2091.66  164.31  11
   6  12  -2  111.85   52.83   8
   6  12  -2   79.72   38.14  11
   6  12  -1  991.09  129.51   8
   6  12  -1 1107.52  120.47  11
   6  12   0  135.82   61.46   8
   6  12   0   64.64   36.02  11
   6  12   1 5888.93  317.78   8
   6  12   1 6020.88  279.34  11
   6  12   2  645.22  114.44   8
   6  12   2  724.66   98.12  11
   6  12   3 2481.19  215.84   8
   6  12   3 2535.43  180.99  11
   6  12   4  423.76   97.05   8
   6  12   4  453.88   76.68  11
   6  12   5  374.52   87.99   8
   6  12   5  210.75   54.32  11
   6  12   6 1148.68  136.44   8
   6  12   6 1024.46  112.46  11
   6  12   7 2923.04  171.07   8
   6  12   7 2678.34  172.03  11
   6  12   8 2101.67  148.78  11
   6  12   9 1999.52  130.53  11
   6  12  10  231.99   43.31  11
   6  13 -10   -3.58   22.18   8
   6  13  -9 3363.50  158.64   8
   6  13  -8  733.04   82.52   8
   6  13  -7  479.58   75.82   8
   6  13  -6  160.04   49.55   8
   6  13  -5  294.22   66.37   8
   6  13  -5  177.71   42.78   6
   6  13  -4  142.04   54.37   8
   6  13  -4  148.48   45.44   6
   6  13  -3 3673.40  217.44   8
   6  13  -2   42.37   43.05   8
   6  13  -1 5428.76  272.91   8
   6  13  -1 5460.42  239.96  11
   6  13   0  231.69   66.44   8
   6  13   0  269.09   62.12  11
   6  13   1  800.85  112.58   8
   6  13   1 1014.52  104.90  11
   6  13   2 1381.59  146.19   8
   6  13   2 1465.29  123.37  11
   6  13   3 1296.11  144.26   8
   6  13   3 1245.30  114.39  11
   6  13   4  382.61   72.62   8
   6  13   4  442.92   69.60  11
   6  13   5 4610.75  207.99  11
   6  13   6   81.03   37.02  11
   6  13   7  685.70   74.14  11
   6  14  -4  358.34   59.22   8
   6  14  -3  197.65   41.59   8
   6  14  -2   61.75   28.46   6
   6  14   2 1030.42   87.15  11
   6  14   3  818.64   74.55  11
   7   0 -20 1481.20   84.96   9
   7   0 -19   13.02   21.81   9
   7   0 -18  -22.88   34.91   9
   7   0 -17    6.48   28.07   9
   7   0 -16 3957.73  217.90   9
   7   0 -15  -18.35   38.91   9
   7   0 -1410971.38  406.68   9
  -7   0  13  -13.60   43.02   5
  -7   0  12 3068.31  243.24   5
  -7   0  11    8.73   47.95   5
  -7   0  10 7330.22  359.90   5
  -7   0   9   98.66   64.14   5
  -7   0   823235.25  607.45   5
  -7   0   7  -14.91   39.91   5
  -7   0   6 9136.96  363.05   5
  -7   0   5   88.67   49.79   5
  -7   0   5 -150.66  101.81   1
  -7   0   4 6071.16  550.59   1
  -7   0   3   45.28   66.40   1
  -7   0   2 9285.60  672.79   1
  -7   0   1 -150.62   97.00   1
  -7   0   0  -37.28   61.50   1
  -7   0  -1   72.65   83.96   1
  -7   0  -210917.13  766.03   1
  -7   0  -3   13.91   55.56   1
  -7   0  -432972.11 1376.69   1
  -7   0  -435060.39  620.40  10
  -7   0  -5   38.16   73.65   1
  -7   0  -5   30.77   44.18  10
  -7   0  -630619.85 1398.26   1
  -7   0  -631797.57  619.65  10
  -7   0  -7  308.33  151.32   1
  -7   0  -7    1.02   37.41  10
  -7   0  -8 8165.82  331.11  10
  -7   0  -9   84.73   48.35  10
  -7   0 -10 3592.69  230.83  10
  -7   0 -11  100.07   54.05  10
  -7   0 -12 3656.54  236.34  10
  -7   0 -13  -20.83   39.43  10
  -7   0 -14  431.96   79.41  10
  -7   0 -15  -26.76   32.17  10
  -7   0 -16 2374.55  151.18  10
  -7   0 -17   52.90   29.16  10
  -7   0 -18 1347.31   88.04  10
   7   1 -20  837.88   68.35   9
   7   1 -19 1031.36   89.99   9
   7  -1 -18 3045.14  154.69   9
   7   1 -18 2825.95  163.72   9
   7  -1 -17 1136.49  105.22   9
   7   1 -17 1073.41  112.55   9
   7  -1 -16 1014.89  107.54   9
   7   1 -16  989.34  114.59   9
   7  -1 -15 1182.76  122.87   9
   7   1 -15 1178.13  132.86   9
  -7  -1  14 1738.21  186.92   5
   7  -1 -14 1822.88  160.08   9
   7   1 -14 1833.94  174.02   9
  -7   1  13   19.11   42.26   5
   7  -1 -13  112.14   65.19   9
  -7  -1  13   71.64   50.65   5
  -7   1  12 7624.35  376.07   5
  -7  -1  12 7493.99  379.15   5
  -7   1  11 3152.71  237.62   5
  -7  -1  11 3290.17  247.14   5
  -7   1  10 8230.71  377.81   5
  -7  -1  10 8352.11  385.75   5
  -7   1   9   73.81   42.90   5
  -7  -1   9  -28.39   34.30   5
  -7   1   8  555.39   97.16   5
  -7  -1   8  465.25   91.68   5
  -7   1   7 5826.83  290.85   5
  -7  -1   7 5734.85  297.81   5
  -7  -1   7 5275.19  539.43   1
  -7   1   6 9486.42  361.73   5
  -7  -1   6 9912.16  380.00   5
  -7  -1   6 9282.41  714.93   1
  -7   1   516935.99  470.19   5
  -7  -1   516884.40  487.47   5
  -7  -1   515031.01  895.66   1
  -7  -1   417499.41  486.87   5
  -7  -1   416361.73  926.76   1
  -7  -1   3 1235.25  252.41   1
  -7   1   3 1134.17  230.45   1
  -7  -1   2   18.00   58.56   1
  -7   1   2   75.18   72.64   1
  -7   1   1 2773.93  364.98   1
  -7  -1   1 2276.05  337.22   1
  -7   1   0 6128.54  546.77   1
  -7  -1   0 6431.91  572.45   1
  -7  -1  -1 2952.94  389.14   1
  -7   1  -1 2780.14  375.86   1
  -7  -1  -2 8929.29  688.61   1
  -7   1  -2 9861.18  723.43   1
  -7   1  -3 1258.62  259.47   1
  -7  -1  -3 1061.19  244.29   1
  -7   1  -3 1539.30  133.48  10
  -7  -1  -4 1652.58  317.09   1
  -7   1  -4 1340.98  286.83   1
  -7   1  -4 1916.84  151.57  10
  -7  -1  -5  660.14  203.73   1
  -7   1  -5  608.25  200.24   1
  -7   1  -5  706.58   97.05  10
  -7  -1  -6 3065.42  439.95   1
  -7   1  -6 2567.13  404.99   1
  -7  -1  -6 2830.44  179.13  10
  -7   1  -6 2618.06  185.23  10
  -7   1  -7  951.18  115.77  10
  -7  -1  -7 1016.71  255.56   1
  -7  -1  -7  770.34  100.22  10
  -7  -1  -8 5328.42  260.72  10
  -7   1  -8 4762.39  258.04  10
  -7  -1  -9  896.71  111.55  10
  -7   1  -9  909.14  118.86  10
  -7  -1 -10 5209.72  268.32  10
  -7   1 -10 4660.38  263.51  10
  -7  -1 -11  352.49   70.82  10
  -7   1 -11  217.64   63.88  10
  -7  -1 -12 1648.82  157.14  10
  -7   1 -12 1544.33  162.27  10
  -7  -1 -13 4981.30  256.95  10
  -7   1 -13 4575.31  263.28  10
  -7  -1 -14 3777.47  210.34  10
  -7   1 -14 3309.81  210.87  10
  -7  -1 -15 4258.54  206.31  10
  -7   1 -15 4335.85  226.78  10
  -7  -1 -16 1966.31  127.90  10
  -7   1 -16 1902.38  140.49  10
  -7  -1 -17  826.29   72.89  10
  -7   1 -17 1006.21   93.08  10
  -7   1 -18  -31.55   23.60  10
  -7   1 -19   -8.56   14.52  10
   7   2 -20  375.13   51.37   9
   7   2 -19  396.47   58.98   9
   7   2 -18   33.07   30.94   9
   7   2 -17  462.10   76.29   9
   7   2 -16 1286.74  132.80   9
   7   2 -15 2952.75  212.08   9
  -7  -2  14  797.39  123.75   5
   7   2 -14  746.56  114.50   9
  -7  -2  13 1885.28  190.65   5
   7  -2 -13 1932.61  167.93   9
  -7   2  12  166.56   66.51   5
  -7  -2  12  210.96   77.23   5
  -7   2  11 1086.51  140.68   5
  -7  -2  11 1157.61  148.75   5
  -7   2  10   63.14   45.11   5
  -7  -2  10   51.39   49.90   5
  -7   2   914669.76  480.55   5
  -7  -2   915210.10  502.69   5
  -7  -2   914350.28  926.89   1
  -7   2   8   55.58   49.30   5
  -7  -2   8   43.91   50.62   5
  -7   2   7 6981.98  313.65   5
  -7  -2   7 7339.87  338.69   5
  -7  -2   7 7332.71  657.21   1
  -7  -2   6  771.66  217.29   1
  -7   2   6  661.67   95.92   5
  -7  -2   6  664.89  102.29   5
  -7   2   5  -91.79   41.89   5
  -7  -2   5   18.58   36.73   5
  -7  -2   4 1486.85  142.93   5
  -7  -2   4 1135.79  247.20   1
  -7  -2   316013.47  460.34   5
  -7  -2   312287.27  816.05   1
  -7  -2   2 9750.59  353.62   5
  -7  -2   2 8544.57  675.30   1
  -7   2   2 8953.17  339.62  10
  -7  -2   111971.70  797.61   1
  -7  -2   0 9769.26  715.35   1
  -7   2  -1   50.80   56.89   1
  -7  -2  -1   69.23   70.27   1
  -7   2  -1    2.27   43.02  10
  -7  -2  -2 1353.03  274.20   1
  -7   2  -2 2064.78  335.04   1
  -7   2  -2 1780.34  146.90  10
  -7  -2  -3 1812.35  322.90   1
  -7   2  -3 2497.27  380.79   1
  -7   2  -3 2359.69  168.79  10
  -7  -2  -4  527.14  176.43   1
  -7  -2  -4  448.65   89.52   4
  -7   2  -4  443.69  170.73   1
  -7   2  -4  474.05   83.96  10
  -7  -2  -510399.23  793.45   1
  -7  -2  -5 9677.50  396.99   4
  -7   2  -510196.07  360.33  10
  -7  -2  -6  292.41  135.40   1
  -7  -2  -6  397.30   89.54   4
  -7   2  -6  390.81   75.60  10
  -7  -2  -7 2692.59  228.70   4
  -7   2  -7 2734.00  194.96  10
  -7  -2  -8  727.84  119.34   4
  -7   2  -8  757.12  107.86  10
  -7  -2  -9 2450.83  209.30   4
  -7   2  -9 2514.84  194.81  10
  -7  -2 -10 3391.22  240.14   4
  -7   2 -10 3148.67  221.31  10
  -7  -2 -11 3892.74  253.35   4
  -7   2 -11 3894.82  248.91  10
  -7   2 -12  914.37  127.82  10
  -7   2 -13 3915.60  242.24  10
  -7   2 -14  460.64   84.65  10
  -7   2 -15  151.51   48.06  10
  -7   2 -16   -6.68   26.86  10
  -7   2 -17 3254.43  169.27  10
  -7   2 -18  388.85   53.77  10
   7   2  19  826.44   70.92   8
  -7   2 -19  790.69   62.43  10
   7   3 -20   41.15   24.09   9
   7   3 -19 1523.48  110.04   9
   7   3 -18  184.46   47.46   9
   7   3 -17  975.10  108.72   9
   7   3 -16  140.30   55.03   9
   7   3 -15  463.43   90.27   9
  -7  -3  14   64.35   52.20   5
   7   3 -14   39.19   41.58   9
  -7  -3  13 8701.51  400.39   5
  -7  -3  12 1455.76  167.59   5
  -7   3  1110633.93  420.48   5
  -7  -3  1110545.97  431.00   5
  -7   3  10  903.36  122.97   5
  -7  -3  10  800.45  122.61   5
  -7   3   9  497.37   93.36   5
  -7  -3   9  480.09   92.04   5
  -7  -3   8  565.86  197.28   1
  -7   3   8  490.84   85.31   5
  -7  -3   8  533.06   99.60   5
  -7   3   7 2865.43  198.09   5
  -7  -3   7 2759.89  208.48   5
  -7  -3   7 2739.50  401.81   1
  -7   3   6 3170.37  202.43   5
  -7  -3   6 3130.68  216.34   5
  -7  -3   6 2848.08  421.58   1
  -7  -3   5 8410.68  345.15   5
  -7  -3   5 8093.04  694.73   1
  -7  -3   4 1763.10  156.46   5
  -7  -3   4 1552.72  322.41   1
  -7  -3   3 7822.22  323.53   5
   7   3  -3 7854.12  296.25   8
  -7  -3   3 7765.10  649.14   1
  -7   3   2   -0.89   44.89  10
  -7  -3   2   29.13   28.82   5
  -7  -3   2   12.14   57.55   1
  -7  -3   1  137.95   93.13   1
  -7   3   1  -91.39   45.28  10
   7   3   0  436.96   82.06   8
  -7  -3   0  207.43  113.67   1
  -7   3   0  394.38   72.29  10
  -7   3  -113073.19  408.59  10
   7   3   113684.68  422.50   8
  -7  -3  -111857.10  805.21   1
  -7   3  -2  827.84  104.00  10
  -7  -3  -2  775.37  103.65   4
   7   3   2  640.06   93.55   8
  -7  -3  -2  597.72  181.63   1
  -7  -3  -311090.86  784.64   1
   7   3   311615.00  413.68   8
  -7  -3  -311669.17  404.73   4
  -7   3  -310713.88  371.46  10
  -7  -3  -4  932.13  235.46   1
  -7  -3  -4  694.01  107.71   4
  -7   3  -4  890.85  111.55  10
  -7  -3  -5  770.34  118.95   4
  -7  -3  -5  645.35  198.08   1
  -7   3  -5  804.42  110.32  10
  -7  -3  -6   59.80   50.55   4
  -7   3  -6   91.89   44.65  10
  -7  -3  -710221.38  429.77   4
  -7   3  -7 9339.13  366.37  10
  -7  -3  -8  355.44   90.21   4
  -7   3  -8  370.30   81.05  10
  -7  -3  -9 7149.48  348.85   4
  -7   3  -9 7008.10  328.47  10
  -7  -3 -10  151.31   57.72   4
  -7   3 -10  137.80   60.15  10
  -7  -3 -11  234.39   69.08   4
  -7   3 -11  271.03   77.47  10
  -7  -3 -12  213.14   67.94   4
  -7   3 -12  175.56   65.92  10
  -7   3 -13  305.15   73.79  10
  -7   3 -14 1433.67  140.24  10
  -7   3 -15 1192.47  122.45  10
  -7   3 -16  264.58   56.86  10
  -7   3 -17    4.70   23.00  10
   7   3  18   -2.02   24.73   8
  -7   3 -18   15.32   21.31  10
   7   3  19 1223.23   78.36   8
  -7   3 -19 1322.00   77.05  10
   7   4 -20 1156.27   77.71   9
   7   4 -19  483.02   63.38   9
   7   4 -18   61.18   32.13   9
   7   4 -17  873.54   99.89   9
   7   4 -16 3688.15  219.03   9
   7   4 -15 3363.89  225.25   9
   7   4 -14 6768.23  335.16   9
  -7  -4  13  695.22  116.52   5
  -7  -4  12  562.47  106.92   5
  -7  -4  11   -6.65   34.95   5
  -7  -4  10 3038.12  229.41   5
  -7  -4   9 2836.79  216.06   5
  -7  -4   8 1441.88  153.38   5
   7   4  -8 1662.17  146.94   8
  -7  -4   7  866.38  118.22   5
   7   4  -7 1036.28  119.05   8
  -7  -4   6  -64.72   76.29   1
  -7  -4   6  -15.76   28.98   5
   7   4  -6  -46.02   33.76   8
  -7  -4   5   12.20   55.67   1
  -7  -4   5   56.80   45.67   5
   7   4  -5  135.66   47.84   8
  -7  -4   4 3496.93  219.81   5
   7   4  -4 3772.15  218.18   8
  -7  -4   4 3491.11  450.53   1
  -7  -4   3 1994.96  165.44   5
  -7  -4   3 1670.06  339.77   1
   7   4  -3 2073.65  163.88   8
  -7  -4   214090.96  430.57   5
   7   4  -214367.66  428.67   8
  -7  -4   212636.31  847.22   1
  -7   4   214593.98  455.95  10
   7   4  -1 8541.35  335.37   8
  -7  -4   1 7855.61  671.88   1
  -7   4   1 8248.00  340.14  10
   7   4   017007.71  481.10   8
  -7   4   016854.29  475.85  10
  -7  -4   015332.02  929.06   1
   7   4   1 2541.39  192.08   8
  -7   4  -1 2244.28  174.32  10
  -7  -4  -1 2352.67  359.46   1
   7   4   2 1167.19  135.89   8
  -7  -4  -2 1499.42  143.55   4
  -7   4  -2 1306.30  133.67  10
  -7  -4  -2 1239.27  260.43   1
  -7  -4  -3 3114.22  413.28   1
   7   4   3 3102.58  223.52   8
  -7  -4  -3 3190.27  214.16   4
  -7   4  -3 2774.15  193.72  10
  -7  -4  -4 5214.79  563.80   1
   7   4   4 5428.67  301.01   8
  -7  -4  -4 5409.31  287.43   4
  -7   4  -4 5345.35  270.69  10
  -7   4  -5 7208.15  316.61  10
   7   4   5 7464.66  359.80   8
  -7  -4  -5 6990.98  338.06   4
  -7  -4  -6 4465.83  279.48   4
  -7   4  -6 5123.63  271.55  10
  -7  -4  -7  237.59   71.21   4
  -7   4  -7  146.37   46.40  10
  -7  -4  -8  518.93   97.21   4
  -7   4  -8  667.71  106.60  10
  -7  -4  -9  918.63  128.54   4
  -7   4  -9  860.87  118.69  10
  -7  -4 -10 7325.63  345.26   4
  -7   4 -10 7494.08  343.45  10
  -7  -4 -11 3863.42  245.87   4
  -7   4 -11 3382.68  234.75  10
  -7   4 -12 4399.95  267.20  10
  -7   4 -13  521.77   95.40  10
  -7   4 -14  815.27  105.90  10
  -7   4 -15   59.56   36.65  10
  -7   4 -16   97.09   39.02  10
   7   4  17  284.52   54.48   8
  -7   4 -17  295.65   51.42  10
   7   4  18 1805.67  107.82   8
  -7   4 -18 1914.37  107.44  10
   7   5 -20 1196.29   70.22   9
   7   5 -19   50.28   26.41   9
   7   5 -18 4441.58  190.29   9
   7   5 -17  104.11   44.97   9
   7   5 -16  834.29  101.02   9
   7   5 -15   25.98   39.97   9
   7   5 -14 2794.20  207.86   9
  -7  -5  13  316.31   79.17   5
   7   5 -13  256.89   78.25   9
  -7  -5  12 7647.98  357.35   5
  -7  -5  11   47.40   43.99   5
   7   5 -11   11.59   35.23   8
  -7  -5  10 4882.23  283.11   5
   7   5 -10 5023.96  264.73   8
  -7  -5   9   55.59   55.30   5
   7   5  -9   12.52   31.75   8
  -7  -5   8   63.60   42.26   5
   7   5  -8   46.12   47.04   8
  -7  -5   7  516.14   91.75   5
   7   5  -7  606.79   94.92   8
  -7  -5   6 5728.02  288.99   5
   7   5  -6 5705.15  283.20   8
  -7  -5   5 1807.50  161.61   5
   7   5  -5 1889.66  163.49   8
  -7  -5   4 8194.28  335.35   5
   7   5  -4 8448.92  343.20   8
  -7  -5   4 7240.58  666.86   1
  -7  -5   3 1076.24  124.01   5
  -7  -5   3  916.88  233.21   1
   7   5  -3 1081.16  127.44   8
  -7  -5   2 1190.67  127.78   5
   7   5  -2 1237.20  135.30   8
  -7  -5   1    0.50   27.30   5
   7   5  -1  -23.96   38.16   8
  -7   5   1   23.69   35.24  10
   7   5   0 9665.07  378.45   8
  -7   5   0 9446.81  364.83  10
  -7  -5   0 8779.51  716.40   1
   7   5   1   47.46   51.94   8
  -7   5  -1    2.31   40.05  10
   7   5   217853.59  531.35   8
  -7   5  -217683.85  498.10  10
  -7  -5  -216884.98  981.17   1
   7   5   3  818.77  118.77   8
  -7  -5  -3  675.15  104.88   4
  -7   5  -3  548.74   91.02  10
   7   5   4 2694.91  218.47   8
  -7  -5  -4 2671.30  201.96   4
  -7   5  -4 2549.11  191.74  10
   7   5   5  243.17   72.70   8
  -7  -5  -5  159.83   64.03   4
  -7   5  -5  311.41   74.37  10
   7   5   6 5728.89  328.25   8
  -7  -5  -6 5736.89  316.01   4
  -7   5  -6 5803.79  292.30  10
   7   5   7  616.80  115.55   8
  -7  -5  -7  737.71  118.60   4
  -7   5  -7  809.48  118.99  10
   7   5   815404.00  560.02   8
  -7  -5  -814914.62  498.72   4
  -7   5  -815512.30  489.10  10
   7   5   9  766.36  136.68   8
  -7  -5  -9  655.59  110.27   4
  -7   5  -9  865.52  122.66  10
  -7  -5 -10 2792.12  209.91   4
  -7   5 -10 2746.27  209.00  10
  -7   5 -11  678.00  108.17  10
  -7   5 -12  112.82   55.58  10
   7   5  13  783.39  121.95   8
  -7   5 -13  673.46  101.29  10
   7   5  14 1559.56  155.49   8
  -7   5 -14 1428.10  134.16  10
   7   5  15  831.36  106.70   8
  -7   5 -15  744.58   92.06  10
   7   5  16 1279.06  114.10   8
  -7   5 -16 1302.66  110.13  10
   7   5  17  344.73   54.17   8
  -7   5 -17  374.58   55.07  10
  -7   5 -18    7.79   18.43  10
   7   6 -19   96.26   24.86   9
   7   6 -18   64.17   29.87   9
   7   6 -17  671.65   77.49   9
   7   6 -16 1310.56  116.62   9
   7   6 -15  967.34  108.68   9
   7   6 -14 1890.09  160.88   9
   7   6 -14 1781.92  138.31   8
   7   6 -13  -15.11   36.34   9
   7   6 -13  110.63   33.44   8
  -7  -6  12   55.69   43.57   5
   7   6 -12   92.80   45.55   8
  -7  -6  11  171.12   62.40   5
   7   6 -11  139.75   48.62   8
  -7  -6  10 2067.51  178.46   5
   7   6 -10 1963.91  172.09   8
  -7  -6   9  470.92   88.48   5
   7   6  -9  534.62   96.93   8
  -7  -6   810699.61  397.50   5
   7   6  -810718.84  406.61   8
  -7  -6   7  711.20  108.73   5
   7   6  -7  655.27  102.30   8
  -7  -6   6 6174.00  297.08   5
   7   6  -6 6201.48  307.46   8
  -7  -6   5   49.71   40.10   5
   7   6  -5  115.36   59.05   8
  -7  -6   4  680.28   97.97   5
   7   6  -4  566.66   98.18   8
  -7  -6   3 2567.76  186.39   5
   7   6  -3 2755.04  205.18   8
  -7  -6   2 5691.38  271.85   5
   7   6  -2 5723.38  293.09   8
  -7  -6   1 8493.05  328.36   5
   7   6  -1 8412.70  358.58   8
  -7  -6   0 1046.09  115.25   5
   7   6   0 1018.00  127.66   8
  -7   6   0 1008.72  119.29  10
   7   6   1  841.91  120.57   8
  -7   6  -1  923.34  115.19  10
   7   6   2 5381.12  298.08   8
  -7   6  -2 5194.74  271.39  10
   7   6   3  893.73  125.82   8
  -7   6  -3  976.06  123.45  10
   7   6   414656.66  506.90   8
  -7   6  -415110.78  468.75  10
   7   6   5 1069.70  144.93   8
  -7  -6  -5 1126.24  137.11   4
  -7   6  -5 1357.73  145.11  10
   7   6   6 8530.15  402.40   8
  -7  -6  -6 9193.00  399.02   4
  -7   6  -6 8944.38  366.30  10
   7   6   7  146.33   80.90   8
  -7  -6  -7   51.30   39.50   4
  -7   6  -7   57.37   39.30  10
   7   6   8 1149.70  161.54   8
  -7  -6  -8 1139.63  139.95   4
  -7   6  -8 1256.64  140.07  10
   7   6   9  664.53  123.53   8
  -7  -6  -9  741.31  111.43   4
  -7   6  -9  710.94  111.24  10
   7   6  10 1461.32  187.56   8
  -7   6 -10 1304.05  145.63  10
   7   6  11 2181.12  214.05   8
  -7   6 -11 2331.30  189.87  10
   7   6  12 2880.22  229.40   8
  -7   6 -12 2782.02  203.44  10
   7   6  13  184.11   65.33   8
  -7   6 -13  273.49   70.51  10
   7   6  14  203.53   60.58   8
  -7   6 -14  192.44   52.82  10
   7   6  15   34.04   29.10   8
  -7   6 -15   80.03   35.90  10
   7   6  16  647.10   72.44   8
  -7   6 -16  571.09   67.03  10
   7   6  17  245.79   37.94   8
  -7   6 -17  380.16   48.09  10
   7   7 -18  153.18   29.39   9
   7   7 -17 1649.72  103.37   9
   7   7 -16  257.69   50.23   9
   7   7 -15   29.30   33.66   9
   7   7 -15   75.50   31.87   8
   7   7 -14   19.02   30.34   9
   7   7 -14   67.00   34.53   8
   7   7 -13 1817.98  153.24   9
   7   7 -13 1959.12  159.09   8
   7   7 -12  348.55   77.71   9
   7   7 -12  392.90   75.43   8
  -7  -7  11 2295.27  170.38   5
   7   7 -11 2598.48  194.79   8
  -7  -7  10  753.02  105.04   5
   7   7 -10  832.52  116.68   8
  -7  -7   9 1169.81  127.22   5
   7   7  -9  944.35  124.56   8
  -7  -7   8   38.61   34.84   5
   7   7  -8   61.25   34.78   8
  -7  -7   7 3377.97  212.12   5
   7   7  -7 3321.13  231.75   8
  -7  -7   6 3788.75  223.05   5
   7   7  -6 3699.09  243.96   8
  -7  -7   513337.57  413.92   5
   7   7  -512653.98  449.92   8
  -7  -7   4 3212.11  203.51   5
   7   7  -4 3298.47  231.34   8
  -7  -7   3 5874.06  271.26   5
   7   7  -3 5429.47  296.88   8
  -7  -7   2  -12.15   40.47   5
   7   7  -2   27.42   37.21   8
  -7  -7   1 1138.54  120.75   5
   7   7  -1 1027.95  130.12   8
  -7  -7   0  300.84   71.64   5
   7   7   0  397.93   84.58   8
  -7  -7  -1 9989.87  349.25   5
   7   7   1 9502.68  398.59   8
  -7   7  -110145.63  383.13  10
   7   7   2  991.42  132.15   8
  -7   7  -2 1024.01  124.76  10
   7   7   3 5116.20  298.11   8
  -7   7  -3 5525.64  282.86  10
   7   7   4   50.95   39.12   8
  -7   7  -4   39.36   35.30  10
   7   7   5   22.08   36.20   8
  -7   7  -5   22.55   30.55  10
   7   7   6    3.77   48.97   8
  -7  -7  -6   95.76   48.92   4
  -7   7  -6   28.57   31.72  10
   7   7   7 1509.04  174.65   8
  -7  -7  -7 1275.65  146.30   4
  -7   7  -7 1525.18  151.64  10
   7   7   8   53.68   47.92   8
  -7   7  -8   34.50   39.89  10
   7   7   9 1761.24  200.56   8
  -7   7  -9 1823.16  166.58  10
   7   7  10  411.68  111.32   8
  -7   7 -10  341.42   78.50  10
   7   7  11  308.41   83.22   8
  -7   7 -11  286.07   71.10  10
   7   7  12  138.35   61.60   8
  -7   7 -12  135.28   51.69  10
  -7   7 -13 3807.20  210.98  10
   7   7  13 4040.09  226.46   8
   7   7  14 1849.75  140.59   8
  -7   7 -14 1608.13  127.25  10
   7   7  15 4800.46  190.70   8
  -7   7 -15 4393.16  183.89  10
   7   7  16  520.24   53.60   8
  -7   7 -16  505.17   56.50  10
   7   8 -16   12.92   20.21   9
   7   8 -15 3024.41  145.47   9
   7   8 -15 2878.61  139.45   8
   7   8 -14    8.51   26.84   9
   7   8 -14   36.85   33.60   8
   7   8 -13 2388.24  156.41   9
   7   8 -13 2453.22  170.86   8
   7   8 -12  474.34   77.14   9
   7   8 -12  634.21   97.70   8
   7   8 -11  267.79   61.95   9
   7   8 -11  329.36   74.11   8
   7   8 -10 2180.88  183.47   8
   7   8  -9 7178.12  332.32   8
   7   8  -8 2185.12  187.35   8
   7   8  -7 7180.65  338.58   8
   7   8  -6  640.19  105.58   8
  -7  -8   5   24.21   28.15   5
   7   8  -5  101.59   48.03   8
  -7  -8   4  764.62   94.78   5
   7   8  -4  704.18  107.61   8
  -7  -8   3 8351.19  305.89   5
   7   8  -3 7949.07  358.21   8
  -7  -8   2  190.36   48.57   5
   7   8  -2  259.56   69.45   8
  -7  -8   1 4270.51  221.56   5
   7   8  -1 4143.34  260.25   8
  -7  -8   0   24.98   31.64   5
   7   8   0   89.40   55.28   8
  -7  -8  -1   29.01   28.71   5
   7   8   1  161.12   65.43   8
  -7  -8  -2  272.16   67.85   5
   7   8   2  266.32   73.89   8
  -7   8  -2  235.66   60.78  10
  -7  -8  -3 4900.77  244.63   5
   7   8   3 4665.41  285.06   8
  -7   8  -3 5058.24  266.26  10
   7   8   4 2310.02  207.53   8
  -7   8  -4 2513.81  188.00  10
   7   8   5 8972.91  411.94   8
  -7   8  -5 9844.09  367.17  10
   7   8   6 1129.39  154.34   8
  -7   8  -6 1300.10  138.72  10
   7   8   7 3149.08  256.68   8
  -7   8  -7 3195.78  210.74  10
   7   8   8   16.89   64.43   8
  -7   8  -8   15.12   34.64  10
   7   8   9   32.81   47.80   8
  -7   8  -9   16.21   32.50  10
   7   8  10  268.84   91.79   8
  -7   8 -10  371.77   79.72  10
   7   8  11 2359.96  189.54   8
  -7   8 -11 2461.71  183.66  10
   7   8  12  174.16   53.30   8
  -7   8 -12  109.21   44.12  10
   7   8  13 1501.69  121.48   8
  -7   8 -13 1698.77  128.17  10
   7   8  14  122.16   34.65   8
  -7   8 -14  159.59   41.02  10
  -7   8 -15  105.17   28.71  10
   7   9 -15   33.60   19.71   8
   7   9 -14   92.35   23.69   9
   7   9 -14   39.59   26.16   8
   7   9 -13 1442.09   97.91   9
   7   9 -13 1606.29  127.49   8
   7   9 -12 1976.60  127.43   9
   7   9 -12 2325.59  168.89   8
   7   9 -11 4625.55  207.84   9
   7   9 -11 4249.23  237.69   8
   7   9 -10 1428.91  124.57   9
   7   9 -10 1442.20  144.30   8
   7   9  -9  854.58  102.67   9
   7   9  -9  955.14  120.13   8
   7   9  -8  901.06  120.85   8
   7   9  -7  944.00  123.10   8
   7   9  -6 5966.60  307.27   8
   7   9  -5 4185.27  260.31   8
   7   9  -4 3125.61  227.08   8
   7   9  -3 1703.63  167.87   8
   7   9  -2   33.76   47.43   8
   7   9  -1  241.08   72.27   8
   7   9   0 3940.37  257.88   8
   7   9   1  857.46  123.42   8
   7   9   2 3781.68  256.65   8
   7   9   3  440.38   98.50   8
   7   9   4  437.50   94.01   8
  -7   9  -4  486.52   81.91  10
   7   9   5   26.42   41.16   8
  -7   9  -5  115.02   55.21  10
   7   9   6  934.13  143.67   8
  -7   9  -6 1066.17  118.12  10
   7   9   7 2353.14  219.08   8
  -7   9  -7 2454.99  179.16  10
   7   9   8 2617.49  231.43   8
  -7   9  -8 2570.75  181.98  10
   7   9   9 3420.00  251.71   8
  -7   9  -9 3488.90  211.02  10
   7   9  10  130.11   59.65   8
  -7   9 -10  197.53   62.31  10
   7   9  11 1376.02  125.82   8
  -7   9 -11 1448.25  125.10  10
   7   9  12  150.37   41.71   8
  -7   9 -12  131.12   38.71  10
   7   9  13  184.92   35.29   8
  -7   9 -13   49.75   24.22  10
   7  10 -14 3207.77  131.76   8
   7  10 -13  -26.11   25.26   8
   7  10 -12  813.75   91.19   8
   7  10 -11  -26.12   34.66   8
   7  10 -10 1535.07  141.36   8
   7  10  -9   72.79   44.17   8
   7  10  -8 4047.01  234.34   8
   7  10  -7   -8.98   41.52   8
   7  10  -6  353.51   80.54   8
   7  10  -5   86.57   49.49   8
   7  10  -4 4806.05  270.48   8
   7  10  -3  282.81   75.10   8
   7  10  -2 9576.42  388.85   8
   7  10  -1  439.92   93.00   8
   7  10   0 2599.94  207.04   8
   7  10   1 1054.08  138.72   8
   7  10   2  119.04   57.93   8
   7  10   3  165.91   64.25   8
   7  10   4 2848.69  225.10   8
   7  10   5   72.67   54.92   8
   7  10   6 1719.94  180.24   8
   7  10   7  -18.13   49.31   8
   7  10   8   90.61   54.30   8
   7  10   9   75.80   45.72   8
   7  10  10 1363.85  113.75   8
   7  10  11  639.62   67.86   8
   7  11 -12 3652.76  153.54   8
   7  11 -11  894.06   88.76   8
   7  11 -10 2773.43  168.68   8
   7  11  -9  110.91   44.17   8
   7  11  -8   28.52   32.00   8
   7  11  -7  241.48   58.38   8
   7  11  -6 2493.26  179.25   8
   7  11  -5 2483.98  182.75   8
   7  11  -4 1692.46  154.41   8
   7  11  -3   92.48   48.82   8
   7  11  -2   -7.95   47.00   8
   7  11  -1  688.44  104.58   8
   7  11  -1  550.24   76.68  11
   7  11   0 2067.19  179.96   8
   7  11   0 2112.86  148.80  11
   7  11   1  409.63   88.48   8
   7  11   1  429.37   70.33  11
   7  11   2 4857.11  279.79   8
   7  11   2 5189.96  230.72  11
   7  11   3   34.89   51.95   8
   7  11   3   93.38   37.78  11
   7  11   4  600.99  105.57   8
   7  11   4  565.01   76.46  11
   7  11   5  309.16   80.20   8
   7  11   6  798.25  121.99   8
   7  11   7  437.78   80.06   8
   7  11   8 3664.73  187.21   8
   7  11   9 1037.44   82.11   8
   7  12 -10  354.36   48.60   8
   7  12  -9 1744.18  118.06   8
   7  12  -8 1454.28  115.90   8
   7  12  -7 2281.75  149.78   8
   7  12  -6  291.61   65.13   8
   7  12  -5  455.71   75.39   8
   7  12  -4  169.69   51.69   8
   7  12  -3 3924.59  217.97   8
   7  12  -2  300.24   71.23   8
   7  12  -1 3949.66  226.99   8
   7  12   0  438.80   81.93   8
   7  12   1  998.54  121.21   8
   7  12   1  852.99   83.56  11
   7  12   2  -14.75   40.13   8
   7  12   2  -19.81   26.35  11
   7  12   3  215.78   65.17   8
   7  12   3  242.29   46.88  11
   7  12   4 2698.99  193.09   8
   7  12   5 1147.24  121.43   8
   7  12   6 1022.72   92.68   8
   7  13  -6   62.62   31.73   8
   7  13  -5 2509.62  139.26   8
   7  13  -4   69.60   33.37   8
   7  13  -3 1029.16   97.16   8
   7  13  -2  414.58   65.73   8
   7  13  -1  243.19   51.95   8
   7  13   0  299.27   61.00   8
   7  13   1 4483.10  206.62   8
   7  13   2  115.56   49.94   8
   8   0 -18 2130.45  108.47   9
   8   0 -17  -19.11   23.34   9
   8   0 -16 1328.25  111.41   9
   8   0 -15   25.95   30.56   9
   8   0 -14  530.71   88.35   9
  -8   0  13   66.64   66.53   5
   8   0 -13   54.11   49.43   9
  -8   0  12 7421.07  373.42   5
  -8   0  11   45.89   40.10   5
  -8   0  10 8652.66  403.42   5
  -8   0   9   40.91   44.28   5
  -8   0   8  387.86   86.63   5
  -8   0   7   51.15   48.97   5
  -8   0   610099.01  406.03   5
  -8   0   5  -25.82   44.73   5
  -8   0   4 9720.74  381.83   5
  -8   0   3   24.66   39.44   5
  -8   0   2   39.83   73.25   1
  -8   0   2  522.42   89.15   5
  -8   0   1 -547.45  184.94   1
  -8   0   1  -22.98   40.66   5
  -8   0   0 3242.30  210.35   5
  -8   0   0 2348.99  372.10   1
  -8   0  -1 -154.51  117.11   1
  -8   0  -1  -17.61   42.27  10
  -8   0  -213134.04  406.54  10
  -8   0  -3  -12.68   35.34  10
  -8   0  -4 4413.60  238.97  10
  -8   0  -5  -30.55   39.24  10
  -8   0  -6   89.64   45.01  10
  -8   0  -7  -72.55   40.75  10
  -8   0  -811356.65  398.24  10
  -8   0  -9    1.99   45.91  10
  -8   0 -1013844.28  442.69  10
  -8   0 -11    6.04   39.26  10
  -8   0 -12   32.46   38.06  10
  -8   0 -13  -10.32   32.81  10
  -8   0 -14 1352.52  113.37  10
  -8   0 -15  -62.18   26.34  10
  -8   0 -16  393.92   48.07  10
   8   1 -19  274.46   36.07   9
   8   1 -18   82.38   28.66   9
   8   1 -17  183.70   41.38   9
   8  -1 -16 1944.80  127.33   9
   8   1 -16 1654.23  128.18   9
   8  -1 -15 2026.06  144.99   9
   8   1 -15 2027.23  154.70   9
   8  -1 -14 3745.31  211.17   9
   8   1 -14 3400.23  217.27   9
  -8  -1  13 2620.58  221.85   5
   8  -1 -13 2649.20  191.16   9
  -8   1  12  400.20   89.30   5
  -8  -1  12  429.97   97.98   5
  -8   1  11   67.76   43.30   5
  -8  -1  11   47.42   44.31   5
  -8   1  10 2109.42  195.62   5
  -8  -1  10 1905.20  191.25   5
  -8   1   9 1317.72  153.74   5
  -8  -1   9 1525.83  167.82   5
  -8   1   810834.32  425.81   5
  -8  -1   811399.32  448.47   5
  -8   1   7  166.58   65.35   5
  -8  -1   7  110.58   53.91   5
  -8   1   6 1592.35  160.34   5
  -8  -1   6 1459.52  160.39   5
  -8   1   5 2343.58  190.00   5
  -8  -1   5 2572.04  206.35   5
  -8   1   4  799.81  113.06   5
  -8  -1   4  826.30  118.23   5
  -8   1   3 6406.46  301.61   5
  -8  -1   3 6121.21  304.71   5
  -8  -1   3 5461.25  568.85   1
  -8   1   2 7224.15  314.75   5
  -8  -1   2 7063.67  321.20   5
  -8  -1   2 6803.09  634.27   1
  -8  -1   1 7848.66  661.64   1
  -8   1   1 8426.32  336.30   5
  -8  -1   1 8209.06  342.38   5
  -8  -1   0 5905.01  587.05   1
  -8   1   0 6462.94  293.42   5
  -8  -1   0 6526.27  302.49   5
  -8   1   0 6366.85  292.90  10
  -8   1  -1 2189.82  170.28   5
  -8  -1  -1 2081.62  156.19  10
  -8   1  -1 2003.69  164.74  10
   8   1   2   54.20   49.83   8
  -8  -1  -2   56.68   34.21  10
  -8   1  -2  123.33   43.71  10
   8   1   3  -27.72   38.22   8
  -8  -1  -3   47.11   33.71  10
  -8   1  -3   13.27   29.56  10
   8   1   4 2968.72  211.43   8
  -8  -1  -4 3179.42  194.39  10
  -8   1  -4 2847.66  198.01  10
  -8  -1  -5  847.92  103.77  10
  -8   1  -5  788.21  108.33  10
  -8  -1  -6 4490.80  238.99  10
  -8   1  -6 3907.60  234.32  10
  -8  -1  -7 1127.47  123.10  10
  -8   1  -7 1160.00  131.68  10
  -8  -1  -8  848.51  108.79  10
  -8   1  -8  905.60  115.01  10
  -8   1  -9  761.46  110.51  10
  -8  -1  -9  791.43  105.21  10
  -8  -1 -10 5150.33  258.20  10
  -8   1 -10 4541.51  259.50  10
  -8  -1 -11 5019.90  252.74  10
  -8   1 -11 5086.02  273.94  10
  -8  -1 -12 5248.37  242.97  10
  -8   1 -12 4404.76  245.45  10
  -8   1 -13 1488.42  134.46  10
  -8   1 -14  540.63   78.50  10
  -8   1 -15   47.87   30.55  10
  -8   1 -16  247.07   43.46  10
   8   1  17 1029.01   86.89   8
  -8   1 -17 1036.67   65.66  10
   8   2 -19  951.48   65.96   9
   8   2 -18  476.43   57.49   9
   8   2 -17 1727.19  120.50   9
   8   2 -16   95.17   39.28   9
   8   2 -15   47.04   36.33   9
   8   2 -14   41.24   35.86   9
  -8  -2  13 4306.88  279.08   5
  -8  -2  12    8.84   39.55   5
  -8   2  12  107.79   55.41   5
  -8   2  11 9789.18  407.25   5
  -8  -2  11 9807.49  425.77   5
  -8   2  10   34.66   36.51   5
  -8  -2  10  105.82   69.29   5
  -8   2   9 2443.75  202.25   5
  -8  -2   9 2461.13  213.51   5
  -8   2   8  106.61   50.74   5
  -8  -2   8   24.19   43.78   5
  -8   2   7 6480.18  317.65   5
  -8  -2   7 6162.41  326.88   5
  -8   2   6 1173.15  135.69   5
  -8  -2   6 1154.69  141.43   5
  -8   2   5 6616.36  310.02   5
  -8  -2   5 6531.71  323.45   5
  -8   2   4 4646.65  255.65   5
  -8  -2   4 4754.18  273.93   5
  -8   2   3 4509.93  247.34   5
  -8  -2   3 4057.61  251.55   5
  -8   2   2  248.15   55.82   5
  -8  -2   2  160.38   52.72   5
  -8   2   1  898.91  108.17   5
  -8  -2   1 1140.28  131.63   5
  -8  -2   0  805.21  109.32   5
  -8   2   0  675.01   96.33   5
   8   2   0  860.55  108.44   8
  -8   2   0  677.65  105.95  10
  -8   2  -1 6461.03  285.61   5
   8   2   1 5922.85  279.10   8
  -8   2  -1 5699.47  283.65  10
  -8   2  -2 2610.13  183.62   5
   8   2   2 2356.55  178.91   8
  -8   2  -2 2209.87  175.88  10
   8   2   3 4421.91  256.36   8
  -8   2  -3 4258.51  247.03  10
   8   2   4  347.70   80.53   8
  -8   2  -4  463.42   83.03  10
   8   2   5  110.83   56.33   8
  -8   2  -5   36.74   35.43  10
  -8   2  -6   18.94   37.25  10
  -8   2  -7 8278.34  350.44  10
  -8   2  -8  161.51   63.88  10
  -8   2  -9 6495.44  311.70  10
  -8   2 -10  545.69   95.14  10
  -8   2 -11  633.02  100.94  10
  -8   2 -12  655.34   98.72  10
  -8   2 -13 2064.47  158.09  10
  -8   2 -14 1322.01  119.44  10
  -8   2 -15 2437.83  145.33  10
   8   2  16 1465.02  115.26   8
  -8   2 -16 1348.86   96.45  10
   8   2  17   98.84   28.78   8
  -8   2 -17  190.77   32.87  10
   8   3 -19  213.94   32.14   9
   8   3 -18    7.22   22.50   9
   8   3 -17 1116.62   96.66   9
   8   3 -16  167.17   51.17   9
   8   3 -15 3011.61  189.56   9
   8   3 -14  885.24  114.60   9
  -8  -3  13 2241.82  197.48   5
  -8  -3  12  331.48   84.20   5
  -8  -3  11  425.80   96.10   5
  -8   3  10 1029.02  131.28   5
  -8  -3  10 1046.92  140.75   5
  -8   3   9 7721.83  348.25   5
  -8  -3   9 7695.80  367.19   5
  -8   3   8 2890.59  211.21   5
  -8  -3   8 2695.31  218.62   5
  -8   3   711760.82  416.46   5
  -8  -3   710871.85  425.69   5
  -8   3   6  691.01  101.62   5
  -8  -3   6  568.65  103.48   5
  -8   3   5 1831.33  161.67   5
  -8  -3   5 1466.81  154.59   5
  -8  -3   4  826.52  116.46   5
  -8  -3   3 3465.74  230.52   5
   8   3  -3 3491.83  204.87   8
  -8  -3   2  616.32  101.01   5
   8   3  -2  582.37   87.26   8
  -8  -3   1 4078.19  245.44   5
   8   3  -1 4258.95  234.05   8
  -8  -3   0  722.32  102.90   5
   8   3   0  678.72   94.26   8
  -8   3   0  749.56  107.83  10
   8   3   1  263.18   65.31   8
  -8   3  -1  326.47   72.19  10
   8   3   2  798.29  113.72   8
  -8   3  -2  781.89  108.70  10
   8   3   314073.12  468.17   8
  -8   3  -313463.22  441.55  10
   8   3   4  -10.14   52.39   8
  -8   3  -4  -25.56   37.51  10
   8   3   517524.32  545.57   8
  -8   3  -517097.46  504.99  10
   8   3   6  534.19  105.02   8
  -8   3  -6  620.24   99.92  10
   8   3   7 3763.08  263.82   8
  -8   3  -7 3637.87  234.10  10
  -8   3  -8   91.82   52.24  10
  -8   3  -9   21.92   33.44  10
  -8   3 -10 1335.92  145.13  10
  -8   3 -11 2368.84  186.91  10
  -8   3 -12  859.38  112.80  10
  -8   3 -13 1189.75  121.89  10
   8   3  14   19.62   30.89   8
  -8   3 -14    2.60   26.31  10
   8   3  15  -34.53   33.87   8
  -8   3 -15   81.32   34.13  10
   8   3  16   89.64   38.11   8
  -8   3 -16  130.43   37.17  10
   8   3  17  594.20   59.59   8
  -8   3 -17  663.30   56.98  10
   8   4 -18 2395.19  116.47   9
   8   4 -17 1336.96  102.19   9
   8   4 -16  977.71   97.55   9
   8   4 -15   24.69   30.15   9
   8   4 -14   20.65   33.57   9
  -8  -4  13  600.64  104.31   5
   8   4 -13  552.34  101.49   9
  -8  -4  12 2909.80  219.92   5
  -8  -4  11  827.20  124.84   5
  -8  -4  10 2261.97  197.33   5
  -8  -4   9  150.83   70.93   5
  -8  -4   8   73.82   51.01   5
  -8  -4   7  382.50   82.87   5
  -8  -4   6 7810.06  354.39   5
   8   4  -6 8870.11  332.78   8
  -8  -4   5 5633.13  295.91   5
   8   4  -5 5791.41  272.73   8
  -8  -4   4 7512.60  339.99   5
   8   4  -4 8164.95  324.39   8
  -8  -4   3 4965.59  273.05   5
   8   4  -3 5043.74  258.74   8
  -8  -4   2  150.03   46.67   5
   8   4  -2  212.79   59.92   8
  -8  -4   1  315.02   75.04   5
   8   4  -1  394.79   79.39   8
  -8  -4   0 3837.68  236.97   5
   8   4   0 3739.75  233.15   8
  -8   4   0 3802.69  240.18  10
   8   4   1 8533.84  357.83   8
  -8   4  -1 8199.20  350.49  10
   8   4   2 8832.94  372.22   8
  -8   4  -2 8358.82  355.05  10
   8   4   3 6319.11  322.71   8
  -8   4  -3 5970.27  299.01  10
   8   4   4 2792.09  221.09   8
  -8   4  -4 2604.66  201.86  10
   8   4   5  112.46   52.23   8
  -8   4  -5   34.87   38.72  10
   8   4   6  -16.84   46.18   8
  -8   4  -6   14.61   40.96  10
   8   4   7 1554.22  177.22   8
  -8   4  -7 1331.08  143.82  10
   8   4   8  703.73  119.73   8
  -8   4  -8  814.09  115.16  10
   8   4   9   66.35   64.11   8
  -8   4  -9  142.78   51.03  10
   8   4  10  206.46   73.32   8
  -8   4 -10  179.30   59.93  10
   8   4  11  126.26   66.12   8
  -8   4 -11  212.26   62.04  10
   8   4  12 1466.24  157.62   8
  -8   4 -12 1502.70  142.20  10
   8   4  13  447.69   86.63   8
  -8   4 -13  385.97   69.86  10
   8   4  14 2820.72  183.77   8
  -8   4 -14 2902.02  169.16  10
   8   4  15  943.99   96.71   8
  -8   4 -15  832.36   83.59  10
   8   4  16 2364.56  128.91   8
  -8   4 -16 2368.48  120.67  10
   8   5 -18   58.77   20.52   9
   8   5 -17   27.94   25.83   9
   8   5 -16 2138.71  135.50   9
   8   5 -15  290.00   60.32   9
   8   5 -14 3407.10  205.12   9
   8   5 -13  550.17   94.19   9
  -8  -5  12   59.04   37.76   5
  -8  -5  11  132.80   56.68   5
  -8  -5  10 1688.82  167.03   5
  -8  -5   9  369.04   85.88   5
   8   5  -9  498.05   83.72   8
  -8  -5   8 7008.33  331.28   5
   8   5  -8 7006.12  299.58   8
  -8  -5   7  834.77  120.55   5
   8   5  -7  864.59  111.26   8
  -8  -5   6 4813.05  274.60   5
   8   5  -6 4942.76  257.65   8
  -8  -5   5  167.86   57.55   5
   8   5  -5  153.67   50.08   8
  -8  -5   4  211.80   61.43   5
   8   5  -4  170.49   46.97   8
  -8  -5   3  480.49   88.97   5
   8   5  -3  500.07   91.64   8
  -8  -5   212155.40  417.69   5
   8   5  -211956.90  416.46   8
  -8  -5   1 1256.58  138.25   5
   8   5  -1 1348.90  144.26   8
  -8  -5   0 6299.48  299.41   5
   8   5   0 6335.10  310.42   8
  -8  -5  -1 3266.21  216.87   5
   8   5   1 3151.56  226.59   8
  -8   5  -1 3040.66  219.98  10
   8   5   2 1577.66  164.33   8
  -8   5  -2 1426.13  147.34  10
   8   5   3  785.20  117.75   8
  -8   5  -3  826.22  113.59  10
   8   5   410481.51  427.55   8
  -8   5  -410207.66  396.67  10
   8   5   5  162.96   63.06   8
  -8   5  -5   74.14   51.19  10
   8   5   6 8440.55  397.73   8
  -8  -5  -6 8475.36  352.98   4
  -8   5  -6 8848.38  366.92  10
   8   5   7  355.52   89.24   8
  -8   5  -7  270.51   73.53  10
   8   5   8   54.84   46.94   8
  -8   5  -8   -3.47   36.74  10
   8   5   9  233.33   75.59   8
  -8   5  -9  225.70   67.02  10
   8   5  10  531.84  111.76   8
  -8   5 -10  521.92   89.10  10
   8   5  11  179.33   68.29   8
  -8   5 -11  134.69   54.92  10
   8   5  12 2144.57  181.04   8
  -8   5 -12 2116.10  161.88  10
   8   5  13   70.02   41.12   8
  -8   5 -13   93.51   41.89  10
   8   5  14  305.68   62.99   8
  -8   5 -14  377.24   61.90  10
   8   5  15   78.20   34.67   8
  -8   5 -15   99.83   32.68  10
   8   5  16   69.63   26.03   8
  -8   5 -16   34.65   20.82  10
   8   6 -17  861.55   67.64   9
   8   6 -16  322.44   49.00   9
   8   6 -15   18.40   28.34   9
   8   6 -14 1066.24  106.02   9
   8   6 -13  287.98   65.76   9
  -8  -6  12 4826.95  247.21   5
   8   6 -12 4901.76  266.29   9
  -8  -6  11  242.60   71.65   5
   8   6 -11  251.98   58.66   8
  -8  -6  10 2730.41  197.33   5
   8   6 -10 2701.09  179.93   8
  -8  -6   9   73.84   50.46   5
   8   6  -9   36.04   35.38   8
  -8  -6   8  207.04   65.13   5
   8   6  -8  145.87   47.00   8
  -8  -6   7  258.20   65.38   5
   8   6  -7  392.34   74.46   8
  -8  -6   6 3852.88  236.70   5
   8   6  -6 3692.10  228.90   8
  -8  -6   5 4223.91  246.70   5
   8   6  -5 4352.51  252.94   8
  -8  -6   4 6465.86  303.86   5
   8   6  -4 6880.60  318.71   8
  -8  -6   3 1064.24  125.10   5
   8   6  -3 1324.57  143.59   8
  -8  -6   2 3000.32  203.06   5
   8   6  -2 2991.04  215.22   8
  -8  -6   1  226.85   59.82   5
   8   6  -1  243.10   68.51   8
  -8  -6   0 1665.93  152.77   5
   8   6   0 1740.31  169.00   8
  -8  -6  -1 6958.93  307.95   5
   8   6   1 7415.80  348.94   8
  -8   6  -1 7385.12  335.80  10
  -8  -6  -2 4314.65  243.92   5
   8   6   2 4406.42  272.14   8
  -8   6  -2 4355.34  259.35  10
   8   6   3 1253.80  149.31   8
  -8   6  -3 1365.01  145.92  10
   8   6   4  281.12   74.79   8
  -8   6  -4  377.31   84.97  10
   8   6   5  585.71  110.95   8
  -8   6  -5  563.35   96.00  10
   8   6   6 3185.75  244.77   8
  -8   6  -6 3190.52  223.07  10
   8   6   7  327.10   86.93   8
  -8   6  -7  321.26   77.14  10
   8   6   8 6204.98  341.95   8
  -8   6  -8 6021.04  295.07  10
   8   6   9  175.21   70.54   8
  -8   6  -9  145.59   58.99  10
   8   6  10 2488.86  215.11   8
  -8   6 -10 2528.57  188.51  10
   8   6  11   18.78   44.84   8
  -8   6 -11   15.62   30.85  10
   8   6  12    1.38   33.24   8
  -8   6 -12   -1.34   28.07  10
   8   6  13  605.47   85.94   8
  -8   6 -13  584.09   77.09  10
   8   6  14  507.52   66.75   8
  -8   6 -14  431.54   59.73  10
   8   6  15 1008.11   78.83   8
  -8   6 -15 1047.57   79.73  10
   8   7 -16  207.86   34.47   9
   8   7 -15 3409.32  147.74   9
   8   7 -14 1042.01   94.35   9
   8   7 -13 1482.46  120.90   9
   8   7 -12   80.82   38.37   9
   8   7 -12  145.49   45.83   8
  -8  -7  11   38.15   32.00   5
   8   7 -11   80.68   40.27   9
   8   7 -11  105.10   40.20   8
  -8  -7  10   -5.03   31.51   5
   8   7 -10   23.34   31.75   8
  -8  -7   9 1819.41  149.89   5
   8   7  -9 1791.90  151.47   8
  -8  -7   8 1603.45  145.48   5
   8   7  -8 1545.14  146.33   8
  -8  -7   7 2416.52  178.81   5
   8   7  -7 2578.43  189.67   8
  -8  -7   6   38.96   38.78   5
   8   7  -6    0.36   31.18   8
  -8  -7   5   -7.15   31.06   5
   8   7  -5   37.37   43.68   8
  -8  -7   4  746.02  100.90   5
   8   7  -4  774.53  112.83   8
  -8  -7   3 7401.47  308.38   5
   8   7  -3 7703.39  346.34   8
  -8  -7   2 1581.15  141.96   5
   8   7  -2 1667.13  164.61   8
  -8  -7   112926.97  401.98   5
   8   7  -112474.94  447.16   8
  -8  -7   0  785.81  104.72   5
   8   7   0  713.92  117.06   8
  -8  -7  -1 2243.79  169.75   5
   8   7   1 2386.31  199.43   8
  -8  -7  -2  150.49   45.81   5
   8   7   2  268.01   77.59   8
  -8  -7  -3 1690.71  147.58   5
   8   7   3 1814.62  177.06   8
  -8   7  -3 1642.44  155.81  10
  -8  -7  -4  -51.75   38.32   5
   8   7   4   56.75   53.08   8
  -8   7  -4   36.30   39.21  10
   8   7   5 3252.02  239.34   8
  -8   7  -5 3448.88  224.49  10
   8   7   6  136.67   58.94   8
  -8   7  -6   99.96   52.85  10
   8   7   7   78.15   58.30   8
  -8   7  -7  191.96   67.34  10
   8   7   8   12.83   49.15   8
  -8   7  -8  -34.78   42.05  10
   8   7   9 1378.72  159.71   8
  -8   7  -9 1393.67  137.41  10
   8   7  10  870.74  123.79   8
  -8   7 -10  900.53  110.97  10
   8   7  11 3774.48  220.21   8
  -8   7 -11 4108.68  215.25  10
   8   7  12 1924.53  143.55   8
  -8   7 -12 1691.86  127.95  10
   8   7  13 1971.73  127.27   8
  -8   7 -13 1989.27  123.19  10
   8   7  14   24.17   22.98   8
  -8   7 -14   24.18   20.12  10
   8   8 -14   60.57   22.11   9
   8   8 -13 2797.74  136.89   9
   8   8 -13 2609.86  123.78   8
   8   8 -12  166.48   41.04   9
   8   8 -12  206.65   45.82   8
   8   8 -11 5758.26  234.87   9
   8   8 -11 5730.99  240.69   8
   8   8 -10   36.54   29.41   9
   8   8 -10   98.02   43.88   8
   8   8  -9 1647.38  145.46   8
  -8  -8   8   73.47   26.25   5
   8   8  -8   30.70   32.69   8
  -8  -8   7 1234.26  114.58   5
   8   8  -7 1399.39  139.65   8
  -8  -8   6  108.78   46.65   5
   8   8  -6   63.94   48.46   8
  -8  -8   5 5468.15  243.74   5
   8   8  -5 5544.50  285.92   8
  -8  -8   4  886.24   99.76   5
   8   8  -4  953.99  124.56   8
  -8  -8   3 1526.65  132.14   5
   8   8  -3 1443.18  150.41   8
  -8  -8   2  373.27   68.57   5
   8   8  -2  401.24   86.86   8
  -8  -8   1  872.37  101.88   5
   8   8  -1  924.51  128.97   8
  -8  -8   0   54.54   35.45   5
   8   8   0  -29.83   43.64   8
  -8  -8  -1 4971.47  238.48   5
   8   8   1 4537.59  270.44   8
  -8  -8  -2  328.07   67.89   5
   8   8   2  346.73   82.79   8
  -8  -8  -3 4090.83  218.20   5
   8   8   3 3760.47  250.23   8
  -8  -8  -4  296.84   64.90   5
   8   8   4  339.86   82.50   8
  -8  -8  -5   52.55   32.70   5
   8   8   5  100.34   63.23   8
  -8   8  -5   86.50   48.34  10
  -8  -8  -6 1245.64  124.63   5
   8   8   6 1140.20  146.59   8
  -8   8  -6 1352.44  133.35  10
  -8  -8  -7 3602.89  209.41   5
   8   8   7 3665.27  248.83   8
  -8   8  -7 3766.77  219.30  10
   8   8   8 1135.81  142.28   8
  -8   8  -8 1376.62  135.85  10
   8   8   9 7201.07  331.16   8
  -8   8  -9 7553.92  301.38  10
   8   8  10  362.68   73.98   8
  -8   8 -10  384.82   69.52  10
   8   8  11  667.82   85.54   8
  -8   8 -11  532.98   71.75  10
  -8  -8 -12  253.02   40.21   5
   8   8  12  281.73   52.95   8
  -8   8 -12  214.43   43.03  10
   8   8  13  303.66   44.08   8
  -8   8 -13  308.14   44.00  10
   8   9 -12  485.60   57.63   8
   8   9 -11  288.26   43.90   9
   8   9 -11  407.34   63.88   8
   8   9 -10  632.79   68.59   9
   8   9 -10  738.76   88.68   8
   8   9  -9 5124.99  208.42   9
   8   9  -9 4797.32  231.00   8
   8   9  -8 1452.22  122.80   9
   8   9  -8 1318.75  126.55   8
   8   9  -7 2748.30  187.83   8
   8   9  -6   52.65   43.97   8
   8   9  -5  111.26   49.77   8
   8   9  -4 1331.16  138.32   8
   8   9  -3  275.91   70.45   8
   8   9  -2 3817.05  236.90   8
   8   9  -1  243.27   66.93   8
   8   9   0 3378.78  226.91   8
   8   9   1   53.33   44.80   8
   8   9   2  326.39   80.25   8
   8   9   3  317.13   80.08   8
  -8  -9  -4  666.05   87.05   5
   8   9   4  753.00  113.17   8
  -8  -9  -5 4898.98  220.24   5
   8   9   5 4429.30  264.78   8
  -8  -9  -6 1515.71  124.06   5
   8   9   6 1639.66  163.85   8
  -8  -9  -7 2185.86  143.91   5
   8   9   7 2428.02  193.67   8
  -8  -9  -8   65.46   34.20   5
   8   9   8  -24.83   34.78   8
   8   9   9   -0.55   32.25   8
   8   9  10 1809.64  126.76   8
   8   9  11 1113.99   85.85   8
   8  10 -11   62.58   27.52   8
   8  10 -10 2328.72  139.47   8
   8  10  -9  108.80   38.56   8
   8  10  -8  488.19   74.29   8
   8  10  -7  168.54   51.64   8
   8  10  -6 3652.42  206.29   8
   8  10  -5  320.97   69.86   8
   8  10  -4 2025.81  160.50   8
   8  10  -3  520.03   89.27   8
   8  10  -2   12.65   33.98   8
   8  10  -1  -10.09   36.92   8
   8  10   0 1771.41  156.77   8
   8  10   1   31.29   37.29   8
   8  10   2 4873.55  260.28   8
   8  10   3  334.00   76.41   8
   8  10   4 3148.95  208.56   8
   8  10   5  128.67   51.22   8
   8  10   6   15.27   40.26   8
   8  10   7   66.27   34.22   8
   8  10   8 2008.66  135.51   8
   8  10   9  100.14   31.83   8
   8  11  -9 2714.26  134.57   8
   8  11  -8 2407.19  138.47   8
   8  11  -7 1326.29  109.39   8
   8  11  -6 1465.85  118.18   8
   8  11  -5   22.11   32.64   8
   8  11  -4   52.36   35.81   8
   8  11  -3  145.87   47.07   8
   8  11  -2 1968.58  149.14   8
   8  11  -1   84.74   44.95   8
   8  11   0  720.48   96.41   8
   8  11   1  -79.56   45.48   8
   8  11   2  394.38   72.52   8
   8  11   3  435.60   76.61   8
   8  11   4 4134.18  216.39   8
   8  11   5  983.24  107.38   8
   8  11   6 2772.39  151.87   8
   8  11   7  670.65   63.03   8
   8  12  -6  287.37   44.11   8
   8  12  -5 3153.00  147.65   8
   8  12  -4 1864.72  119.00   8
   8  12  -3 1264.79  102.35   8
   8  12  -2  447.13   64.45   8
   8  12  -1  176.48   43.72   8
   8  12   0   -5.88   27.09   8
   8  12   1 1844.71  126.92   8
   8  12   2  579.18   70.69   8
   8  12   3 1229.87   98.60   8
   9   0 -16 1377.12   84.05   9
   9   0 -15  -18.82   20.53   9
   9   0 -14 3204.77  171.87   9
   9   0 -13  -29.55   38.16   9
  -9   0  12  232.54   67.82   5
  -9   0  11  -12.25   44.24   5
  -9   0  10 4534.50  278.05   5
  -9   0   9   66.00   42.41   5
  -9   0   8 7237.15  349.71   5
  -9   0   7    8.87   48.22   5
  -9   0   6 4177.23  262.61   5
  -9   0   5  -22.34   41.43   5
  -9   0   4  426.19   88.11   5
  -9   0   3   -1.89   34.70   5
  -9   0   2  490.83   93.89   5
  -9   0   1    9.85   33.72   5
  -9   0   0 2451.39  190.38   5
  -9   0  -1   -6.06   48.96   5
  -9   0  -2   23.50   37.03   5
  -9   0  -3   21.98   28.08   5
  -9   0  -410287.75  367.73  10
  -9   0  -5    8.55   34.27  10
   9   0   6 9973.55  372.09   8
  -9   0  -610537.67  371.22  10
   9   0   7   41.40   41.97   8
  -9   0  -7   37.73   37.59  10
   9   0   8 1623.48  155.93   8
  -9   0  -8 1866.51  156.91  10
   9   0   9  -27.08   36.19   8
  -9   0  -9   50.34   37.51  10
   9   0  10 1962.21  171.31   8
  -9   0 -10 1967.36  151.81  10
   9   0  11  124.40   50.13   8
  -9   0 -11  -87.22   37.70  10
   9   0  12 3261.40  198.87   8
  -9   0 -12 3488.93  164.87  10
   9   0  13   31.93   30.25   8
   9   0  14   17.52   28.22   8
   9   0  15  -39.11   25.02   8
   9   1 -16  949.47   77.85   9
   9   1 -15  175.66   44.31   9
   9  -1 -14  312.53   48.99   9
   9   1 -14  274.55   55.87   9
   9  -1 -13 1089.37  102.15   9
   9   1 -13 1184.37  121.40   9
  -9  -1  12 2308.09  196.59   5
   9  -1 -12 2213.09  158.75   9
  -9   1  11 1739.12  166.62   5
  -9  -1  11 1864.90  177.94   5
  -9   1  10 2262.13  189.95   5
  -9  -1  10 2295.13  199.46   5
  -9   1   9   -7.91   39.13   5
  -9  -1   9   21.04   50.88   5
  -9   1   8  255.82   73.51   5
  -9  -1   8  110.47   63.17   5
  -9   1   7 1246.21  143.15   5
  -9  -1   7 1262.36  149.86   5
  -9   1   6 5039.85  282.69   5
  -9  -1   6 5204.84  294.16   5
  -9   1   5 2964.02  216.99   5
  -9  -1   5 2768.29  216.90   5
  -9   1   4 3907.73  244.63   5
  -9  -1   4 4049.34  254.75   5
  -9   1   3  416.36   84.71   5
  -9  -1   3  333.37   78.10   5
  -9   1   2  688.93  105.23   5
  -9  -1   2  686.15  105.62   5
  -9   1   1  -31.81   53.44   5
  -9  -1   1   10.28   42.97   5
  -9   1   0 2099.40  174.42   5
  -9  -1   0 1984.29  174.55   5
  -9   1  -1 3273.94  216.40   5
  -9  -1  -1 3060.22  213.14   5
  -9   1  -2 4996.45  266.60   5
  -9  -1  -2 4962.23  273.39   5
  -9   1  -3 9425.67  362.21   5
  -9  -1  -3 8442.92  352.71   5
  -9   1  -3 9506.14  365.69  10
  -9   1  -4 1017.59  121.05   5
   9   1   4 1004.66  122.84   8
  -9   1  -4  913.53  115.32  10
  -9   1  -5 2634.50  190.70   5
   9   1   5 2526.40  193.51   8
  -9   1  -5 2577.07  191.86  10
   9   1   6  101.63   49.92   8
  -9   1  -6  148.38   59.29  10
   9   1   7  319.41   71.17   8
  -9   1  -7  333.62   68.35  10
   9   1   8 3872.97  243.73   8
  -9   1  -8 4124.67  236.11  10
   9   1   9  128.76   64.22   8
   9  -1   9  216.74   60.45   8
  -9   1  -9  119.50   49.54  10
   9   1  10 1126.46  135.13   8
   9  -1  10 1110.55  123.37   8
  -9   1 -10 1256.70  125.85  10
   9   1  11  216.78   67.70   8
   9  -1  11  231.25   61.81   8
  -9   1 -11  194.06   55.64  10
   9   1  12   79.36   46.38   8
   9  -1  12   21.31   46.59   8
  -9   1 -12   50.28   34.51  10
   9   1  13 2614.62  166.93   8
   9  -1  13 2658.87  161.43   8
  -9   1 -13 2646.83  137.52  10
   9   1  14 2005.53  131.10   8
   9  -1  14 1943.23  125.42   8
  -9   1 -14 1704.76   93.14  10
   9   1  15 1308.31   91.00   8
   9   2 -17  477.94   47.28   9
   9   2 -16  379.33   50.68   9
   9   2 -15 4228.45  182.99   9
   9   2 -14  692.71   86.40   9
   9   2 -13 1987.01  154.05   9
  -9  -2  12 1035.64  134.93   5
  -9  -2  11  169.17   64.09   5
  -9   2  11  210.30   67.73   5
  -9   2  10  319.74   80.45   5
  -9  -2  10  327.51   78.90   5
  -9   2   9 4300.83  255.52   5
  -9  -2   9 4354.73  274.60   5
  -9   2   8  192.56   67.17   5
  -9  -2   8  217.20   80.67   5
  -9   2   7 8399.48  356.62   5
  -9  -2   7 8564.61  378.07   5
  -9   2   6  228.10   68.70   5
  -9  -2   6  159.54   61.68   5
  -9   2   5  386.22   78.61   5
  -9  -2   5  393.08   87.46   5
  -9   2   4 1080.62  124.88   5
  -9  -2   4 1070.09  135.44   5
  -9   2   3 2632.00  194.94   5
  -9  -2   3 2225.47  190.35   5
  -9   2   2 6765.25  308.56   5
  -9  -2   2 6245.75  310.66   5
  -9   2   1 8848.39  347.57   5
  -9  -2   1 7548.38  338.39   5
  -9   2   0 1623.58  151.29   5
  -9  -2   0 1514.29  152.88   5
  -9   2  -1 1216.28  129.00   5
  -9  -2  -1 1021.19  127.47   5
  -9   2  -2  200.75   58.34   5
  -9  -2  -2  173.58   57.35   5
   9   2   2  143.28   46.22   8
  -9   2  -2  158.10   61.70  10
  -9   2  -3 2597.19  186.28   5
  -9  -2  -3 2469.46  193.04   5
   9   2   3 2643.30  190.76   8
  -9   2  -3 2581.07  194.68  10
  -9   2  -4   -3.92   30.16   5
  -9   2  -4   34.55   33.77  10
  -9   2  -5 9698.04  350.04   5
   9   2   5 8569.55  355.96   8
  -9   2  -5 8836.07  354.30  10
  -9   2  -6  -88.11   44.51   5
   9   2   6    8.15   44.36   8
  -9   2  -6   41.76   43.25  10
  -9   2  -7 2441.19  173.32   5
   9   2   7 2212.66  185.34   8
  -9   2  -7 2677.31  194.89  10
   9   2   8  -54.23   45.07   8
  -9   2  -8   10.55   37.85  10
   9   2   9  197.01   65.77   8
  -9   2  -9  206.29   62.65  10
   9   2  10  179.74   65.66   8
  -9   2 -10  144.46   50.83  10
   9   2  11 2805.40  198.22   8
  -9   2 -11 2972.23  183.56  10
   9   2  12  496.73   80.92   8
   9  -2  12  614.21   77.26   8
  -9   2 -12  626.24   80.65  10
   9   2  13 2992.76  174.15   8
   9  -2  13 3053.42  157.40   8
  -9   2 -13 2951.90  150.09  10
   9   2  14  187.71   45.83   8
  -9   2 -14  161.45   34.57  10
   9   2  15    4.63   17.61   8
   9   3 -17 1141.86   68.06   9
   9   3 -16  185.15   37.69   9
   9   3 -15  157.06   40.15   9
   9   3 -14   53.55   35.39   9
   9   3 -13 1629.50  140.28   9
  -9  -3  12  102.82   52.44   5
  -9  -3  11 5743.46  297.69   5
  -9  -3  10   99.45   53.40   5
  -9   3   9 2810.64  196.10   5
  -9  -3   9 2618.51  210.76   5
  -9   3   8   -2.16   28.06   5
  -9  -3   8  -11.56   38.23   5
  -9   3   7  856.14  115.94   5
  -9  -3   7  620.38  105.60   5
  -9   3   6  189.48   64.56   5
  -9  -3   6  191.65   73.77   5
  -9  -3   510220.06  404.02   5
  -9  -3   4  124.53   53.40   5
  -9  -3   3 7317.86  337.61   5
  -9  -3   2    8.98   37.35   5
  -9  -3   1  192.40   56.87   5
   9   3  -1  304.17   71.02   8
  -9  -3   0   60.72   42.41   5
   9   3   0  151.72   50.74   8
  -9  -3  -1 6293.80  306.79   5
   9   3   1 6685.48  300.23   8
  -9  -3  -2  478.77   89.00   5
   9   3   2  604.50   97.75   8
  -9   3  -2  558.32   97.15  10
  -9  -3  -3 3180.76  219.09   5
   9   3   3 3185.24  213.90   8
  -9   3  -3 3428.45  225.40  10
   9   3   4  220.90   64.19   8
  -9   3  -4  343.50   75.18  10
   9   3   5  526.47   94.49   8
  -9   3  -5  616.45   99.38  10
   9   3   6  252.67   71.80   8
  -9   3  -6  351.53   79.55  10
   9   3   7 5058.36  283.29   8
  -9   3  -7 5149.44  269.02  10
   9   3   8  148.93   62.19   8
  -9   3  -8   95.19   47.99  10
   9   3   9 5519.12  293.20   8
  -9   3  -9 5910.94  276.31  10
   9   3  10  303.38   79.85   8
  -9   3 -10  431.02   80.81  10
   9   3  11 2509.33  185.52   8
  -9   3 -11 2507.75  165.94  10
   9   3  12   88.50   43.55   8
  -9   3 -12   52.60   32.51  10
   9   3  13   15.66   27.41   8
  -9   3 -13   28.87   29.02  10
   9   3  14  400.95   57.08   8
  -9   3 -14  364.23   49.23  10
   9   3  15  731.54   61.51   8
   9   4 -16  795.73   65.91   9
   9   4 -15  552.38   65.29   9
   9   4 -14 2249.58  142.20   9
   9   4 -13 1339.25  123.21   9
  -9  -4  12  999.44  118.07   5
  -9  -4  11   29.64   37.89   5
  -9  -4  10   61.27   47.43   5
  -9  -4   9 1659.70  161.47   5
  -9  -4   8 1950.12  175.82   5
  -9  -4   7 2360.50  193.50   5
  -9  -4   6  426.02   87.53   5
  -9  -4   5   -3.90   36.11   5
  -9  -4   4 1524.34  154.62   5
  -9  -4   3 2546.24  198.07   5
   9   4  -3 2836.48  187.74   8
  -9  -4   2 8091.65  346.95   5
   9   4  -2 8444.30  325.98   8
  -9  -4   1 5816.90  294.30   5
   9   4  -1 6184.12  283.73   8
  -9  -4   0 5066.51  275.25   5
   9   4   0 5229.07  264.93   8
  -9  -4  -1 1461.70  146.65   5
   9   4   1 1528.69  147.47   8
  -9  -4  -2  175.52   53.25   5
   9   4   2  112.70   56.20   8
  -9  -4  -3  -12.47   44.37   5
   9   4   3   57.39   42.50   8
  -9   4  -3   55.17   45.06  10
   9   4   4 1414.40  151.23   8
  -9   4  -4 1433.54  147.42  10
   9   4   5  818.27  117.10   8
  -9   4  -5  890.88  114.86  10
   9   4   6  558.20  102.41   8
  -9   4  -6  640.48  101.48  10
   9   4   7  122.99   52.90   8
  -9   4  -7   55.56   44.82  10
   9   4   8  -29.64   41.06   8
  -9   4  -8  -10.98   34.39  10
   9   4   9  298.48   75.19   8
  -9   4  -9  331.57   72.97  10
   9   4  10 1029.19  125.81   8
  -9   4 -10 1107.29  117.80  10
   9   4  11  931.28  109.53   8
  -9   4 -11  717.74   87.31  10
   9   4  12 1678.42  133.65   8
  -9   4 -12 1823.11  127.28  10
   9   4  13  800.30   84.91   8
  -9   4 -13  826.80   78.55  10
   9   4  14  255.70   44.32   8
  -9   4 -14  239.49   39.16  10
   9   5 -16  354.75   40.18   9
   9   5 -15   69.58   24.87   9
   9   5 -14  316.75   53.77   9
   9   5 -13  -22.38   35.32   9
   9   5 -12 2935.06  185.29   9
  -9  -5  11   83.41   46.07   5
  -9  -5  10 5588.48  271.47   5
  -9  -5   9  -25.00   33.56   5
  -9  -5   8  136.53   57.35   5
  -9  -5   7  -97.52   48.43   5
  -9  -5   6 4728.36  261.28   5
   9   5  -6 4847.26  234.77   8
  -9  -5   5  185.60   60.74   5
   9   5  -5  262.12   60.74   8
  -9  -5   4 6532.26  304.78   5
   9   5  -4 6868.83  289.36   8
  -9  -5   3   42.69   50.11   5
   9   5  -3  106.50   44.81   8
  -9  -5   2  497.71   89.22   5
   9   5  -2  631.77   93.00   8
  -9  -5   1  -40.10   46.48   5
   9   5  -1    9.27   35.78   8
  -9  -5   0 4408.85  249.09   5
   9   5   0 4353.63  247.03   8
  -9  -5  -1  -12.68   46.58   5
   9   5   1   51.82   51.36   8
  -9  -5  -2 4179.15  244.16   5
   9   5   2 4281.76  251.96   8
  -9  -5  -3  430.62   80.10   5
   9   5   3  544.57   94.66   8
  -9   5  -3  547.03   98.52  10
  -9  -5  -4 1208.40  135.15   5
   9   5   4 1266.91  140.51   8
  -9   5  -4 1266.64  141.99  10
   9   5   5  934.69  123.36   8
  -9   5  -5  907.71  116.15  10
   9   5   6  578.71  100.30   8
  -9   5  -6  568.33   94.03  10
   9   5   7  121.26   56.40   8
  -9   5  -7  125.51   57.18  10
   9   5   8 4137.36  249.95   8
  -9   5  -8 3941.07  226.70  10
   9   5   9  231.66   68.69   8
  -9   5  -9  230.69   58.44  10
   9   5  10 2558.47  183.30   8
  -9   5 -10 2573.11  169.39  10
   9   5  11  375.83   70.43   8
  -9   5 -11  539.96   75.31  10
   9   5  12   99.49   36.80   8
  -9   5 -12   46.98   32.43  10
   9   5  13  182.02   38.97   8
  -9   5 -13  178.90   38.56  10
   9   6 -15  315.54   40.22   9
   9   6 -14 1453.32   95.79   9
   9   6 -13  175.61   43.61   9
   9   6 -12   40.12   31.88   9
  -9  -6  11  418.35   69.40   5
   9   6 -11  427.86   78.91   9
  -9  -6  10 1911.78  145.80   5
  -9  -6   9  781.93  100.74   5
  -9  -6   8 6998.56  293.54   5
   9   6  -8 7035.52  263.09   8
  -9  -6   7 2162.54  169.82   5
   9   6  -7 1975.14  149.23   8
  -9  -6   6 2644.91  184.79   5
   9   6  -6 2731.29  175.09   8
  -9  -6   5   95.51   46.74   5
   9   6  -5   68.73   37.98   8
  -9  -6   4  172.16   55.83   5
   9   6  -4  234.52   62.60   8
  -9  -6   3 4097.41  231.76   5
   9   6  -3 4332.47  238.21   8
  -9  -6   2 1287.89  131.95   5
   9   6  -2 1261.00  131.95   8
  -9  -6   1 5594.41  270.51   5
   9   6  -1 5713.00  280.25   8
  -9  -6   0  499.15   83.76   5
   9   6   0  364.32   78.72   8
  -9  -6  -1  302.48   68.71   5
   9   6   1  309.53   73.55   8
  -9  -6  -2  586.90   90.41   5
   9   6   2  448.35   86.41   8
  -9  -6  -3  205.36   54.76   5
   9   6   3  324.89   81.60   8
  -9  -6  -4 4067.42  225.89   5
   9   6   4 3921.03  242.75   8
  -9  -6  -5  140.79   52.61   5
   9   6   5  116.22   54.76   8
  -9   6  -5  160.51   61.07  10
  -9  -6  -6 5162.58  255.60   5
   9   6   6 4956.52  272.05   8
  -9   6  -6 5449.42  265.78  10
  -9  -6  -7   72.44   37.56   5
   9   6   7   75.29   38.96   8
  -9   6  -7   61.25   40.09  10
   9   6   8  521.76   89.94   8
  -9   6  -8  614.74   90.59  10
   9   6   9   -4.54   40.25   8
  -9   6  -9   39.61   35.89  10
   9   6  10  851.50  101.15   8
  -9   6 -10  918.19   97.80  10
  -9  -6 -11  575.73   71.10   5
   9   6  11  547.58   74.86   8
  -9   6 -11  564.15   70.30  10
  -9  -6 -12 1786.52  105.91   5
   9   6  12 1919.26  117.25   8
  -9   6 -12 1872.56  111.37  10
   9   6  13  648.77   58.57   8
  -9   6 -13  660.43   57.42  10
   9   7 -13  626.70   60.93   9
   9   7 -12  292.27   47.68   9
   9   7 -11 2555.17  149.79   9
  -9  -7  10   47.17   37.13   5
   9   7 -10   27.86   31.61   9
  -9  -7   9  935.63   94.36   5
   9   7  -9  716.56   77.72   8
  -9  -7   8  179.92   51.17   5
   9   7  -8  165.98   44.05   8
  -9  -7   7  835.16   96.34   5
   9   7  -7  761.18   91.62   8
  -9  -7   6  498.58   78.32   5
   9   7  -6  495.16   75.97   8
  -9  -7   5 5127.13  237.51   5
   9   7  -5 4760.24  236.79   8
  -9  -7   4  175.15   57.37   5
   9   7  -4  142.81   54.42   8
  -9  -7   3 1981.61  150.89   5
   9   7  -3 1801.33  154.12   8
  -9  -7   2  525.04   80.19   5
   9   7  -2  532.01   87.68   8
  -9  -7   1  555.37   82.06   5
   9   7  -1  611.46   97.22   8
  -9  -7   0  153.83   46.05   5
   9   7   0   61.06   40.31   8
  -9  -7  -1 4840.68  233.06   5
   9   7   1 4698.41  257.72   8
  -9  -7  -2 1869.02  147.95   5
   9   7   2 1970.12  168.08   8
  -9  -7  -3 5411.86  247.82   5
   9   7   3 5574.58  282.75   8
  -9  -7  -4 1633.91  137.37   5
   9   7   4 1720.33  159.69   8
  -9  -7  -5  535.47   81.40   5
   9   7   5  515.87   89.21   8
  -9  -7  -6   32.92   27.24   5
   9   7   6  -25.89   50.81   8
  -9  -7  -7  165.80   47.89   5
   9   7   7  218.73   64.20   8
  -9  -7  -8  333.42   65.37   5
   9   7   8  298.49   69.70   8
  -9  -7  -9  955.58   96.17   5
   9   7   9 1098.31  111.88   8
  -9   7  -9 1245.33  111.73  10
  -9  -7 -10   86.33   32.74   5
   9   7  10   75.97   36.41   8
  -9  -7 -11  -76.62   25.75   5
   9   7  11   30.12   27.23   8
   9   8 -11  163.80   31.18   9
   9   8 -10  821.00   76.29   9
   9   8 -10  740.81   66.79   8
   9   8  -9 2279.27  136.76   9
   9   8  -9 2287.71  129.97   8
  -9  -8   8 1200.67   90.34   5
   9   8  -8 1284.62  106.03   8
  -9  -8   7 2221.74  130.88   5
   9   8  -7 2273.24  147.29   8
  -9  -8   6  400.84   60.62   5
   9   8  -6  354.72   66.14   8
  -9  -8   5  407.57   62.83   5
   9   8  -5  442.97   71.55   8
  -9  -8   4   34.43   35.82   5
   9   8  -4   86.51   41.52   8
  -9  -8   3  522.14   73.73   5
   9   8  -3  520.31   84.26   8
  -9  -8   2   88.15   31.23   5
   9   8  -2  -12.77   36.58   8
  -9  -8   1 2453.90  155.07   5
   9   8  -1 2410.69  177.10   8
  -9  -8   0  206.01   47.43   5
   9   8   0  286.59   69.44   8
  -9  -8  -1  757.22   85.53   5
   9   8   1  732.66  101.18   8
  -9  -8  -2  221.67   50.87   5
   9   8   2  276.70   67.37   8
  -9  -8  -3 1466.90  120.11   5
   9   8   3 1443.33  140.87   8
  -9  -8  -4  755.71   89.14   5
   9   8   4  756.48  101.89   8
  -9  -8  -5 7123.44  256.08   5
   9   8   5 6738.61  292.01   8
  -9  -8  -6  270.45   52.94   5
   9   8   6  249.84   62.74   8
  -9  -8  -7 3765.46  179.14   5
   9   8   7 4033.88  217.86   8
  -9  -8  -8   51.63   29.87   5
   9   8   8   56.98   35.30   8
  -9  -8  -9   50.73   22.83   5
   9   8   9   62.72   29.93   8
   9   8  10  -18.85   21.92   8
   9   9  -9  277.02   44.08   8
   9   9  -8  390.84   54.94   8
   9   9  -7  130.33   40.37   8
   9   9  -6 1186.98  106.06   8
   9   9  -5 2496.39  157.25   8
   9   9  -4 1442.71  124.62   8
   9   9  -3 2244.67  158.20   8
   9   9  -2  161.65   53.33   8
   9   9  -1  400.34   73.28   8
   9   9   0  266.42   59.33   8
   9   9   1  445.99   76.03   8
   9   9   2 3362.32  197.53   8
   9   9   3  872.07  102.97   8
   9   9   4 1170.41  118.59   8
   9   9   5   31.80   31.50   8
   9   9   6  329.10   63.64   8
   9   9   7 1744.73  123.66   8
   9   9   8 1069.32   85.69   8
   9  10  -7  135.24   33.83   8
   9  10  -6  427.43   58.09   8
   9  10  -5  -48.69   34.71   8
   9  10  -4  728.70   81.69   8
   9  10  -3   55.96   28.96   8
   9  10  -2 3567.55  181.76   8
   9  10  -1  326.48   62.52   8
   9  10   0 4760.30  212.87   8
   9  10   1  145.56   45.92   8
   9  10   2  174.69   45.24   8
   9  10   3  272.50   54.32   8
   9  10   4 1538.74  117.48   8
   9  10   5   58.48   33.96   8
   9  11  -2  108.54   33.04   8
   9  11  -1   91.77   31.62   8
   9  11   0  489.07   59.05   8
  10   0 -13  -87.04   26.41   9
  10   0 -12 2618.69  138.40   9
  10   0 -11    6.29   31.35   9
 -10   0  10 2019.25  160.00   5
 -10   0   9  -14.70   40.74   5
 -10   0   8  215.20   64.45   5
 -10   0   7    6.75   34.49   5
 -10   0   6 1828.52  162.31   5
 -10   0   5   19.85   45.51   5
 -10   0   411136.61  392.18   5
 -10   0   3  -58.89   54.52   5
 -10   0   2 3273.25  212.96   5
 -10   0   1  -12.98   33.81   5
 -10   0   0 1037.90  121.19   5
 -10   0  -1  -37.86   38.20   5
 -10   0  -2 3201.61  204.86   5
 -10   0  -3  -29.35   41.63   5
 -10   0  -4  163.49   47.02   5
 -10   0  -5  -13.56   35.94   5
 -10   0  -6 2049.50  153.04   5
 -10   0  -7    0.94   32.57   5
 -10   0  -8 5934.67  241.05   5
 -10   0  -9   44.84   32.69   5
 -10   0 -10 1834.07  111.55   5
 -10   0 -11  -38.63   23.20   5
  10   1 -13  610.41   65.43   9
  10   1 -12  289.12   57.10   9
 -10  -1  11  -28.54   33.75   5
 -10   1  10  383.25   74.52   5
 -10  -1  10  342.25   74.15   5
 -10   1   9   52.84   38.15   5
 -10  -1   9   50.78   45.43   5
 -10   1   8 2559.71  182.79   5
 -10  -1   8 2564.72  190.41   5
 -10   1   7  216.58   62.55   5
 -10  -1   7  205.80   65.11   5
 -10   1   6 1903.17  162.34   5
 -10  -1   6 1793.75  162.53   5
 -10   1   5  428.39   80.05   5
 -10  -1   5  345.72   78.38   5
 -10   1   4   80.76   33.94   5
 -10  -1   4   96.12   51.31   5
 -10   1   3 2466.84  183.72   5
 -10  -1   3 2344.45  182.95   5
 -10   1   2 3284.98  209.97   5
 -10  -1   2 3224.96  213.25   5
 -10   1   1 6931.93  300.34   5
 -10  -1   1 6469.60  297.51   5
 -10   1   0 4301.33  234.65   5
 -10  -1   0 4098.86  237.47   5
 -10   1  -1 1866.12  153.67   5
 -10  -1  -1 1702.89  154.35   5
 -10   1  -2  -44.70   41.65   5
 -10  -1  -2   34.08   40.87   5
 -10   1  -3  121.49   39.80   5
 -10  -1  -3  149.40   48.97   5
 -10   1  -4 1336.00  127.52   5
 -10  -1  -4 1212.36  125.29   5
 -10   1  -5 1354.71  123.24   5
 -10  -1  -5 1238.96  125.88   5
 -10   1  -6 2771.32  170.95   5
 -10  -1  -6 2734.40  180.28   5
 -10   1  -7    9.32   25.55   5
 -10  -1  -7   55.17   31.20   5
  10   1   7   31.00   33.17   8
 -10   1  -8   28.62   21.95   5
 -10  -1  -8   -0.79   28.62   5
  10   1   8   11.80   31.82   8
 -10  -1  -9  209.28   47.57   5
  10   1   9  153.08   47.63   8
 -10  -1 -10  701.10   76.59   5
  10   1  10  660.25   73.13   8
 -10  -1 -11  112.11   31.40   5
  10   1  11  143.28   34.31   8
  10   2 -14   86.50   26.73   9
  10   2 -13 1555.97  104.32   9
  10   2 -12  275.92   52.11   9
 -10  -2  11 2695.01  178.82   5
 -10  -2  10  645.39   95.75   5
 -10   2   9  696.92   89.92   5
 -10  -2   9  847.96  108.50   5
 -10   2   8   -7.43   29.83   5
 -10  -2   8   46.11   43.03   5
 -10   2   7   65.85   38.06   5
 -10  -2   7  109.25   54.39   5
 -10   2   6  725.58  100.13   5
 -10  -2   6  615.40   97.31   5
 -10   2   5 3505.85  210.58   5
 -10  -2   5 3122.56  212.57   5
 -10   2   4   -3.37   42.65   5
 -10  -2   4    9.18   34.41   5
 -10   2   3 4404.62  234.40   5
 -10  -2   3 4100.05  241.20   5
 -10   2   2  165.44   55.36   5
 -10  -2   2  167.33   55.64   5
 -10   2   1  -28.09   44.86   5
 -10  -2   1  -25.23   56.38   5
 -10   2   0  646.74   92.41   5
 -10  -2   0  613.82   95.77   5
 -10   2  -1 5699.86  253.70   5
 -10  -2  -1 5180.55  266.29   5
 -10   2  -2 1203.03  113.99   5
 -10  -2  -2 1282.70  131.77   5
 -10  -2  -3 5729.67  274.15   5
 -10  -2  -4 1769.89  152.03   5
 -10  -2  -5   84.91   50.34   5
  10   2   5   82.51   42.68   8
 -10  -2  -6 1319.51  130.52   5
  10   2   6 1223.94  114.29   8
 -10  -2  -7 3362.72  197.79   5
  10   2   7 3415.41  187.78   8
 -10  -2  -8  -16.84   37.32   5
  10   2   8   43.36   30.88   8
 -10  -2  -9 2516.43  160.15   5
  10   2   9 2333.52  150.38   8
 -10  -2 -10   36.48   30.81   5
  10   2  10   60.39   29.64   8
 -10  -2 -11  265.73   45.22   5
  10   2  11  339.84   51.37   8
  10   3 -14  395.82   44.59   9
  10   3 -13 1400.00   94.93   9
  10   3 -12    0.71   26.37   9
 -10  -3  11  110.94   41.72   5
 -10  -3  10   17.84   37.25   5
 -10  -3   9 4746.91  244.83   5
 -10  -3   8   82.60   45.45   5
 -10  -3   7 6880.46  303.65   5
 -10  -3   6   20.63   37.52   5
 -10  -3   5 1273.39  134.41   5
 -10  -3   4  -22.38   44.53   5
 -10  -3   3  882.80  112.27   5
 -10  -3   2  749.57  104.82   5
 -10  -3   1 1578.27  149.18   5
 -10  -3   0  911.44  115.25   5
 -10  -3  -1  783.41  104.55   5
 -10  -3  -2  180.68   53.42   5
  10   3   2  137.02   45.31   8
 -10  -3  -3 1072.01  120.04   5
  10   3   3 1129.35  112.12   8
 -10  -3  -4 1200.62  128.77   5
  10   3   4 1196.81  116.78   8
 -10  -3  -5 5828.04  267.95   5
  10   3   5 5656.95  247.23   8
 -10  -3  -6  195.44   55.49   5
  10   3   6  118.51   46.94   8
 -10  -3  -7 2619.81  173.91   5
  10   3   7 2469.34  161.09   8
 -10  -3  -8  122.15   46.58   5
  10   3   8  103.57   39.54   8
 -10  -3  -9   48.92   33.09   5
  10   3   9   35.88   33.58   8
 -10  -3 -10  275.35   54.21   5
  10   3  10  219.19   46.01   8
 -10  -3 -11 1468.86   96.63   5
  10   3  11 1483.31   96.03   8
  10   4 -13   30.64   23.14   9
  10   4 -12 1242.30   95.61   9
 -10  -4  11 1335.43  115.40   5
  10   4 -11 1200.72  106.27   9
 -10  -4  10 1832.69  141.11   5
 -10  -4   9  476.20   79.31   5
 -10  -4   8   29.55   34.49   5
 -10  -4   7  437.61   78.27   5
 -10  -4   6 1488.20  141.86   5
 -10  -4   5 4864.68  251.44   5
 -10  -4   4 3151.80  204.24   5
 -10  -4   3  306.86   69.40   5
 -10  -4   2   23.96   36.41   5
 -10  -4   1  -21.97   42.15   5
 -10  -4   0 1725.96  150.77   5
  10   4   0 1825.81  137.98   8
 -10  -4  -1  723.07   99.26   5
  10   4   1  843.69   96.44   8
 -10  -4  -2 5443.73  262.17   5
  10   4   2 5570.32  243.66   8
 -10  -4  -3 1310.20  130.39   5
  10   4   3 1367.57  125.03   8
 -10  -4  -4 3826.58  219.37   5
  10   4   4 3861.83  205.52   8
 -10  -4  -5  481.04   79.86   5
  10   4   5  540.32   80.09   8
 -10  -4  -6  178.84   53.67   5
  10   4   6  198.07   55.87   8
 -10  -4  -7   -3.60   36.10   5
  10   4   7  -44.32   38.58   8
 -10  -4  -8  251.15   57.28   5
  10   4   8  208.48   52.35   8
 -10  -4  -9  799.09   87.45   5
  10   4   9  765.32   84.16   8
 -10  -4 -10   88.49   32.30   5
  10   4  10   73.65   29.72   8
 -10  -4 -11  149.89   32.89   5
  10   5 -12 1014.75   79.82   9
  10   5 -11  220.59   45.95   9
 -10  -5  10  845.97   87.56   5
 -10  -5   9  105.40   45.79   5
 -10  -5   8 6658.80  263.40   5
 -10  -5   7  273.96   58.63   5
 -10  -5   6 3146.60  190.61   5
 -10  -5   5  175.42   51.94   5
 -10  -5   4  566.73   85.42   5
 -10  -5   3   78.48   41.15   5
 -10  -5   2 2433.88  170.90   5
  10   5  -2 2549.25  156.42   8
 -10  -5   1   84.39   41.81   5
  10   5  -1  112.00   43.37   8
 -10  -5   0 1326.90  126.65   5
  10   5   0 1289.55  114.10   8
 -10  -5  -1  220.55   57.05   5
  10   5   1  274.65   57.22   8
 -10  -5  -2  257.01   58.11   5
  10   5   2  236.20   52.94   8
 -10  -5  -3  140.87   48.66   5
  10   5   3  178.00   48.37   8
 -10  -5  -4 1975.90  151.57   5
  10   5   4 1704.24  135.52   8
 -10  -5  -5   49.77   38.54   5
  10   5   5    1.06   27.21   8
 -10  -5  -6 3944.78  203.67   5
  10   5   6 3751.10  195.15   8
 -10  -5  -7  -29.39   33.11   5
  10   5   7   24.86   29.63   8
 -10  -5  -8 1166.55  105.62   5
  10   5   8 1219.76  107.95   8
 -10  -5  -9    6.82   23.57   5
  10   5   9   26.12   28.48   8
 -10  -5 -10  765.38   67.80   5
  10   5  10  680.19   65.06   8
  10   6 -11  714.34   65.99   9
  10   6 -10 2829.78  143.98   9
 -10  -6   9  579.27   68.50   5
 -10  -6   8   12.93   27.13   5
 -10  -6   7  472.67   69.33   5
 -10  -6   6 2436.07  153.32   5
 -10  -6   5 2372.76  153.87   5
 -10  -6   4 3667.76  192.04   5
  10   6  -4 3833.25  175.10   8
 -10  -6   3  644.95   84.63   5
  10   6  -3  704.04   81.39   8
 -10  -6   2  633.69   83.90   5
  10   6  -2  694.18   83.02   8
 -10  -6   1  103.22   37.43   5
  10   6  -1   84.82   35.49   8
 -10  -6   0  447.90   70.33   5
  10   6   0  398.09   66.37   8
 -10  -6  -1  418.91   69.51   5
  10   6   1  331.67   62.75   8
 -10  -6  -2 1501.33  126.40   5
  10   6   2 1385.69  120.91   8
 -10  -6  -3  209.61   51.92   5
  10   6   3  192.30   48.39   8
 -10  -6  -4  172.97   50.05   5
  10   6   4  181.15   49.53   8
 -10  -6  -5  110.83   37.20   5
  10   6   5   87.16   42.09   8
 -10  -6  -6  789.63   86.99   5
  10   6   6  728.47   85.89   8
 -10  -6  -7  230.59   52.64   5
  10   6   7  125.71   43.33   8
 -10  -6  -8 3477.93  155.07   5
  10   6   8 3280.17  157.08   8
 -10  -6  -9  395.17   48.78   5
  10   6   9  280.81   44.09   8
  10   7  -9 1120.02   81.08   9
 -10  -7   8  233.08   39.42   5
  10   7  -8  180.48   41.88   9
 -10  -7   7 2243.88  120.24   5
 -10  -7   6   76.45   28.33   5
 -10  -7   5  -46.42   28.05   5
  10   7  -5  -35.88   21.51   8
 -10  -7   4   13.05   26.13   5
  10   7  -4    0.30   23.07   8
 -10  -7   3 3316.03  166.06   5
  10   7  -3 3070.21  156.24   8
 -10  -7   2 1476.60  113.09   5
  10   7  -2 1449.61  112.03   8
 -10  -7   1 4005.17  185.85   5
  10   7  -1 3855.53  184.36   8
 -10  -7   0 2567.28  149.10   5
  10   7   0 2571.79  153.40   8
 -10  -7  -1 1192.22  101.28   5
  10   7   1 1116.86  102.78   8
 -10  -7  -2  253.71   53.40   5
  10   7   2  177.00   44.24   8
 -10  -7  -3  171.22   46.41   5
  10   7   3   94.97   42.21   8
 -10  -7  -4  205.60   46.72   5
  10   7   4  160.85   42.06   8
 -10  -7  -5  866.33   82.70   5
  10   7   5  812.00   85.22   8
 -10  -7  -6   92.81   35.74   5
  10   7   6   51.10   31.59   8
 -10  -7  -7  798.41   68.22   5
  10   7   7  664.62   70.33   8
  10   8  -4   91.22   29.75   8
 -10  -8   3 2003.63  105.12   5
  10   8  -3 1935.13  115.22   8
 -10  -8   2   74.59   28.31   5
  10   8  -2  101.46   36.16   8
 -10  -8   1  -25.01   21.52   5
  10   8  -1   23.93   27.67   8
 -10  -8   0    0.16   23.54   5
  10   8   0   12.30   25.33   8
 -10  -8  -1 1802.39  105.35   5
  10   8   1 1912.90  124.70   8
 -10  -8  -2   83.70   30.18   5
  10   8   2  155.85   42.40   8
  10   8   3 2087.46  128.20   8
  10   8   4   -7.59   24.05   8
  10   8   5  -24.42   23.74   8
 -11   0   8 4703.83  194.67   5
 -11   0   7   56.03   34.42   5
 -11   0   6 4170.43  197.87   5
 -11   0   5    5.14   28.09   5
 -11   0   4  477.42   72.12   5
 -11   0   3  -37.22   32.79   5
 -11   0   2 2483.65  156.98   5
 -11   0   1   -9.32   32.33   5
 -11   0   0 3711.23  187.22   5
 -11   0  -1  -27.08   32.50   5
 -11   0  -2  120.09   37.56   5
 -11   0  -3   -5.77   29.70   5
 -11   0  -4 2900.56  147.43   5
 -11   0  -5  -10.60   26.77   5
 -11   0  -6 2333.67  112.44   5
 -11  -1   9  583.57   69.76   5
  11   1  -9  505.29   60.35   9
 -11  -1   8  111.64   36.52   5
 -11   1   7  118.99   30.52   5
 -11  -1   7  181.65   46.71   5
 -11   1   6 1185.69  100.53   5
 -11  -1   6 1279.25  113.43   5
 -11   1   5  306.26   54.55   5
 -11  -1   5  296.01   62.30   5
 -11   1   4 3628.83  178.97   5
 -11  -1   4 3542.20  190.31   5
 -11   1   3  982.82   96.67   5
 -11  -1   3  873.16   98.58   5
 -11   1   2  657.89   78.73   5
 -11  -1   2  604.94   79.56   5
 -11   1   1    8.17   24.99   5
 -11  -1   1   23.87   29.78   5
 -11   1   0  915.70   89.84   5
 -11  -1   0 1006.84  102.43   5
 -11   1  -1 4504.61  188.84   5
 -11  -1  -1 4405.99  206.11   5
 -11   1  -2 2625.30  139.44   5
 -11  -1  -2 2712.57  159.30   5
 -11   1  -3 3380.76  151.22   5
 -11  -1  -3 3376.26  172.19   5
 -11  -1  -4  963.30   90.81   5
 -11  -1  -5  217.77   46.56   5
 -11  -1  -6  -24.99   21.71   5
 -11  -1  -7  -23.08   19.74   5
  11   2 -10  -24.48   17.05   9
 -11  -2   9  665.64   74.52   5
  11   2  -9  770.08   77.45   9
 -11  -2   8  212.57   47.64   5
 -11  -2   7 3006.43  166.53   5
 -11  -2   6   41.23   38.91   5
 -11  -2   5 1107.16  108.10   5
 -11  -2   4  343.18   65.26   5
 -11  -2   3  571.71   79.43   5
 -11  -2   2 1221.89  114.37   5
 -11  -2   1 4251.25  207.33   5
 -11  -2   0  212.34   56.34   5
 -11  -2  -1  915.88   97.91   5
 -11  -2  -2  443.47   69.07   5
 -11  -2  -3 1055.35   99.61   5
 -11  -2  -4  144.95   43.44   5
 -11  -2  -5 2408.87  138.91   5
 -11  -2  -6  334.81   52.56   5
 -11  -2  -7 1055.28   78.78   5
 -11  -3   9  589.75   67.05   5
  11   3  -9  614.44   66.49   9
 -11  -3   8   49.37   30.17   5
 -11  -3   7  534.57   73.69   5
 -11  -3   6  169.94   46.70   5
 -11  -3   5 2895.10  165.99   5
 -11  -3   4  547.50   78.63   5
 -11  -3   3 2756.96  165.29   5
 -11  -3   2  251.10   56.93   5
 -11  -3   1  172.12   47.50   5
 -11  -3   0  199.38   46.81   5
 -11  -3  -1  120.19   44.71   5
 -11  -3  -2  488.05   69.74   5
 -11  -3  -3 1095.13  101.98   5
 -11  -3  -4   -6.97   24.55   5
 -11  -3  -5   28.49   26.59   5
 -11  -3  -6   -4.36   25.76   5
 -11  -3  -7 1682.43   98.56   5
  11   4  -9  766.77   66.36   9
 -11  -4   8  895.32   79.35   5
 -11  -4   7  464.41   63.71   5
 -11  -4   6  233.78   47.64   5
 -11  -4   5  -16.05   29.51   5
 -11  -4   4  388.06   63.59   5
 -11  -4   3  592.23   77.67   5
 -11  -4   2 2471.74  151.15   5
 -11  -4   1  405.29   65.70   5
 -11  -4   0 1984.65  134.47   5
 -11  -4  -1 1242.68  106.76   5
 -11  -4  -2  809.88   86.04   5
 -11  -4  -3   34.62   31.09   5
 -11  -4  -4  155.83   40.32   5
 -11  -4  -5  647.76   70.64   5
 -11  -4  -6 1042.77   80.73   5
 -11  -5   7  122.09   30.98   5
 -11  -5   6  945.25   80.46   5
 -11  -5   5   15.96   25.52   5
 -11  -5   4 1989.04  123.56   5
 -11  -5   3  105.55   38.82   5
 -11  -5   2  315.57   55.62   5
 -11  -5   1   78.19   34.24   5
 -11  -5   0  112.26   39.33   5
 -11  -5  -1  269.70   49.41   5
 -11  -5  -2 1669.71  111.62   5
 -11  -5  -3  454.96   60.88   5
 -11  -5  -4 1520.09   99.84   5
 -11  -5  -5   84.73   30.16   5
 -11  -6   3  305.77   45.01   5
 -11  -6   2 1006.85   79.20   5
 -11  -6   1  607.81   63.34   5
 -11  -6   0 1045.42   79.98   5
 -11  -6  -1  170.06   38.06   5
   0   0   0    0.00    0.00   0
;
_shelx_hkl_checksum     91732
_shelx_res_file
;
TITL    vt-1-178 in P2(1)/c
    shelx.res
    created by SHELXL-2016/6 at 13:04:17 on 01-Feb-2017
CELL 1.54184   9.504814  13.387210  20.332233  90.0000  93.0955  90.0000
ZERR    4.00   0.000184   0.000246   0.000390   0.0000   0.0019   0.0000
LATT  1
SYMM -X, 0.50000+Y, 0.50000-Z
SFAC    C   H   N   CL  HG   Br
UNIT   104 100 16 8 4 4
temp -150
l.s. 24
acta 135
conf
bond $h
htab
EQIV $2 -x+1, y+1/2, -z+1/2
HTAB C3 N3_$2
EQIV $1 -x+1, y-1/2, -z+1/2
HTAB C8 Cl2_$1
EQIV $3 x+1, y, z
HTAB C8 Cl1_$3
HTAB C21 Cl1_$1
mpla 9 n1 n2 c1 c2 c3 c4 c5 c6 c7
mpla 6 c9 c10 c11 c12 c13 c14
mpla 9 n3 n4 c19 c20 c21 c22 c23 c24 c25
mpla 6 c9 c10 c11 c12 c13 c14
mpla 9 n1 n2 c1 c2 c3 c4 c5 c6 c7
mpla 9 n3 n4 c19 c20 c21 c22 c23 c24 c25
omit     0   2   4
omit     0   2   2
omit    -1   1   1
omit     2   2   0
omit    -2   2   2
omit    -3   1   3
omit     0   4   2
omit     3   0   0
omit     1   5   1
omit     0   4   0
omit    -1   1   3
omit     4   1   3
omit     3   1   1
omit    -2   2   6
WGHT    0.058300
FVAR       0.99693
HG    5    0.266689    0.151963    0.173983    11.00000    0.03625    0.03134 =
         0.04333    0.00013    0.00463    0.00299
BR1   6    0.785226    0.012232    0.264031    11.00000    0.04632    0.05890 =
         0.06707    0.01421   -0.01460   -0.01473
CL1   4    0.076810    0.045071    0.128935    11.00000    0.02902    0.03808 =
         0.06963    0.00477    0.00357   -0.00057
CL2   4    0.335018    0.174493    0.288486    11.00000    0.12422    0.04141 =
         0.03834   -0.00406    0.00347    0.01013
N1    3    0.463228    0.084038    0.126476    11.00000    0.02690    0.03026 =
         0.03192    0.00214    0.00159   -0.00038
N2    3    0.646933   -0.016758    0.112516    11.00000    0.02814    0.03350 =
         0.03832   -0.00032    0.00420   -0.00189
C1    1    0.540204    0.008425    0.151174    11.00000    0.02431    0.02962 =
         0.03299   -0.00128    0.00141   -0.00403
C2    1    0.524258    0.110435    0.068734    11.00000    0.03362    0.03443 =
         0.02891   -0.00085   -0.00344   -0.00772
C3    1    0.486681    0.183135    0.021421    11.00000    0.04420    0.03437 =
         0.03507    0.00467   -0.00216   -0.01035
AFIX  43
H3A   2    0.407599    0.225411    0.026176    11.00000   -1.20000
AFIX   0
C4    1    0.569019    0.191191   -0.032597    11.00000    0.06123    0.03866 =
         0.03269    0.00259   -0.00078   -0.01763
AFIX  43
H4A   2    0.546152    0.239743   -0.065535    11.00000   -1.20000
AFIX   0
C5    1    0.686851    0.127860   -0.039238    11.00000    0.05119    0.05279 =
         0.03537   -0.00582    0.00919   -0.02347
AFIX  43
H5A   2    0.742376    0.136244   -0.076319    11.00000   -1.20000
AFIX   0
C6    1    0.723457    0.055654    0.005354    11.00000    0.04123    0.04247 =
         0.04151   -0.00786    0.01010   -0.01125
AFIX  43
H6A   2    0.801480    0.012676   -0.000153    11.00000   -1.20000
AFIX   0
C7    1    0.640176    0.047822    0.059913    11.00000    0.03191    0.03216 =
         0.03719   -0.00539    0.00679   -0.01107
C8    1    0.743236   -0.100741    0.119343    11.00000    0.02998    0.03704 =
         0.05720   -0.00333    0.00793    0.00248
AFIX 137
H8A   2    0.706934   -0.149329    0.150248    11.00000   -1.50000
H8B   2    0.835960   -0.077071    0.136067    11.00000   -1.50000
H8C   2    0.751825   -0.132519    0.076325    11.00000   -1.50000
AFIX   0
C9    1    0.510281   -0.044886    0.212801    11.00000    0.03007    0.02575 =
         0.03247    0.00296   -0.00069    0.00134
C10   1    0.611379   -0.052951    0.265068    11.00000    0.02925    0.02627 =
         0.04175    0.00241   -0.00715   -0.00495
C11   1    0.580088   -0.106409    0.320832    11.00000    0.03863    0.03220 =
         0.03203   -0.00241   -0.00860    0.00122
C12   1    0.448590   -0.149176    0.325652    11.00000    0.03924    0.03245 =
         0.03010    0.00447    0.00113    0.00094
AFIX  43
H12A  2    0.429536   -0.186816    0.363769    11.00000   -1.20000
AFIX   0
C13   1    0.343614   -0.138150    0.275747    11.00000    0.03092    0.03566 =
         0.03164   -0.00022    0.00470    0.00228
C14   1    0.377368   -0.085784    0.219168    11.00000    0.02729    0.03280 =
         0.03018   -0.00018    0.00072    0.00319
AFIX  43
H14A  2    0.307701   -0.078004    0.184253    11.00000   -1.20000
AFIX   0
C15   1    0.194586   -0.177383    0.284445    11.00000    0.03211    0.06000 =
         0.04228    0.01533    0.00638   -0.00306
C16   1    0.193109   -0.256003    0.337538    11.00000    0.05659    0.06106 =
         0.05334    0.00929    0.00545   -0.01603
AFIX 137
H16A  2    0.250243   -0.313200    0.325066    11.00000   -1.50000
H16B  2    0.096006   -0.277900    0.342884    11.00000   -1.50000
H16C  2    0.232117   -0.227992    0.379161    11.00000   -1.50000
AFIX   0
C17   1    0.108613   -0.086360    0.307399    11.00000    0.06028    0.07290 =
         0.07535    0.00738    0.02708    0.01347
AFIX 137
H17A  2    0.014973   -0.108654    0.319073    11.00000   -1.50000
H17B  2    0.098912   -0.037282    0.271679    11.00000   -1.50000
H17C  2    0.157701   -0.055702    0.345930    11.00000   -1.50000
AFIX   0
C18   1    0.127194   -0.213060    0.218822    11.00000    0.04658    0.04982 =
         0.05410    0.01060   -0.00398   -0.02019
AFIX 137
H18A  2    0.189918   -0.261007    0.198742    11.00000   -1.50000
H18B  2    0.111504   -0.155783    0.189316    11.00000   -1.50000
H18C  2    0.036859   -0.245312    0.226242    11.00000   -1.50000
AFIX   0
N3    3    0.762434   -0.200708    0.386997    11.00000    0.03330    0.02664 =
         0.03929    0.00306   -0.00817   -0.00243
N4    3    0.705188   -0.051170    0.424898    11.00000    0.07390    0.04395 =
         0.05101   -0.01585   -0.02748    0.01916
C19   1    0.685056   -0.120005    0.376444    11.00000    0.04503    0.03358 =
         0.03679    0.00293   -0.01053   -0.00091
AFIX  66
C20   1    0.838919   -0.184580    0.446050    11.00000    0.04302    0.03926 =
         0.03481    0.00211   -0.00444   -0.00058
C21   1    0.932324   -0.244844    0.483022    11.00000    0.04241    0.04214 =
         0.04524    0.00717   -0.00638    0.00362
AFIX  43
H21B  2    0.958442   -0.308251    0.466606    11.00000   -1.20000
AFIX  65
C22   1    0.987516   -0.212335    0.544012    11.00000    0.05490    0.07650 =
         0.04759    0.00196   -0.01812    0.01179
AFIX  43
H22B  2    1.051354   -0.253523    0.569280    11.00000   -1.20000
AFIX  65
C23   1    0.949302   -0.119561    0.568030    11.00000    0.10592    0.08958 =
         0.05473   -0.02733   -0.04287    0.03102
AFIX  43
H23B  2    0.987023   -0.097343    0.609714    11.00000   -1.20000
AFIX  65
C24   1    0.855896   -0.059296    0.531059    11.00000    0.12432    0.07511 =
         0.07008   -0.03695   -0.05742    0.03910
AFIX  43
H24B  2    0.829779    0.004111    0.547474    11.00000   -1.20000
AFIX  65
C25   1    0.800704   -0.091804    0.470069    11.00000    0.06961    0.04863 =
         0.04787   -0.00466   -0.02065    0.01269
AFIX   0
C26   1    0.641878    0.048216    0.427864    11.00000    0.11014    0.04710 =
         0.07894   -0.02085   -0.04161    0.03485
AFIX 137
H26D  2    0.560680    0.052189    0.396154    11.00000   -1.50000
H26E  2    0.711628    0.098707    0.417059    11.00000   -1.50000
H26F  2    0.610913    0.060333    0.472366    11.00000   -1.50000
AFIX   0
HKLF 4
REM     vt-1-178 in P2(1)/c
REM R1 =  0.0376 for    4596 Fo > 4sig(Fo)  and  0.0438 for all    5217 data
REM    300 parameters refined using      0 restraints
END
WGHT      0.0583      0.0000
REM Instructions for potential hydrogen bonds
HTAB C3 N3_$2
HTAB C8 Cl2_$1
HTAB C8 Cl1_$3
HTAB C21 Cl1_$1
REM Highest difference peak  1.343,  deepest hole -1.880,  1-sigma level  0.145
Q1    1   0.2788  0.1376  0.2142  11.00000  0.05    1.34
Q2    1   0.2757  0.1688  0.1539  11.00000  0.05    1.05
Q3    1   0.1149 -0.1651  0.3309  11.00000  0.05    0.90
Q4    1   0.2281 -0.3191  0.2892  11.00000  0.05    0.79
Q5    1   0.0767  0.0669  0.1633  11.00000  0.05    0.58
Q6    1   0.8675 -0.0271  0.5272  11.00000  0.05    0.57
Q7    1   0.0750  0.0808  0.1072  11.00000  0.05    0.50
Q8    1   0.9535 -0.1940  0.5383  11.00000  0.05    0.49
Q9    1   0.5187 -0.0187  0.1855  11.00000  0.05    0.49
Q10   1   0.6467  0.1520 -0.0568  11.00000  0.05    0.47
Q11   1   0.8214 -0.0188  0.3132  11.00000  0.05    0.47
Q12   1  -0.0507  0.0185  0.3220  11.00000  0.05    0.46
Q13   1   0.4932  0.0617  0.1403  11.00000  0.05    0.45
Q14   1   0.3320  0.1474  0.3141  11.00000  0.05    0.45
Q15   1   0.6935 -0.0423  0.2616  11.00000  0.05    0.44
Q16   1   0.9509 -0.2649  0.4736  11.00000  0.05    0.44
Q17   1   0.5838  0.1601 -0.0420  11.00000  0.05    0.43
Q18   1   0.7914 -0.3473  0.4651  11.00000  0.05    0.40
Q19   1   0.6222 -0.0032  0.1289  11.00000  0.05    0.40
Q20   1   0.9517 -0.0931  0.5510  11.00000  0.05    0.40
;
_shelx_res_checksum     71460
