# Supplementary material for: Synthesis and structure of the mercury chloride complex of 2,2′-(2-bromo-5-tert-butyl-1,3-phenyl­ene)bis­(1-methyl-1H-benzimidazole)
Source: Acta Crystallogr E Crystallogr Commun. 2017 Feb 10;73(Pt 3):341–4. doi: 10.1107/S2056989017001888 (PMC5347049; doi:10.1107/S2056989017001888)
Supplement: Supplementary file 2 [file e-73-00341-Isup2.hkl]

data_I                                                                          
_shelx_title '    vt-1-178 in P2(1)/c'                                          
_shelx_refln_list_code          4                                               
_shelx_F_calc_maximum      473.58                                               
_exptl_crystal_F_000      1432.00                                               
_reflns_d_resolution_high  0.7958                                               
                                                                                
loop_                                                                           
 _space_group_symop_operation_xyz                                               
 'x, y, z'                                                                      
 '-x, y+1/2, -z+1/2'                                                            
 '-x, -y, -z'                                                                   
 'x, -y-1/2, z-1/2'                                                             
                                                                                
_cell_length_a     9.5048                                                       
_cell_length_b    13.3872                                                       
_cell_length_c    20.3322                                                       
_cell_angle_alpha  90.000                                                       
_cell_angle_beta   93.095                                                       
_cell_angle_gamma  90.000                                                       
                                                                                
_shelx_F_squared_multiplier     1.000                                           
                                                                                
loop_                                                                           
 _refln_index_h                                                                 
 _refln_index_k                                                                 
 _refln_index_l                                                                 
 _refln_F_squared_calc                                                          
 _refln_F_squared_meas                                                          
 _refln_F_squared_sigma                                                         
 _refln_observed_status                                                         
   1   0   0      12231.29      13840.13       169.64 o                         
   2   0   0     141906.05     125948.59      1100.81 o                         
   4   0   0      56232.88      55457.88       498.83 o                         
   5   0   0       5759.88       7901.16       499.26 o                         
   6   0   0      20010.79      19252.54       880.93 o                         
   7   0   0         80.71        -37.51        61.88 o                         
   8   0   0       3028.78       3093.51       449.44 o                         
   9   0   0       2410.60       2466.66       191.57 o                         
  10   0   0        931.05       1044.36       121.94 o                         
  11   0   0       3824.60       3734.34       188.39 o                         
   1   1   0      69837.43      61018.57       285.53 o                         
   2   1   0       2537.87       2632.65        92.50 o                         
   3   1   0      37729.07      40787.20       726.11 o                         
   4   1   0      17909.93      19438.41       271.94 o                         
   5   1   0      23897.49      24960.13       352.27 o                         
   6   1   0       5226.82       5159.18       323.47 o                         
   7   1   0       6586.37       6316.02       397.85 o                         
   8   1   0       5787.37       6451.67       165.20 o                         
   9   1   0       2101.66       2056.24       124.15 o                         
  10   1   0       3788.04       4229.92       167.95 o                         
  11   1   0        932.96        963.43        67.96 o                         
   0   2   0       9286.11       6301.25       283.55 o                         
   1   2   0       1157.37       1774.70        89.31 o                         
   3   2   0       3173.55       2656.90        83.80 o                         
   4   2   0       2085.78       2957.73       110.61 o                         
   5   2   0       3107.03       2586.18       116.15 o                         
   6   2   0         58.27        159.01        44.96 o                         
   7   2   0      10962.04       9830.10       719.81 o                         
   8   2   0        863.10        761.98        52.63 o                         
   9   2   0       1583.00       1581.20       108.21 o                         
  10   2   0        607.42        635.23        66.91 o                         
  11   2   0        192.23        213.66        56.69 o                         
   1   3   0       8286.04      10560.10       249.25 o                         
   2   3   0       2124.10       2690.12       124.96 o                         
   3   3   0        597.80        641.39        64.86 o                         
   4   3   0         76.16         52.65        22.05 o                         
   5   3   0       4179.09       4989.77       190.30 o                         
   6   3   0       1606.29       1713.65       133.59 o                         
   7   3   0        384.37        383.74        57.53 o                         
   8   3   0        861.36        719.24        58.78 o                         
   9   3   0         49.48        102.79        45.78 o                         
  10   3   0        772.35        917.12       115.97 o                         
  11   3   0        247.98        200.62        47.10 o                         
   1   4   0      12906.76      14478.00       316.77 o                         
   2   4   0      17020.78      22160.13       373.41 o                         
   3   4   0      16017.91      16874.33       392.43 o                         
   4   4   0      12468.82      14723.94      1158.56 o                         
   5   4   0      17405.00      18703.43      1260.66 o                         
   6   4   0       4956.16       4725.04       485.02 o                         
   7   4   0      16044.96      16863.51       419.99 o                         
   8   4   0       3789.81       3816.77       137.52 o                         
   9   4   0       5016.24       5184.26       192.07 o                         
  10   4   0       1591.13       1792.79       102.42 o                         
  11   4   0       1817.30       1997.01       135.31 o                         
   1   5   0      73522.99      78746.49      1229.61 o                         
   2   5   0       5437.70       7189.67       331.47 o                         
   3   5   0      77696.79      87282.30      4355.69 o                         
   4   5   0       2169.43       2888.82       320.07 o                         
   5   5   0      13397.47      14531.29       678.14 o                         
   6   5   0       4534.72       4274.19       467.09 o                         
   7   5   0       9731.63       9527.08       248.14 o                         
   8   5   0       6368.92       6356.04       216.84 o                         
   9   5   0       4511.32       4408.47       176.49 o                         
  10   5   0       1302.34       1314.68        85.30 o                         
  11   5   0        135.34        112.96        39.57 o                         
   0   6   0      57245.90      66713.07      3742.09 o                         
   1   6   0       2302.83       2544.86       166.75 o                         
   2   6   0      60447.28      63493.23      1214.48 o                         
   3   6   0        870.67       1147.09       190.57 o                         
   4   6   0      25420.14      25782.32       988.43 o                         
   5   6   0        716.53        837.04       198.77 o                         
   6   6   0       5064.18       5044.61       173.77 o                         
   7   6   0        929.69       1031.71        69.95 o                         
   8   6   0       1573.43       1710.77       114.04 o                         
   9   6   0        521.04        440.87        67.83 o                         
  10   6   0        458.29        425.65        48.57 o                         
  11   6   0       1076.23       1051.93        80.48 o                         
   1   7   0       6214.29       6688.10       286.96 o                         
   2   7   0        363.01        384.13        93.30 o                         
   3   7   0        326.37        480.06       127.02 o                         
   4   7   0       7760.33       8126.86       571.31 o                         
   5   7   0        102.85         85.44        70.56 o                         
   6   7   0       2525.99       2468.65        98.75 o                         
   7   7   0        368.21        350.28        55.01 o                         
   8   7   0        797.24        760.25        78.53 o                         
   9   7   0        122.79        107.52        46.67 o                         
  10   7   0       2334.64       2585.48       107.58 o                         
   0   8   0        425.58        114.88       127.59 o                         
   1   8   0        200.73        102.51        78.22 o                         
   2   8   0       4814.69       4668.67       317.11 o                         
   3   8   0        432.71        322.78       160.65 o                         
   4   8   0       4669.31       4649.76       439.27 o                         
   5   8   0        801.97        661.70        52.16 o                         
   6   8   0        413.11        402.00        55.33 o                         
   7   8   0         29.84         48.73        32.41 o                         
   8   8   0         23.74         16.83        42.45 o                         
   9   8   0        257.24        239.21        40.54 o                         
  10   8   0         42.33          6.05        17.35 o                         
   1   9   0       4517.85       4901.90       721.57 o                         
   2   9   0        108.81        -41.61       107.32 o                         
   3   9   0       2318.77       3174.81       647.66 o                         
   4   9   0       7400.71       7394.50       222.77 o                         
   5   9   0       4462.05       4515.82       225.48 o                         
   6   9   0       3080.12       3273.65       199.09 o                         
   7   9   0       4309.37       3964.91       259.49 o                         
   8   9   0       3418.54       3399.82       228.32 o                         
   9   9   0        202.44        268.08        59.70 o                         
   0  10   0      16311.58      17463.09      1388.82 o                         
   1  10   0         21.11        -70.61       148.77 o                         
   2  10   0      11005.91      11850.56       425.38 o                         
   3  10   0       7056.16       6692.18       234.67 o                         
   4  10   0       5506.40       5574.35       328.62 o                         
   5  10   0       9606.17       9770.24       282.64 o                         
   6  10   0       6703.19       7271.05       459.97 o                         
   7  10   0       2501.19       2616.13       208.33 o                         
   8  10   0       1719.61       1782.44       157.75 o                         
   9  10   0       4759.58       4789.95       214.20 o                         
   1  11   0      16178.59      15396.00      1095.75 o                         
   2  11   0        145.69         86.41        40.76 o                         
   3  11   0      11186.03      11551.82      1021.62 o                         
   4  11   0        846.69        784.60        84.18 o                         
   5  11   0       6761.89       7012.90       245.28 o                         
   6  11   0       1812.16       1837.46       122.37 o                         
   7  11   0       1995.32       2107.60       115.39 o                         
   8  11   0        777.66        724.97        97.01 o                         
   9  11   0        597.58        492.12        59.42 o                         
   0  12   0       2849.60       2887.29       206.36 o                         
   1  12   0        280.18        199.75        55.56 o                         
   2  12   0       4609.88       4264.82       259.16 o                         
   3  12   0         49.30         30.58        34.82 o                         
   4  12   0       1812.15       1622.68       119.43 o                         
   5  12   0         62.93         24.64        35.96 o                         
   6  12   0         87.21         91.51        35.81 o                         
   7  12   0        428.91        441.53        82.44 o                         
   8  12   0         24.20         -5.92        27.26 o                         
   1  13   0        332.61        294.41        74.83 o                         
   2  13   0        859.38        814.39       115.26 o                         
   3  13   0        591.98        567.59        98.50 o                         
   4  13   0        373.47        369.43        60.12 o                         
   5  13   0       1299.56       1341.11       103.06 o                         
   6  13   0        197.10        254.60        45.66 o                         
   7  13   0        368.05        301.13        61.38 o                         
   0  14   0       1460.94       1410.49       141.00 o                         
   1  14   0          2.13         -1.88        54.54 o                         
   2  14   0       4307.37       4034.86       247.28 o                         
   3  14   0         16.14        -41.41        57.33 o                         
   4  14   0       2596.86       2615.72       189.49 o                         
   5  14   0         35.03        -41.32        41.32 o                         
   1  15   0       2161.89       1982.72       194.79 o                         
   2  15   0        544.86        623.01        93.39 o                         
   3  15   0       5353.14       5478.20       262.96 o                         
   4  15   0        424.08        452.92        74.68 o                         
   0  16   0       2084.83       2065.85       157.92 o                         
   1  16   0         10.54        -10.83        32.26 o                         
   2  16   0       2396.78       2095.49       156.41 o                         
   3  16   0        305.80        334.68        60.44 o                         
 -11   1   1          9.98         15.43        19.26 o                         
 -10   1   1       6258.74       6748.32       232.60 o                         
  -9   1   1         14.30         -8.53        33.70 o                         
  -8   1   1       7999.46       8320.42       226.95 o                         
  -7   1   1       2515.18       2545.68       250.49 o                         
  -6   1   1      24846.00      22951.39       696.85 o                         
  -5   1   1        311.69        382.46        83.20 o                         
  -4   1   1      49835.93      50113.64       552.77 o                         
  -3   1   1       1623.34       1304.64        56.89 o                         
  -2   1   1        166.78        178.03        32.24 o                         
   0   1   1      11925.46      15442.89       232.87 o                         
   1   1   1      12450.58      15641.03       293.55 o                         
   2   1   1        176.67        490.44        54.99 o                         
   4   1   1       8123.77       7220.83       175.48 o                         
   5   1   1      15009.75      15768.71       292.58 o                         
   6   1   1       2979.34       2462.67       227.46 o                         
   7   1   1       2679.02       2884.00       272.03 o                         
   8   1   1       2021.30       2104.95        94.94 o                         
   9   1   1       3046.15       3188.80       152.80 o                         
  10   1   1       1659.56       1799.74       109.58 o                         
  11   1   1       4049.33       4487.92       140.10 o                         
 -11   2   1       4073.69       4277.73       208.62 o                         
 -10   2   1          6.48        -26.99        35.32 o                         
  -9   2   1       7451.58       8283.87       654.05 o                         
  -8   2   1       1103.44       1016.57       121.44 o                         
  -7   2   1      12644.82      12046.26       802.58 o                         
  -6   2   1       4986.27       4943.70       318.27 o                         
  -5   2   1      34264.15      38696.07      1294.06 o                         
  -4   2   1      24770.03      27348.01       832.32 o                         
  -3   2   1      23324.88      25623.33       414.90 o                         
  -2   2   1      36732.15      38136.96       672.34 o                         
  -1   2   1        754.99        650.32        73.58 o                         
   0   2   1      28683.24      27997.28      1032.12 o                         
   1   2   1       2376.34       1857.47        59.54 o                         
   2   2   1      37051.11      36742.12       479.93 o                         
   3   2   1          4.01         28.73        23.26 o                         
   4   2   1      48349.07      52135.62       493.38 o                         
   5   2   1         19.11         49.06        26.22 o                         
   6   2   1      21307.89      22995.00       692.37 o                         
   7   2   1         23.04         35.29        31.03 o                         
   8   2   1       5644.54       6079.03       208.74 o                         
   9   2   1       1123.96       1133.10        98.15 o                         
  10   2   1       4982.72       5499.14       261.27 o                         
  11   2   1        911.51        921.58        98.52 o                         
 -11   3   1        174.79        173.19        47.80 o                         
 -10   3   1       1601.10       1588.10       150.11 o                         
  -9   3   1        193.17        250.21        56.23 o                         
  -8   3   1       4102.50       4200.82       170.44 o                         
  -7   3   1         62.12        -16.46       115.38 o                         
  -6   3   1       6709.66       7332.15       586.78 o                         
  -5   3   1       6840.65       6806.65       455.59 o                         
  -4   3   1      12563.97      16891.05       316.03 o                         
  -3   3   1      53639.41      50547.64       730.33 o                         
  -2   3   1      45483.63      51355.93       769.53 o                         
  -1   3   1     124624.41     120437.95      3030.26 o                         
   0   3   1       4071.54       3979.49       112.69 o                         
   1   3   1     224276.81     216700.58      1215.49 o                         
   2   3   1        150.24        119.39        27.67 o                         
   3   3   1      54078.89      50353.82       737.85 o                         
   4   3   1       8596.87       7931.88       218.62 o                         
   5   3   1      28606.90      30799.60       863.33 o                         
   6   3   1        750.67        580.95        67.43 o                         
   7   3   1      12447.58      13297.71       467.17 o                         
   8   3   1        368.50        296.90        48.73 o                         
   9   3   1       6314.90       6540.26       215.91 o                         
  10   3   1        766.97        788.29       105.20 o                         
  11   3   1        139.29        120.94        44.99 o                         
 -11   4   1        349.60        407.81        66.11 o                         
 -10   4   1         64.18        -22.11        42.41 o                         
  -9   4   1       5909.36       6050.28       205.53 o                         
  -8   4   1        374.36        359.38        54.87 o                         
  -7   4   1       8036.89       8393.79       226.42 o                         
  -6   4   1         30.25        -79.26        79.26 o                         
  -5   4   1       7791.04       7321.65       544.93 o                         
  -4   4   1       2835.67       3492.13       246.02 o                         
  -3   4   1      44111.01      47513.75       691.58 o                         
  -2   4   1       7706.90       9383.92       344.64 o                         
  -1   4   1      18859.62      22622.48       459.07 o                         
   0   4   1      15864.52      17866.73       285.40 o                         
   1   4   1       1019.60       1320.30        63.98 o                         
   2   4   1      29028.16      33057.35       544.02 o                         
   3   4   1        129.03        103.83        71.03 o                         
   4   4   1       6352.02       8045.71       277.67 o                         
   5   4   1       1106.37       1121.49        99.92 o                         
   6   4   1       4720.15       5485.12       491.12 o                         
   7   4   1       2491.97       2398.55       122.25 o                         
   8   4   1       8651.90       8418.51       251.95 o                         
   9   4   1       1536.84       1505.07       104.63 o                         
  10   4   1        770.78        794.67        69.60 o                         
  11   4   1       1222.29       1250.42       107.42 o                         
 -11   5   1        116.67         78.68        34.45 o                         
 -10   5   1         99.37         98.55        30.29 o                         
  -9   5   1          3.05        -12.28        28.53 o                         
  -8   5   1       1213.52       1310.52       100.44 o                         
  -7   5   1         26.20          0.69        18.90 o                         
  -6   5   1       3308.90       2707.65       376.42 o                         
  -5   5   1        959.19        843.02       199.74 o                         
  -4   5   1       1911.92       1455.16       139.20 o                         
  -3   5   1       2033.02       2086.59       150.46 o                         
  -2   5   1        297.37        167.13        41.05 o                         
  -1   5   1       3941.45       3689.44       183.33 o                         
   0   5   1         70.24         65.16        19.95 o                         
   2   5   1       5062.93       4810.64       314.01 o                         
   3   5   1       1121.09        817.29       150.42 o                         
   4   5   1       8575.79       7997.14       527.13 o                         
   5   5   1        270.13        307.31        68.86 o                         
   6   5   1       3029.94       3110.40       254.69 o                         
   7   5   1          2.80         22.10        31.91 o                         
   8   5   1       3204.03       3176.35       128.41 o                         
   9   5   1          5.18         18.11        34.72 o                         
  10   5   1        207.89        252.04        40.65 o                         
  11   5   1        215.62        271.38        49.72 o                         
 -11   6   1        606.40        611.60        63.73 o                         
 -10   6   1         56.56         94.36        25.91 o                         
  -9   6   1       5698.30       5687.43       195.84 o                         
  -8   6   1        293.81        235.62        45.34 o                         
  -7   6   1       8509.18       8509.26       243.67 o                         
  -6   6   1         11.03         23.17        18.78 o                         
  -5   6   1       4458.61       4597.57       465.17 o                         
  -4   6   1       6228.34       7170.11       530.86 o                         
  -3   6   1       6770.79       6892.22       470.23 o                         
  -2   6   1       2716.76       3326.74       286.89 o                         
  -1   6   1       7445.06       8497.77       303.67 o                         
   0   6   1       1183.49       1733.50        84.10 o                         
   1   6   1       1503.25       2090.12       145.88 o                         
   2   6   1       7145.22       7794.82       418.04 o                         
   3   6   1       6306.47       7329.73       463.44 o                         
   4   6   1       3748.27       4855.90       429.73 o                         
   5   6   1        111.18        203.24        49.72 o                         
   6   6   1       3037.11       3288.98       139.10 o                         
   7   6   1        908.26        891.87        83.81 o                         
   8   6   1       7263.78       7283.01       191.44 o                         
   9   6   1        315.54        307.71        50.52 o                         
  10   6   1        362.83        378.26        46.87 o                         
  11   6   1        164.83        171.12        38.30 o                         
 -10   7   1       3638.06       3955.66       131.70 o                         
  -9   7   1        625.27        583.64        63.10 o                         
  -8   7   1      12518.39      12808.19       300.81 o                         
  -7   7   1       1166.29       1096.96        89.06 o                         
  -6   7   1      12064.52      12230.28       240.83 o                         
  -5   7   1       3956.06       4440.13       465.79 o                         
  -4   7   1      22754.77      21906.57       953.04 o                         
  -3   7   1       9064.99      10225.58       589.37 o                         
  -2   7   1      31468.89      34561.20       839.22 o                         
  -1   7   1      12708.90      16036.37       756.33 o                         
   0   7   1       8051.24       9586.43       531.88 o                         
   1   7   1      11364.25      13982.23       394.90 o                         
   2   7   1        338.09        570.46       107.72 o                         
   3   7   1      24199.21      28221.61       942.29 o                         
   4   7   1        779.14        507.62       142.48 o                         
   5   7   1      10802.69      10529.02       701.32 o                         
   6   7   1       3245.50       3273.07       143.08 o                         
   7   7   1      10081.54       9964.39       218.00 o                         
   8   7   1       2277.86       2320.17       130.07 o                         
   9   7   1       4515.38       4807.48       173.94 o                         
  10   7   1       1090.12       1163.52        72.59 o                         
 -10   8   1          2.95         -3.62        24.62 o                         
  -9   8   1       2362.32       2450.50       117.39 o                         
  -8   8   1       1015.31        898.69        80.44 o                         
  -7   8   1       4503.50       4244.28       169.75 o                         
  -6   8   1       9573.40       9199.03       756.76 o                         
  -5   8   1      12511.16      12491.91       299.69 o                         
  -4   8   1       7663.93       7307.00       563.40 o                         
  -3   8   1       9420.25      10363.64       533.94 o                         
  -2   8   1      36438.02      39670.84       940.73 o                         
  -1   8   1       6403.96       6737.47       816.27 o                         
   0   8   1      49815.07      46732.52      1319.60 o                         
   1   8   1      11531.46      11152.17       655.51 o                         
   2   8   1      36525.82      36967.62      1793.14 o                         
   3   8   1          8.01         -6.55       191.06 o                         
   4   8   1      19647.46      20320.75       904.08 o                         
   5   8   1        159.84        107.00        24.51 o                         
   6   8   1      15358.51      16817.79       328.19 o                         
   7   8   1         29.90         69.73        66.47 o                         
   8   8   1       4723.81       4821.20       218.29 o                         
   9   8   1        812.82        751.83        65.73 o                         
  10   8   1       2028.51       1861.54        80.98 o                         
  -9   9   1        439.59        402.83        73.74 o                         
  -8   9   1        326.19        244.79        67.35 o                         
  -7   9   1        306.48        242.58        72.72 o                         
  -6   9   1       3567.91       3577.65       280.46 o                         
  -5   9   1       4077.17       3883.32       176.97 o                         
  -4   9   1       3740.88       3876.65       151.09 o                         
  -3   9   1       5902.10       4574.05       764.07 o                         
  -2   9   1       1718.28       1866.11       428.71 o                         
  -1   9   1      34845.14      33982.10      1803.83 o                         
   0   9   1       3105.48       3149.50       369.79 o                         
   1   9   1      20625.04      19549.60      1350.79 o                         
   2   9   1        477.35        677.31       267.29 o                         
   3   9   1      14517.19      12418.02      1172.88 o                         
   4   9   1        575.20        400.32        54.26 o                         
   5   9   1       9894.55       9791.75       274.29 o                         
   6   9   1        621.43        449.02        61.37 o                         
   7   9   1        859.38        862.80       124.19 o                         
   8   9   1         30.69         53.66        45.08 o                         
   9   9   1        450.33        448.77        76.50 o                         
  -9  10   1        240.97        328.51        62.91 o                         
  -8  10   1          2.21        -10.15        37.15 o                         
  -7  10   1        396.13        442.66        93.58 o                         
  -6  10   1       1346.43       1358.45       103.82 o                         
  -5  10   1       3167.67       3017.11       156.95 o                         
  -4  10   1        379.62        317.46        53.24 o                         
  -3  10   1       2446.25       2581.81       131.97 o                         
  -2  10   1         25.42         53.62       223.73 o                         
  -1  10   1        927.28       1137.78       122.77 o                         
   0  10   1         38.51        -66.42       131.39 o                         
   1  10   1       1251.73       1156.82       114.93 o                         
   2  10   1         13.55         87.18       119.02 o                         
   3  10   1       1474.00       1574.39       113.47 o                         
   4  10   1         44.19         11.02        30.34 o                         
   5  10   1        523.31        597.38        73.51 o                         
   6  10   1          9.70        -40.56        66.01 o                         
   7  10   1       1292.21       1060.65       139.58 o                         
   8  10   1          2.13         31.48        37.52 o                         
   9  10   1         67.84        146.47        46.21 o                         
  -9  11   1         41.22         92.34        31.82 o                         
  -8  11   1         92.74         85.27        45.23 o                         
  -7  11   1        607.39        609.59        69.53 o                         
  -6  11   1        834.79        742.89        80.09 o                         
  -5  11   1       2421.26       2393.40       143.22 o                         
  -4  11   1        165.26        121.66        50.11 o                         
  -3  11   1       2036.57       1892.93       172.96 o                         
  -2  11   1         53.27         22.30        31.00 o                         
  -1  11   1       7984.59       8385.93       339.36 o                         
   0  11   1       1247.36       1172.40        85.79 o                         
   1  11   1       1740.87       1485.20       138.71 o                         
   2  11   1       5477.14       5071.88       272.88 o                         
   3  11   1       3810.60       3728.14       486.32 o                         
   4  11   1         88.96         46.85        32.42 o                         
   5  11   1       4405.29       4423.90       196.27 o                         
   6  11   1        172.78        164.18        52.41 o                         
   7  11   1        408.39        424.57        55.40 o                         
   8  11   1          0.59        -45.76        45.76 o                         
  -8  12   1        182.02        177.58        43.99 o                         
  -7  12   1       3855.21       3974.26       228.40 o                         
  -6  12   1       1104.94       1063.29        88.76 o                         
  -5  12   1       5885.77       6256.49       227.40 o                         
  -4  12   1       2783.09       2380.55       142.09 o                         
  -3  12   1       3680.87       3671.83       339.75 o                         
  -2  12   1       3940.92       3718.18       243.68 o                         
  -1  12   1       1721.20       1568.51       156.91 o                         
   0  12   1       3971.20       3605.17       168.32 o                         
   1  12   1       2148.28       2063.44       182.03 o                         
   2  12   1       6247.23       6069.69       831.83 o                         
   3  12   1          5.74         -8.57        46.73 o                         
   4  12   1       3810.67       3812.39       191.21 o                         
   5  12   1         24.08         22.57        34.51 o                         
   6  12   1       5599.34       6001.23       211.11 o                         
   7  12   1        840.70        910.66        73.23 o                         
   8  12   1       1889.20       1856.20       127.71 o                         
  -7  13   1        226.03        244.70        52.27 o                         
  -6  13   1       5007.83       5480.58       181.33 o                         
  -5  13   1       2136.00       2105.12       125.69 o                         
  -4  13   1       4087.98       4166.73       182.21 o                         
  -3  13   1       3115.82       2953.60       214.60 o                         
  -2  13   1       9262.14       8892.43       374.49 o                         
  -1  13   1       5247.32       5313.75       287.70 o                         
   0  13   1       1351.45       1408.74       100.01 o                         
   1  13   1       8104.79       7643.98       345.13 o                         
   2  13   1        166.66        137.87        78.09 o                         
   3  13   1       7709.17       7640.98       348.45 o                         
   4  13   1         13.72        -25.61        51.27 o                         
   5  13   1       3859.78       3966.54       175.89 o                         
   6  13   1        915.75        933.41       107.50 o                         
   7  13   1       4528.76       4511.02       207.91 o                         
  -5  14   1       1017.63        899.62        76.18 o                         
  -4  14   1       2832.17       2917.82       196.36 o                         
  -3  14   1       1675.28       1609.17       153.79 o                         
  -2  14   1       2758.33       3054.26       214.60 o                         
  -1  14   1       3457.71       3696.75       230.98 o                         
   0  14   1       5774.58       6214.39       205.36 o                         
   1  14   1        584.07        624.61        71.59 o                         
   2  14   1       8157.61       8695.08       368.99 o                         
   3  14   1        734.57        725.36       106.75 o                         
   4  14   1       4874.77       5418.25       267.69 o                         
   5  14   1          4.95        -24.62        49.94 o                         
  -5  15   1          4.44        -13.76        25.68 o                         
  -4  15   1        211.95        144.79        49.65 o                         
  -3  15   1        125.68         87.71        42.95 o                         
  -2  15   1         67.24         40.18        43.90 o                         
  -1  15   1        810.70        791.73        73.85 o                         
   0  15   1         81.49         66.80        36.89 o                         
   1  15   1        391.77        429.90        58.58 o                         
   2  15   1         50.70         35.61        38.82 o                         
   3  15   1        172.92        179.82        57.22 o                         
   4  15   1          1.28         11.31        31.85 o                         
  -3  16   1          8.66         -6.70        37.03 o                         
  -2  16   1        200.52        200.20        58.29 o                         
  -1  16   1        476.78        450.56        78.99 o                         
   0  16   1        419.20        424.25        56.73 o                         
   1  16   1        109.25         38.15        39.15 o                         
   2  16   1       1546.25       1467.08       132.78 o                         
   3  16   1        746.04        678.14        90.75 o                         
 -11   0   2       2426.12       2499.12       157.96 o                         
 -10   0   2       3039.24       3293.64       214.29 o                         
  -9   0   2        466.46        493.89        94.47 o                         
  -8   0   2        562.28        339.26       242.80 o                         
  -7   0   2       8770.87       9343.43       676.98 o                         
  -6   0   2        180.00        296.75       113.14 o                         
  -5   0   2      26178.14      29479.52       949.53 o                         
  -4   0   2         70.82         58.46        54.82 o                         
  -3   0   2      27017.78      31641.83       520.13 o                         
  -2   0   2      65717.91      59123.27       819.33 o                         
  -1   0   2     103889.18      98617.54       793.95 o                         
   0   0   2      76226.23      70680.10       678.16 o                         
   1   0   2      50360.35      41523.44       542.05 o                         
   2   0   2      76133.84      69560.60       447.95 o                         
   3   0   2      35703.93      31898.32       364.32 o                         
   4   0   2      40551.48      39732.63       467.01 o                         
   5   0   2      37850.95      33612.18       824.09 o                         
   6   0   2      26035.28      26438.61      1073.36 o                         
   7   0   2      12278.55      10985.12       770.80 o                         
   8   0   2      11227.52      13215.84       409.07 o                         
   9   0   2         32.19         23.65        37.26 o                         
  10   0   2       3284.53       3221.55       206.14 o                         
  11   0   2         74.14        120.84        37.79 o                         
 -11   1   2        787.45        636.74        56.31 o                         
 -10   1   2       3107.20       3275.99       150.55 o                         
  -9   1   2        774.52        691.83        75.01 o                         
  -8   1   2       6896.81       7154.04       213.21 o                         
  -7   1   2          5.30         43.79        45.87 o                         
  -6   1   2      27168.04      27456.29       738.16 o                         
  -5   1   2         40.14         62.18       107.37 o                         
  -4   1   2      46451.16      49099.64       682.43 o                         
  -3   1   2      18726.91      20185.09       331.46 o                         
  -2   1   2     116174.09     118758.30      1927.06 o                         
  -1   1   2       2582.96       2826.63       100.59 o                         
   0   1   2      73315.67      72089.09      1845.15 o                         
   1   1   2      14762.92      13950.83       558.21 o                         
   2   1   2        307.56        197.58        25.42 o                         
   3   1   2      10751.73      11246.14       157.62 o                         
   4   1   2       5913.88       6081.33       131.64 o                         
   5   1   2      16817.04      17361.91       321.08 o                         
   6   1   2       1203.92       1020.16        87.27 o                         
   7   1   2       9699.23       9453.89       501.88 o                         
   8   1   2         87.46         77.60        23.85 o                         
   9   1   2       4906.12       5010.84       192.06 o                         
  10   1   2         24.28         -4.97        39.64 o                         
  11   1   2       2672.96       2680.45       105.58 o                         
 -11   2   2       1011.30       1229.50       115.08 o                         
 -10   2   2        202.47        167.42        39.49 o                         
  -9   2   2       6307.07       6558.22       261.37 o                         
  -8   2   2        240.08        212.59        44.16 o                         
  -7   2   2       9237.98       9323.63       360.21 o                         
  -6   2   2       2581.33       2440.30       221.67 o                         
  -5   2   2      10789.62      10972.21       560.80 o                         
  -4   2   2       1238.08       1064.15        55.40 o                         
  -3   2   2      27924.40      27407.88       385.19 o                         
  -1   2   2       3779.30       3716.58       203.83 o                         
   1   2   2        297.72        697.28        80.64 o                         
   2   2   2      11803.88      16139.20       346.66 o                         
   3   2   2        776.20        393.92        48.69 o                         
   4   2   2       1651.51       1579.76        94.40 o                         
   5   2   2       4509.11       3959.45       160.46 o                         
   6   2   2       1523.72       1566.47       109.81 o                         
   7   2   2       1779.02       1770.63       173.71 o                         
   8   2   2       2385.41       2412.62       104.69 o                         
   9   2   2        179.01        169.43        27.61 o                         
  10   2   2       1188.02       1246.10        86.75 o                         
  11   2   2        414.77        446.23        69.50 o                         
 -11   3   2        281.85        252.66        57.28 o                         
 -10   3   2        805.06        754.24       105.47 o                         
  -9   3   2          7.84          9.04        37.58 o                         
  -8   3   2        543.28        601.07        66.44 o                         
  -7   3   2         36.08         16.27        22.49 o                         
  -6   3   2       4476.69       3778.92       424.08 o                         
  -5   3   2        713.90        692.36       109.72 o                         
  -4   3   2       1995.92       2173.42        81.86 o                         
  -3   3   2         98.50         78.15        16.88 o                         
  -2   3   2         73.31        162.19        29.63 o                         
  -1   3   2        246.84        482.56        71.80 o                         
   0   3   2      12426.15      13233.92       582.79 o                         
   1   3   2       2846.12       3891.70       255.85 o                         
   2   3   2       3485.68       3690.90       242.76 o                         
   3   3   2        450.34        554.63       156.58 o                         
   4   3   2         20.91         70.50        29.10 o                         
   5   3   2       7380.80       8426.20       424.75 o                         
   6   3   2        166.51         62.49        40.85 o                         
   7   3   2        731.25        742.05        55.38 o                         
   8   3   2        907.29        794.72        79.07 o                         
   9   3   2        456.60        551.42        54.82 o                         
  10   3   2        240.92        159.26        34.77 o                         
  11   3   2        518.54        491.09        70.17 o                         
 -11   4   2       2366.45       2487.13       152.09 o                         
 -10   4   2         12.15         24.11        36.64 o                         
  -9   4   2       7784.30       8334.28       239.05 o                         
  -8   4   2        232.03        180.17        37.05 o                         
  -7   4   2      13816.91      14309.02       324.51 o                         
  -6   4   2        118.74         41.47        64.36 o                         
  -5   4   2      22005.99      19892.12       907.69 o                         
  -4   4   2        516.78        432.51        80.85 o                         
  -3   4   2      66030.20      68566.47      2247.42 o                         
  -2   4   2       4471.33       4070.90       260.69 o                         
  -1   4   2      35634.98      39027.02       661.92 o                         
   1   4   2      10959.33      12532.70       325.50 o                         
   2   4   2      11086.68      14576.61       515.39 o                         
   3   4   2        111.25        143.50        63.07 o                         
   4   4   2       1992.29       2059.23       259.49 o                         
   5   4   2        596.45        519.46        73.20 o                         
   6   4   2      13209.39      14263.57      1003.46 o                         
   7   4   2       1194.06       1332.29        76.42 o                         
   8   4   2       8558.66       8644.73       258.51 o                         
   9   4   2        163.26        147.34        38.90 o                         
  10   4   2       4927.88       5546.71       179.59 o                         
  11   4   2        741.22        814.92        86.58 o                         
 -11   5   2        364.07        317.54        55.97 o                         
 -10   5   2       2387.52       2513.54       116.10 o                         
  -9   5   2        628.90        573.49        67.45 o                         
  -8   5   2      11789.95      12131.77       296.75 o                         
  -7   5   2       1003.91       1220.61        93.48 o                         
  -6   5   2      11185.19      10402.04       744.89 o                         
  -5   5   2       2872.15       2651.74       347.95 o                         
  -4   5   2      40482.12      44921.88      2492.95 o                         
  -3   5   2      11584.31      12071.55       384.36 o                         
  -2   5   2      30587.89      35012.77       798.25 o                         
  -1   5   2      12054.00      11995.82       349.82 o                         
   0   5   2      21140.92      22517.76       685.82 o                         
   1   5   2      63442.06      65115.69       729.66 o                         
   2   5   2      34426.49      36238.06       852.26 o                         
   3   5   2      28756.20      30116.78       912.30 o                         
   4   5   2      10003.35       9264.49       573.83 o                         
   5   5   2      15230.73      16442.76       635.42 o                         
   6   5   2        570.92        528.26       101.34 o                         
   7   5   2      17670.04      17772.29       342.90 o                         
   8   5   2       1638.24       1506.78       110.38 o                         
   9   5   2       4177.87       4255.81       176.43 o                         
  10   5   2        211.22        247.61        39.38 o                         
  11   5   2       1657.02       1680.11       112.32 o                         
 -11   6   2       1159.40       1013.12        79.69 o                         
 -10   6   2        717.89        669.78        59.38 o                         
  -9   6   2       1385.88       1282.53        93.88 o                         
  -8   6   2       3075.08       3014.62       148.62 o                         
  -7   6   2       6011.41       5741.76       200.55 o                         
  -6   6   2         30.40         47.57        18.48 o                         
  -5   6   2      10544.44      10572.95       706.90 o                         
  -4   6   2       6485.14       6205.05       502.75 o                         
  -3   6   2      34005.84      37896.43      1118.48 o                         
  -2   6   2      46522.06      52417.64      1018.56 o                         
  -1   6   2      16532.96      16665.46       455.62 o                         
   0   6   2      46160.18      48846.79      1288.68 o                         
   1   6   2      19432.64      19093.90       421.69 o                         
   2   6   2      22643.05      23672.46       714.01 o                         
   3   6   2      21356.88      22557.91       815.24 o                         
   4   6   2      23355.58      23504.20       939.67 o                         
   5   6   2       7281.09       6772.96       269.43 o                         
   6   6   2       8039.67       8501.11       197.66 o                         
   7   6   2       5777.55       5313.73       201.93 o                         
   8   6   2       4214.73       4382.92       149.71 o                         
   9   6   2        559.18        527.06        69.71 o                         
  10   6   2       1535.02       1452.25        87.92 o                         
 -10   7   2       1357.00       1472.21        80.08 o                         
  -9   7   2        653.18        531.53        59.54 o                         
  -8   7   2       1565.66       1629.02       108.17 o                         
  -7   7   2          8.68          8.52        27.56 o                         
  -6   7   2       5726.67       5530.33       208.99 o                         
  -5   7   2       1787.08       1713.43       289.50 o                         
  -4   7   2      12430.99      12573.53       735.28 o                         
  -3   7   2        779.34        760.72       167.64 o                         
  -2   7   2      11997.69      14399.58       548.51 o                         
  -1   7   2       8882.27      10435.67       576.37 o                         
   0   7   2       4384.13       4940.83       381.84 o                         
   1   7   2         26.18        153.31        67.23 o                         
   2   7   2          8.76        -46.66        46.66 o                         
   3   7   2        176.59        210.42        87.20 o                         
   4   7   2        109.08        -10.05        85.98 o                         
   5   7   2       1541.89       1635.11       103.98 o                         
   6   7   2       2053.93       2005.11       112.72 o                         
   7   7   2       1201.19       1015.20        91.28 o                         
   8   7   2        228.54        196.72        59.13 o                         
   9   7   2       1973.23       1926.39       111.75 o                         
  10   7   2        218.48        216.38        38.59 o                         
 -10   8   2        138.71         86.93        22.43 o                         
  -9   8   2         30.08         41.93        50.77 o                         
  -8   8   2        312.42        386.89        54.16 o                         
  -7   8   2        222.28        219.40        40.05 o                         
  -6   8   2         94.56        137.40        41.27 o                         
  -5   8   2       1219.96       1291.93        88.11 o                         
  -4   8   2       1736.50       1349.89       245.82 o                         
  -3   8   2         80.08        250.73        86.36 o                         
  -2   8   2       2074.07       1854.02       209.60 o                         
  -1   8   2         98.83         82.02        39.98 o                         
   0   8   2       4265.50       3811.42       368.35 o                         
   1   8   2        431.77        369.98        90.36 o                         
   2   8   2       6146.35       5165.83       640.49 o                         
   3   8   2       8812.29       8330.73       710.86 o                         
   4   8   2       2830.55       2714.84       326.32 o                         
   5   8   2        872.81        791.35        51.58 o                         
   6   8   2        308.89        308.37        41.08 o                         
   7   8   2        332.42        258.54        38.84 o                         
   8   8   2        367.24        337.91        52.82 o                         
   9   8   2        228.82        246.07        40.85 o                         
  10   8   2         29.57        118.04        36.30 o                         
  -9   9   2        217.41        162.66        53.66 o                         
  -8   9   2       3812.57       3840.82       238.38 o                         
  -7   9   2         31.58         33.97        47.73 o                         
  -6   9   2       9995.23      10151.12       627.69 o                         
  -5   9   2        475.19        360.66        55.37 o                         
  -4   9   2       7961.06       8077.24       223.43 o                         
  -3   9   2          9.54         93.27        59.76 o                         
  -2   9   2       7514.31       8023.45       884.96 o                         
  -1   9   2       1944.10       2062.60       429.49 o                         
   0   9   2       9551.43       8908.37       606.40 o                         
   1   9   2       1580.54       1489.77       357.37 o                         
   2   9   2       4978.34       5046.82       666.14 o                         
   3   9   2       6873.36       7004.39       372.68 o                         
   4   9   2       1098.53       1061.70        87.98 o                         
   5   9   2       4262.54       4255.53       184.38 o                         
   6   9   2        361.83        341.30        40.38 o                         
   7   9   2       3875.90       3805.23       258.25 o                         
   8   9   2        285.43        328.42        80.75 o                         
   9   9   2       3007.37       3383.26       198.76 o                         
  -9  10   2       3296.07       3589.77       182.89 o                         
  -8  10   2         22.79         12.73        34.19 o                         
  -7  10   2       9989.22       9636.06       391.27 o                         
  -6  10   2        128.62         99.54        64.25 o                         
  -5  10   2      17048.57      17319.69       723.29 o                         
  -4  10   2         93.87         96.66        35.94 o                         
  -3  10   2      11076.85      10853.74       281.09 o                         
  -2  10   2        879.51       1048.04        91.22 o                         
  -1  10   2      20051.28      20380.46       726.32 o                         
   0  10   2       3303.81       3684.52       411.57 o                         
   1  10   2       7138.65       7205.33       308.41 o                         
   2  10   2       2457.37       2229.33       163.33 o                         
   3  10   2       2730.31       2817.23       237.63 o                         
   4  10   2      19364.59      19793.96       841.24 o                         
   5  10   2       1534.63       1700.45       122.01 o                         
   6  10   2       6136.08       6275.51       279.69 o                         
   7  10   2         80.23        119.78        58.29 o                         
   8  10   2       4721.68       4903.90       261.90 o                         
   9  10   2        169.08        175.78        45.52 o                         
  -9  11   2        157.05        109.22        33.25 o                         
  -8  11   2       1874.26       1980.84       150.07 o                         
  -7  11   2          4.98         -8.00        47.29 o                         
  -6  11   2       3535.44       3696.72       225.08 o                         
  -5  11   2        313.91        220.33        44.84 o                         
  -4  11   2       7905.23       8025.08       257.08 o                         
  -3  11   2       3260.66       3162.71       158.96 o                         
  -2  11   2       9109.96       8846.25       365.61 o                         
  -1  11   2       8108.12       8490.96       329.89 o                         
   0  11   2       9012.91       9412.43       251.36 o                         
   1  11   2       9231.56       8422.60       396.18 o                         
   2  11   2       5740.98       5782.49       210.82 o                         
   3  11   2      11517.35       9566.70       385.35 o                         
   4  11   2       2204.59       2279.67       140.03 o                         
   5  11   2       5544.64       5680.50       222.72 o                         
   6  11   2       1522.84       1657.59       116.83 o                         
   7  11   2       4789.50       5092.03       179.11 o                         
   8  11   2        290.18        396.84        72.97 o                         
  -8  12   2        524.99        449.91        64.85 o                         
  -7  12   2        333.43        302.11        71.67 o                         
  -6  12   2         94.28         93.77        31.12 o                         
  -5  12   2        350.66        298.15        54.76 o                         
  -4  12   2        758.99        685.86        79.83 o                         
  -3  12   2       3466.41       3325.27       234.28 o                         
  -2  12   2       1483.75       1378.95       151.83 o                         
  -1  12   2        495.10        381.23        83.90 o                         
   0  12   2       4231.31       4281.47       177.03 o                         
   1  12   2         56.87         55.02        43.12 o                         
   2  12   2       4818.13       4670.73       248.59 o                         
   3  12   2        569.09        651.65       105.79 o                         
   4  12   2        433.50        395.89        61.67 o                         
   5  12   2        346.61        363.83       116.36 o                         
   6  12   2        629.07        697.55        74.95 o                         
   7  12   2         17.69        -17.92        22.16 o                         
   8  12   2        509.35        582.79        71.13 o                         
  -7  13   2        420.27        417.16        66.14 o                         
  -6  13   2          2.66         42.63        43.32 o                         
  -5  13   2        306.51        322.45        52.00 o                         
  -4  13   2         95.78        134.52        42.83 o                         
  -3  13   2          4.70        -60.09        60.09 o                         
  -2  13   2        215.93         33.30        48.92 o                         
  -1  13   2        852.37        938.54       121.40 o                         
   0  13   2        879.92        871.97        80.67 o                         
   1  13   2        688.43        706.16        91.68 o                         
   2  13   2       1706.09       1645.52       119.05 o                         
   3  13   2       1962.43       1814.38       172.91 o                         
   4  13   2        551.13        502.86        93.42 o                         
   5  13   2        603.13        619.96        73.31 o                         
   6  13   2       1305.73       1440.58        94.87 o                         
   7  13   2          6.96        116.28        50.25 o                         
  -6  14   2         23.72         62.13        28.64 o                         
  -5  14   2       1154.16       1114.23        81.70 o                         
  -4  14   2        326.11        284.87        68.67 o                         
  -3  14   2       2697.11       2456.79       187.25 o                         
  -2  14   2        286.74        195.33        54.92 o                         
  -1  14   2       2320.02       2034.17       171.61 o                         
   0  14   2       2014.21       1969.37        96.94 o                         
   1  14   2       2562.08       2432.61       138.88 o                         
   2  14   2       2151.08       2141.66       220.25 o                         
   3  14   2       4317.61       4407.49       257.59 o                         
   4  14   2       1633.06       1491.53       145.60 o                         
   5  14   2        384.69        402.21        70.74 o                         
   6  14   2       1333.52       1036.84        87.69 o                         
  -5  15   2         45.53         30.07        26.60 o                         
  -4  15   2       5725.92       5611.12       237.82 o                         
  -3  15   2        688.40        719.83        95.48 o                         
  -2  15   2       1969.08       2050.08       116.30 o                         
  -1  15   2         50.42         37.09        36.60 o                         
   0  15   2       2018.00       1994.64        94.96 o                         
   1  15   2       1148.99       1036.65        87.77 o                         
   2  15   2       3313.69       3279.52       211.91 o                         
   3  15   2       2134.58       2109.76       165.48 o                         
   4  15   2        987.31        918.84       102.56 o                         
   5  15   2       2238.60       2175.98       130.11 o                         
  -3  16   2       2153.87       2232.38       144.73 o                         
  -2  16   2        317.09        250.80        58.18 o                         
  -1  16   2       2629.37       2561.35       172.66 o                         
   0  16   2       1505.86       1392.92       131.21 o                         
   1  16   2       1354.55       1283.15       130.27 o                         
   2  16   2       1103.02       1066.60        80.67 o                         
   3  16   2        625.46        584.26        57.10 o                         
 -11   1   3       1057.19        938.10        69.45 o                         
 -10   1   3       2207.43       2421.94       130.44 o                         
  -9   1   3        444.08        378.45        57.78 o                         
  -8   1   3       6075.12       6218.11       238.03 o                         
  -7   1   3       1230.18       1189.63       171.25 o                         
  -6   1   3      19899.80      19043.03       618.33 o                         
  -5   1   3      22317.91      23195.28       794.74 o                         
  -4   1   3      33100.58      34412.34       528.95 o                         
  -2   1   3      49789.87      49290.96       950.01 o                         
   0   1   3      25817.24      29032.78       340.32 o                         
   1   1   3        174.50         31.77        30.65 o                         
   2   1   3       5313.01       4580.24       213.72 o                         
   3   1   3        172.00        353.45        34.43 o                         
   5   1   3        197.01        262.77        46.79 o                         
   6   1   3        259.48        368.99        59.18 o                         
   7   1   3       1426.60       1436.29       153.42 o                         
   8   1   3          7.22         12.58        19.33 o                         
   9   1   3       8702.88       9193.31       320.77 o                         
  10   1   3        147.83        134.83        31.08 o                         
  11   1   3       3392.68       3399.85       114.33 o                         
 -11   2   3        548.38        575.27        79.92 o                         
 -10   2   3       4142.31       4288.68       169.15 o                         
  -9   2   3       2366.79       2456.13       204.53 o                         
  -8   2   3       3980.76       4326.29       227.57 o                         
  -7   2   3      13689.46      15377.38      1874.70 o                         
  -6   2   3       6544.35       6958.28       375.97 o                         
  -5   2   3      36400.93      38101.86       830.05 o                         
  -4   2   3        160.41        196.87        39.98 o                         
  -3   2   3      54099.39      55725.68       841.76 o                         
  -2   2   3      37014.01      42019.02      1103.43 o                         
  -1   2   3     100493.07     106222.16      1169.74 o                         
   0   2   3        145.01        250.28        21.73 o                         
   1   2   3      93940.97      88038.20       919.64 o                         
   2   2   3      26386.35      28985.12       675.22 o                         
   3   2   3      25762.16      25567.90       540.56 o                         
   4   2   3      14326.20      15359.89       306.52 o                         
   5   2   3      28499.37      28845.34       452.97 o                         
   6   2   3      12573.79      12501.62       321.11 o                         
   7   2   3       2535.99       2313.17       176.87 o                         
   8   2   3       4209.16       4365.74       178.99 o                         
   9   2   3       2463.89       2591.19        96.15 o                         
  10   2   3       5725.22       5765.36       275.86 o                         
  11   2   3        973.67       1061.92       100.23 o                         
 -11   3   3       2642.25       2774.13       166.32 o                         
 -10   3   3        791.88        888.30       112.97 o                         
  -9   3   3       7313.55       7363.44       339.71 o                         
  -8   3   3       3316.27       3502.04       154.09 o                         
  -7   3   3       6918.04       7880.87       208.36 o                         
  -6   3   3       7716.91       8217.31       631.32 o                         
  -5   3   3         55.18        112.99        57.21 o                         
  -4   3   3      24035.99      28394.49       481.53 o                         
  -3   3   3       2586.95       1754.42       114.37 o                         
  -2   3   3      48023.37      35256.94     11620.84 o                         
  -1   3   3      71839.20      70198.52      2296.90 o                         
   0   3   3      16265.13      14964.98       305.59 o                         
   1   3   3      15604.33      12021.22       366.73 o                         
   2   3   3     129912.17     131817.91      1487.21 o                         
   3   3   3      21276.82      22105.76       723.01 o                         
   4   3   3      55655.72      56430.07       685.61 o                         
   5   3   3       6969.44       7070.80       289.76 o                         
   6   3   3      26696.12      26618.68      1120.07 o                         
   7   3   3      10574.89      11363.52       220.53 o                         
   8   3   3      14025.52      13842.76       323.22 o                         
   9   3   3       3162.00       3284.82       127.41 o                         
  10   3   3        948.78       1110.25        82.45 o                         
  11   3   3       1268.84       1101.95       102.62 o                         
 -11   4   3        559.09        595.92        78.15 o                         
 -10   4   3        385.82        308.77        69.83 o                         
  -9   4   3       2651.18       2723.76       146.02 o                         
  -8   4   3       5004.08       5038.26       188.98 o                         
  -7   4   3       1978.65       2015.80       110.83 o                         
  -6   4   3       1334.09       1322.59       260.07 o                         
  -5   4   3      10891.95      10641.49       505.65 o                         
  -4   4   3       2014.97       1769.59       168.26 o                         
  -3   4   3      24401.83      25626.72       770.41 o                         
  -2   4   3      11715.17      11517.39       492.51 o                         
  -1   4   3      14780.19      17197.71       469.96 o                         
   0   4   3      14321.42      17282.96       758.67 o                         
   1   4   3        250.32        279.09        52.42 o                         
   2   4   3       1604.16       1874.21       189.47 o                         
   3   4   3       7786.43       8337.68       460.01 o                         
   4   4   3       1087.02       1080.56       196.73 o                         
   5   4   3       2210.50       2495.75       243.00 o                         
   6   4   3       3835.72       4284.85       302.33 o                         
   7   4   3       2888.34       3041.13       116.72 o                         
   8   4   3       6184.15       6174.56       220.70 o                         
   9   4   3         22.81         33.81        25.52 o                         
  10   4   3       1276.77       1349.05        90.81 o                         
  11   4   3         13.22         34.84        31.28 o                         
 -11   5   3         45.34        106.21        39.06 o                         
 -10   5   3         59.65         78.97        41.41 o                         
  -9   5   3         44.89         76.85        33.61 o                         
  -8   5   3        539.20        493.24        64.23 o                         
  -7   5   3       1074.39       1067.47        83.57 o                         
  -6   5   3       1747.56       1330.72       268.50 o                         
  -5   5   3       4948.90       4773.36       353.03 o                         
  -4   5   3        718.17        478.10        89.83 o                         
  -3   5   3       5546.34       5811.40       379.36 o                         
  -2   5   3          9.32         19.94        52.78 o                         
  -1   5   3        551.47        367.39        70.70 o                         
   0   5   3        179.91        206.73        31.56 o                         
   1   5   3       4433.76       3468.70       165.59 o                         
   2   5   3       3675.88       3197.30       256.54 o                         
   3   5   3        438.75        287.29        92.67 o                         
   4   5   3       4835.15       4273.73       393.47 o                         
   5   5   3          4.53         13.03        34.40 o                         
   6   5   3       1577.18       1477.30        78.97 o                         
   7   5   3        694.61        679.16        64.09 o                         
   8   5   3        906.73        811.99        82.26 o                         
   9   5   3        550.58        506.95        52.28 o                         
  10   5   3         86.08        162.38        34.52 o                         
  11   5   3        482.25        457.79        61.26 o                         
 -11   6   3        314.45        307.67        45.29 o                         
 -10   6   3        688.09        681.15        59.03 o                         
  -9   6   3       4376.93       4241.24       167.15 o                         
  -8   6   3       1185.56       1198.12       130.98 o                         
  -7   6   3       2581.61       2672.25       138.82 o                         
  -6   6   3       1559.68       1529.47        95.09 o                         
  -5   6   3       8248.50       7927.90       625.73 o                         
  -4   6   3       1882.75       1730.85       277.76 o                         
  -3   6   3      18674.97      21600.10      1420.54 o                         
  -2   6   3       6620.74       7008.81       417.03 o                         
  -1   6   3       5420.20       5933.86       278.35 o                         
   0   6   3        179.11        294.58        60.52 o                         
   1   6   3       9985.69      11196.67       317.91 o                         
   2   6   3        128.53        185.40        68.95 o                         
   3   6   3       8442.41       9008.29       518.48 o                         
   4   6   3         77.12         79.74        69.35 o                         
   5   6   3        515.40        579.62        86.97 o                         
   6   6   3       2468.64       2664.39       108.86 o                         
   7   6   3        889.65        943.33        88.67 o                         
   8   6   3       1410.11       1321.22       105.01 o                         
   9   6   3        320.50        256.68        60.14 o                         
  10   6   3        173.50        201.97        35.62 o                         
 -10   7   3       2972.46       3210.23       123.68 o                         
  -9   7   3       1937.14       1909.49       108.49 o                         
  -8   7   3       7588.79       7584.92       231.75 o                         
  -7   7   3       5831.31       5715.79       223.68 o                         
  -6   7   3      20277.46      20331.23       521.87 o                         
  -5   7   3       3274.87       3086.98       182.47 o                         
  -4   7   3      30036.21      30273.58      1166.51 o                         
  -3   7   3       8459.42       8345.06       564.17 o                         
  -2   7   3      42045.80      43396.63      1731.82 o                         
  -1   7   3       5121.52       4745.13       264.76 o                         
   0   7   3      16124.21      16924.00       523.06 o                         
   1   7   3         98.70        -42.09        44.13 o                         
   2   7   3      12511.62      14605.98       967.94 o                         
   3   7   3        204.16        253.62        92.86 o                         
   4   7   3       6980.58       8463.25       570.37 o                         
   5   7   3       4927.81       5123.78       187.55 o                         
   6   7   3       2740.01       2924.02       115.51 o                         
   7   7   3       5321.29       5372.75       206.47 o                         
   8   7   3       1740.16       1720.59        92.24 o                         
   9   7   3       5138.39       5517.89       187.53 o                         
  10   7   3        116.15        136.07        38.36 o                         
 -10   8   3       2095.36       1985.39        78.14 o                         
  -9   8   3        498.99        524.60        55.83 o                         
  -8   8   3       1424.79       1500.73        99.89 o                         
  -7   8   3       8013.94       8237.42       234.07 o                         
  -6   8   3       2389.43       2440.78       219.29 o                         
  -5   8   3      11372.59      11314.49       260.63 o                         
  -4   8   3        695.67        825.15       196.78 o                         
  -3   8   3      18955.02      20245.02       868.83 o                         
  -2   8   3        422.01        262.96        81.11 o                         
  -1   8   3      39526.84      39976.65      1188.03 o                         
   0   8   3       3036.14       2830.36       310.54 o                         
   1   8   3      31670.92      33845.66      3126.56 o                         
   2   8   3       5307.07       4244.00       549.07 o                         
   3   8   3      16095.73      13072.46       998.51 o                         
   4   8   3       7962.16       8172.39      1174.46 o                         
   5   8   3      14544.67      15341.78       310.97 o                         
   6   8   3       3107.42       3572.82       133.57 o                         
   7   8   3       4645.98       4920.41       153.23 o                         
   8   8   3       3966.23       3979.55       166.21 o                         
   9   8   3       1480.57       1466.15        91.97 o                         
  10   8   3       2250.32       2100.46       129.00 o                         
  -9   9   3       2089.69       2258.65       159.19 o                         
  -8   9   3        414.77        277.63        70.89 o                         
  -7   9   3       1905.67       1714.24       168.92 o                         
  -6   9   3       2345.60       2338.21       134.45 o                         
  -5   9   3       2385.18       2337.20       134.71 o                         
  -4   9   3       3866.17       4048.52       159.72 o                         
  -3   9   3       1305.26       1089.19       100.15 o                         
  -2   9   3       9878.99       8910.73       889.44 o                         
  -1   9   3       4822.96       4419.24       604.62 o                         
   0   9   3       9943.95       9769.95       617.65 o                         
   1   9   3       2090.58       1507.94       342.88 o                         
   2   9   3       6753.74       5294.46       639.88 o                         
   3   9   3       5088.20       4836.65       234.55 o                         
   4   9   3       7295.84       7444.01       237.20 o                         
   5   9   3       2036.99       2105.93       132.81 o                         
   6   9   3       7336.53       7617.17       284.23 o                         
   7   9   3        498.68        443.12        99.11 o                         
   8   9   3        424.28        319.11        80.58 o                         
   9   9   3        829.52        877.50       103.61 o                         
  -9  10   3         89.11         56.31        29.14 o                         
  -8  10   3        526.98        523.27        89.83 o                         
  -7  10   3        269.58        284.57        75.57 o                         
  -6  10   3       1266.50       1152.81        96.18 o                         
  -5  10   3       1104.63       1076.73        94.94 o                         
  -4  10   3         67.62         76.46        34.12 o                         
  -3  10   3        793.31        717.82       111.64 o                         
  -2  10   3        450.76        398.51        54.62 o                         
  -1  10   3          8.16         69.84        78.20 o                         
   0  10   3         97.38         46.46        23.18 o                         
   1  10   3         14.09        122.41       164.83 o                         
   2  10   3       1258.38       1092.03        86.35 o                         
   3  10   3         78.01        234.79       335.22 o                         
   4  10   3       1242.65       1177.90       115.37 o                         
   5  10   3        146.31        166.61        43.57 o                         
   6  10   3        216.91         89.95        76.55 o                         
   7  10   3        197.59        166.94        64.65 o                         
   8  10   3        272.32        336.08        76.89 o                         
   9  10   3        196.59        274.20        54.66 o                         
  -8  11   3        219.85        146.78        47.36 o                         
  -7  11   3         77.45         93.06        49.12 o                         
  -6  11   3       1652.01       1634.05       113.59 o                         
  -5  11   3        514.25        438.71        63.12 o                         
  -4  11   3        369.37        390.63        62.18 o                         
  -3  11   3        475.10        507.23        75.55 o                         
  -2  11   3       2090.38       1921.92       123.88 o                         
  -1  11   3        569.19        560.55        87.50 o                         
   0  11   3       6405.04       5920.53       266.28 o                         
   1  11   3         22.35         36.47        21.32 o                         
   2  11   3       1656.48       1500.70       112.00 o                         
   3  11   3       1812.46       1633.72       162.22 o                         
   4  11   3       3888.58       3627.97       327.36 o                         
   5  11   3       1072.36       1235.10       107.40 o                         
   6  11   3       1975.69       2173.09       134.50 o                         
   7  11   3          9.26         69.18        30.74 o                         
   8  11   3        407.80        438.31        77.09 o                         
  -8  12   3       1339.27       1272.67       102.99 o                         
  -7  12   3       3630.45       3949.03       219.33 o                         
  -6  12   3       2121.96       2096.46       122.48 o                         
  -5  12   3       8167.61       8615.01       262.90 o                         
  -4  12   3        979.40        944.85        90.80 o                         
  -3  12   3       4922.12       4854.78       379.76 o                         
  -2  12   3       2645.58       2410.36       199.39 o                         
  -1  12   3       9936.78       9695.36       390.56 o                         
   0  12   3       1183.29       1144.09        94.30 o                         
   1  12   3       9275.03       8645.55       370.72 o                         
   2  12   3        135.13         84.05        34.13 o                         
   3  12   3       4486.55       4032.22       259.15 o                         
   4  12   3       2847.56       2762.65       214.00 o                         
   5  12   3       1999.09       1778.60       126.80 o                         
   6  12   3       2331.15       2528.97       139.55 o                         
   7  12   3        277.31        235.38        38.29 o                         
   8  12   3       1074.64       1237.53        99.21 o                         
  -7  13   3       1067.57       1035.57        97.77 o                         
  -6  13   3       3586.90       3696.28       218.79 o                         
  -5  13   3        292.22        225.08        45.62 o                         
  -4  13   3       9646.42      10109.92       278.85 o                         
  -3  13   3       1581.99       1568.58       138.06 o                         
  -2  13   3       9050.16       8848.64       377.71 o                         
  -1  13   3       1131.36       1162.77       136.13 o                         
   0  13   3      10385.30      10704.58       321.51 o                         
   1  13   3        697.57        802.68        83.70 o                         
   2  13   3       7729.08       7831.53       264.58 o                         
   3  13   3        291.03        236.36        75.14 o                         
   4  13   3       3095.52       3039.68       220.37 o                         
   5  13   3       1785.25       1709.84       150.57 o                         
   6  13   3       1192.16       1273.28        90.19 o                         
  -6  14   3        223.71        198.88        41.85 o                         
  -5  14   3       1393.15       1404.50       132.90 o                         
  -4  14   3         29.57         65.71        94.74 o                         
  -3  14   3       4106.59       4157.82       239.49 o                         
  -2  14   3          9.68        -59.17        67.39 o                         
  -1  14   3       3049.00       2951.53       207.08 o                         
   0  14   3       1190.96       1139.34        74.57 o                         
   1  14   3       3950.29       4135.94       182.90 o                         
   2  14   3        790.95        821.19        89.34 o                         
   3  14   3       3500.31       3682.35       238.53 o                         
   4  14   3        346.23        291.79        68.36 o                         
   5  14   3       1952.06       2202.47       156.07 o                         
   6  14   3        887.41        823.74        75.01 o                         
  -4  15   3         51.14         59.86        39.19 o                         
  -3  15   3          1.21         22.83        37.90 o                         
  -2  15   3        350.89        372.34        73.66 o                         
  -1  15   3        213.95        172.05        54.51 o                         
   0  15   3        353.11        323.92        49.72 o                         
   1  15   3         56.43         76.79        33.06 o                         
   2  15   3        123.09        177.44        58.52 o                         
   3  15   3        130.64        209.92        61.39 o                         
   4  15   3        339.21        365.28        70.11 o                         
   5  15   3         42.03          1.58        26.52 o                         
  -3  16   3        302.81        237.19        53.74 o                         
  -2  16   3        190.34         81.00        40.13 o                         
  -1  16   3        696.81        651.95        93.74 o                         
   0  16   3        415.16        459.47        83.32 o                         
   1  16   3       1077.23        930.06        71.82 o                         
   2  16   3        469.72        479.06        58.57 o                         
   3  16   3       1359.03       1315.62       215.21 o                         
 -11   0   4        520.37        480.39        72.57 o                         
 -10   0   4      10239.95      11205.97       394.62 o                         
  -9   0   4        490.07        428.84        88.66 o                         
  -8   0   4       9088.61       9781.28       384.21 o                         
  -7   0   4       5304.01       6108.97       554.02 o                         
  -6   0   4      16414.70      17594.36       852.55 o                         
  -5   0   4       2907.88       3123.63       324.19 o                         
  -4   0   4      14074.98      16996.48       479.98 o                         
  -3   0   4      19903.21      22382.22       705.74 o                         
  -2   0   4        112.80        133.36        64.73 o                         
  -1   0   4      27882.58      27022.11       611.30 o                         
   0   0   4       1093.50        907.12       115.17 o                         
   1   0   4      35888.58      34087.42       711.85 o                         
   2   0   4        491.12        398.55        52.51 o                         
   3   0   4      72789.87      68136.12       642.30 o                         
   4   0   4        113.79        203.40        53.30 o                         
   5   0   4      80344.94      79222.01      2358.15 o                         
   6   0   4        798.92        682.74       187.10 o                         
   7   0   4      33736.86      34941.79      1050.64 o                         
   8   0   4       4032.84       4441.09       240.46 o                         
   9   0   4       9339.78      10351.82       370.02 o                         
  10   0   4        145.54        164.51        47.31 o                         
  11   0   4       2975.70       2918.63       148.35 o                         
 -11   1   4       3557.85       3611.04       131.19 o                         
 -10   1   4        118.95         87.42        28.48 o                         
  -9   1   4       4179.31       4001.69       177.55 o                         
  -8   1   4        769.07        817.74        82.22 o                         
  -7   1   4      15627.08      17373.59       572.38 o                         
  -6   1   4       7402.29       8262.79       412.30 o                         
  -5   1   4      11114.86      11614.61       362.99 o                         
  -4   1   4      18071.97      18254.03       352.32 o                         
  -3   1   4      20108.89      22101.75       380.38 o                         
  -2   1   4      20175.88      20349.91       443.06 o                         
  -1   1   4      15002.13      15426.71       322.64 o                         
   0   1   4      48361.10      48574.88       330.22 o                         
   1   1   4      15876.53      16220.61       462.90 o                         
   2   1   4      29559.69      30485.89       804.52 o                         
   3   1   4        546.10        598.54        46.07 o                         
   4   1   4      32908.20      33078.24       588.86 o                         
   5   1   4        347.66        337.89        53.86 o                         
   6   1   4      20160.74      21225.12       430.16 o                         
   7   1   4       1691.06       1809.86       171.22 o                         
   8   1   4       2906.44       3027.50       116.70 o                         
   9   1   4        961.93        984.56        69.48 o                         
  10   1   4       1254.05       1284.04        89.93 o                         
  11   1   4       1119.54        969.30        91.38 o                         
 -11   2   4        300.85        345.32        65.67 o                         
 -10   2   4         28.75          3.60        26.95 o                         
  -9   2   4        970.46       1082.51        92.38 o                         
  -8   2   4       4615.65       4726.58       188.06 o                         
  -7   2   4       1726.87       1424.25       176.62 o                         
  -6   2   4       8591.88       8573.72       634.76 o                         
  -5   2   4      18006.83      17486.20       440.68 o                         
  -4   2   4      21483.09      20264.74       412.19 o                         
  -3   2   4      16689.62      16652.77       317.38 o                         
  -2   2   4      36793.47      35014.66       555.40 o                         
  -1   2   4        205.87        392.08        55.38 o                         
   1   2   4        370.35        294.29        39.21 o                         
   2   2   4      32446.86      28176.58      1662.11 o                         
   3   2   4        255.69         71.34        38.40 o                         
   4   2   4        946.28        809.46        78.68 o                         
   5   2   4       1593.09       1076.48        95.07 o                         
   6   2   4       2293.84       2316.03       145.40 o                         
   7   2   4        270.23        470.29        55.13 o                         
   8   2   4        439.22        414.64        58.22 o                         
   9   2   4         62.69         14.32        22.63 o                         
  10   2   4       1645.68       1780.91       152.98 o                         
  11   2   4        181.30        145.85        43.71 o                         
 -11   3   4        484.87        550.91        79.12 o                         
 -10   3   4         13.17        -22.52        44.81 o                         
  -9   3   4        112.45        125.31        53.73 o                         
  -8   3   4        788.43        831.67       117.19 o                         
  -7   3   4       1760.06       1737.72       141.64 o                         
  -6   3   4       2296.04       2418.72       360.79 o                         
  -5   3   4       7702.94       6988.48       374.25 o                         
  -4   3   4       2774.13       3309.86       231.44 o                         
  -3   3   4       1063.85        970.25        83.34 o                         
  -2   3   4       1391.15        931.26       320.36 o                         
  -1   3   4       6822.33       7160.10       239.36 o                         
   0   3   4       7176.58       8329.56       180.03 o                         
   1   3   4      18703.80      18206.43       473.15 o                         
   2   3   4       2615.93       3281.83       247.27 o                         
   3   3   4        544.35        719.12       137.98 o                         
   4   3   4       3728.71       4532.73       258.14 o                         
   5   3   4        305.49        305.32        63.32 o                         
   6   3   4       2323.86       2461.82       169.03 o                         
   7   3   4        747.39        821.17        74.21 o                         
   8   3   4          6.99        -19.25        30.69 o                         
   9   3   4        370.35        287.82        61.68 o                         
  10   3   4       1217.65       1206.00        87.04 o                         
  11   3   4         10.99         -7.01        24.70 o                         
 -11   4   4        363.72        390.48        63.99 o                         
 -10   4   4       3093.74       3171.43       205.51 o                         
  -9   4   4       1601.67       1533.83       155.58 o                         
  -8   4   4       7795.26       7916.60       328.21 o                         
  -7   4   4       3692.09       3648.11       147.35 o                         
  -6   4   4      15258.29      14652.56       879.92 o                         
  -5   4   4      23628.54      23629.13      1053.75 o                         
  -4   4   4      24169.09      23465.52       960.38 o                         
  -3   4   4      23528.46      24631.40       820.49 o                         
  -2   4   4      21239.83      20515.82       729.05 o                         
  -1   4   4      21202.72      22819.44       677.78 o                         
   0   4   4      17251.82      16724.51       272.12 o                         
   1   4   4      10572.76      10855.31       372.17 o                         
   2   4   4       4834.38       3645.23       268.89 o                         
   3   4   4       3848.25       4659.61       354.05 o                         
   4   4   4       3545.19       3038.52       323.66 o                         
   5   4   4      10205.05      12775.48       376.98 o                         
   6   4   4        769.45        646.21       105.17 o                         
   7   4   4       5003.28       5411.62       159.23 o                         
   8   4   4       2804.81       2709.88       150.00 o                         
   9   4   4       1518.30       1433.15       106.22 o                         
  10   4   4       3693.84       3869.38       150.92 o                         
  11   4   4        188.75        156.80        40.57 o                         
 -11   5   4       2052.92       2001.43       124.33 o                         
 -10   5   4        513.33        570.26        85.95 o                         
  -9   5   4       6459.76       6755.30       211.16 o                         
  -8   5   4        223.12        189.04        37.55 o                         
  -7   5   4       7659.19       8262.44       290.62 o                         
  -6   5   4       7006.31       6815.06       615.26 o                         
  -5   5   4       6950.55       8072.36       415.68 o                         
  -4   5   4      30136.36      30900.06      1131.59 o                         
  -3   5   4      13878.62      16116.64       683.86 o                         
  -2   5   4      28994.04      33400.76       971.71 o                         
  -1   5   4       5388.31       6538.23       277.10 o                         
   0   5   4      54385.51      63435.70      1202.60 o                         
   1   5   4         41.25         54.99        29.00 o                         
   2   5   4      56615.20      61764.25      1137.64 o                         
   3   5   4         18.42        106.91        64.20 o                         
   4   5   4      32286.47      33236.24      1101.00 o                         
   5   5   4       3597.03       3885.00       216.20 o                         
   6   5   4      20428.62      20274.83       297.18 o                         
   7   5   4       2479.42       2650.38       118.04 o                         
   8   5   4      10399.95      10400.52       292.60 o                         
   9   5   4       1160.82       1254.55        80.82 o                         
  10   5   4       1856.16       1846.34       136.68 o                         
  11   5   4       1688.14       1529.56       100.46 o                         
 -10   6   4       3575.04       3783.35       130.20 o                         
  -9   6   4        197.75        205.86        41.93 o                         
  -8   6   4       6812.35       6711.32       221.29 o                         
  -7   6   4        697.78        632.68        69.78 o                         
  -6   6   4       6983.25       7296.60       276.08 o                         
  -5   6   4       3882.85       3904.37       446.02 o                         
  -4   6   4       3375.80       4270.45       284.88 o                         
  -3   6   4      12910.86      15228.34       683.00 o                         
  -2   6   4        803.36        558.69       116.17 o                         
  -1   6   4      19603.33      19121.16       513.81 o                         
   0   6   4        626.17        430.72        82.02 o                         
   1   6   4      22792.59      20931.56       821.24 o                         
   2   6   4        352.01        625.11       132.46 o                         
   3   6   4      53407.55      55789.82      1303.34 o                         
   4   6   4       3033.63       3702.64       370.42 o                         
   5   6   4      24581.82      25006.02       830.08 o                         
   6   6   4        132.75        190.39        34.31 o                         
   7   6   4      15392.66      14997.72       346.30 o                         
   8   6   4        229.06        332.21        56.49 o                         
   9   6   4       3707.08       4025.74       166.40 o                         
  10   6   4        202.17        178.30        35.42 o                         
 -10   7   4          1.30          6.32        17.40 o                         
  -9   7   4        170.73        159.68        39.73 o                         
  -8   7   4        800.95        763.68        75.68 o                         
  -7   7   4       3182.37       3270.59       153.75 o                         
  -6   7   4       4536.00       4665.74       165.01 o                         
  -5   7   4       5128.23       5346.54       426.98 o                         
  -4   7   4       1240.34        915.12       214.54 o                         
  -3   7   4       1451.24       1296.93       230.97 o                         
  -2   7   4       8796.53       9488.18       646.37 o                         
  -1   7   4       3780.79       3315.93       229.26 o                         
   0   7   4        163.86        265.71        70.72 o                         
   1   7   4       2843.88       2826.12       269.14 o                         
   2   7   4       1003.90        671.55       204.13 o                         
   3   7   4        717.37        874.67       162.92 o                         
   4   7   4       2268.32       2307.37       297.75 o                         
   5   7   4       1006.14       1188.15        63.67 o                         
   6   7   4        227.14        246.08        38.49 o                         
   7   7   4         52.54         45.14        26.37 o                         
   8   7   4         11.36          9.21        32.17 o                         
   9   7   4       1626.33       1682.17       104.79 o                         
  10   7   4        200.19        184.76        31.45 o                         
 -10   8   4        110.49         91.79        29.94 o                         
  -9   8   4         47.21         58.92        27.29 o                         
  -8   8   4        831.58        919.60        78.35 o                         
  -7   8   4        751.28        744.04        71.57 o                         
  -6   8   4        144.90        164.25        38.62 o                         
  -5   8   4         18.66         17.51        21.47 o                         
  -4   8   4        236.85        136.39        39.95 o                         
  -3   8   4        195.69        359.08       177.05 o                         
  -2   8   4         52.54         74.52       106.57 o                         
  -1   8   4        163.71        100.45       103.98 o                         
   0   8   4          1.07         37.96        46.31 o                         
   1   8   4      15592.80      16664.42      1266.83 o                         
   2   8   4        610.58        705.19       219.23 o                         
   3   8   4       4719.63       3917.42       530.34 o                         
   4   8   4        101.23        123.93        31.49 o                         
   5   8   4       2489.50       2519.44        98.62 o                         
   6   8   4        522.18        539.04        47.49 o                         
   7   8   4       2219.42       2441.31       140.20 o                         
   8   8   4        302.80        316.64        51.33 o                         
   9   8   4        681.82        760.75        67.51 o                         
  10   8   4         29.83         -7.64        24.20 o                         
  -9   9   4       1503.48       1451.70       125.40 o                         
  -8   9   4       1469.63       1339.45       139.18 o                         
  -7   9   4       3081.62       3145.08       228.49 o                         
  -6   9   4       2970.34       2905.80       149.64 o                         
  -5   9   4       3592.71       3365.54       161.47 o                         
  -4   9   4       1212.87       1136.27        83.02 o                         
  -3   9   4       8086.25       8025.00       219.48 o                         
  -2   9   4      10192.53      10637.17       971.21 o                         
  -1   9   4       9218.41       8721.07       827.72 o                         
   0   9   4      15031.10      14727.17       740.14 o                         
   1   9   4       1949.04       1403.43       327.83 o                         
   2   9   4       9501.91      10660.75      1356.48 o                         
   3   9   4        156.22        135.44        46.07 o                         
   4   9   4       7825.61       7697.41       248.75 o                         
   5   9   4        549.36        646.41        65.08 o                         
   6   9   4       1198.23       1223.59        99.81 o                         
   7   9   4        457.93        469.54        62.14 o                         
   8   9   4        763.27        705.27        69.43 o                         
   9   9   4       1180.58       1177.70       119.33 o                         
  -9  10   4        632.99        733.24        82.20 o                         
  -8  10   4       2081.30       2038.43       161.50 o                         
  -7  10   4       4936.47       4835.98       272.16 o                         
  -6  10   4       6934.89       7366.27       261.99 o                         
  -5  10   4       6240.52       5983.23       220.88 o                         
  -4  10   4       6040.18       5843.43       217.94 o                         
  -3  10   4      14278.45      14328.14       318.99 o                         
  -2  10   4       4210.83       3956.64       172.57 o                         
  -1  10   4      21441.82      21673.02       882.72 o                         
   0  10   4       4673.95       4326.28       203.62 o                         
   1  10   4       6523.76       6204.44       271.42 o                         
   2  10   4       1314.19       1232.24        94.16 o                         
   3  10   4       9311.79       9560.48       809.50 o                         
   4  10   4        168.37        171.23        44.92 o                         
   5  10   4       5837.41       5886.59       279.32 o                         
   6  10   4        301.82        323.96        56.20 o                         
   7  10   4       3072.05       2866.43       226.50 o                         
   8  10   4       3039.51       3168.56       209.86 o                         
   9  10   4       1621.45       1548.32       118.21 o                         
  -8  11   4        107.00         52.69        36.03 o                         
  -7  11   4       1738.29       1703.00       155.37 o                         
  -6  11   4        547.74        501.89        62.98 o                         
  -5  11   4       2815.09       2966.77       181.98 o                         
  -4  11   4       5088.35       4744.74       200.93 o                         
  -3  11   4        240.03        213.41        47.28 o                         
  -2  11   4       8734.53       8795.53       316.19 o                         
  -1  11   4         78.84        171.62        40.00 o                         
   0  11   4      11091.63      11018.98       426.18 o                         
   1  11   4        302.52        256.21        43.16 o                         
   2  11   4      13407.25      11821.53       314.46 o                         
   3  11   4         87.99         64.47        32.37 o                         
   4  11   4      10252.03      10253.01       460.73 o                         
   5  11   4        358.93        413.13        83.39 o                         
   6  11   4       7426.39       8135.14       485.27 o                         
   7  11   4        606.73        581.49        62.31 o                         
   8  11   4       3754.76       4159.93       217.74 o                         
  -8  12   4       1778.44       1876.33       119.74 o                         
  -7  12   4        149.46        170.75        52.01 o                         
  -6  12   4        309.65        420.21        85.74 o                         
  -5  12   4        376.70        319.15        55.33 o                         
  -4  12   4        832.27        747.25        81.54 o                         
  -3  12   4       2247.42       2256.01       138.34 o                         
  -2  12   4         96.30        128.17        46.88 o                         
  -1  12   4         78.87         86.36        45.69 o                         
   0  12   4        329.58        326.96        96.01 o                         
   1  12   4       4207.95       4026.67       227.62 o                         
   2  12   4        425.62        444.04        66.37 o                         
   3  12   4       2731.96       2863.14       211.92 o                         
   4  12   4          1.27         -8.09        35.22 o                         
   5  12   4       1766.31       1904.66       133.69 o                         
   6  12   4        460.96        445.55        60.54 o                         
   7  12   4       2664.84       2715.80       194.29 o                         
  -7  13   4        121.18         70.03        33.58 o                         
  -6  13   4        110.38        146.59        35.08 o                         
  -5  13   4          1.04          7.25        38.80 o                         
  -4  13   4        200.90        235.41        45.86 o                         
  -3  13   4          1.05        -28.90        32.13 o                         
  -2  13   4        598.97        500.08        97.62 o                         
  -1  13   4          8.80         -1.75        37.29 o                         
   0  13   4       1160.38       1052.84        75.94 o                         
   1  13   4          0.20         40.79        33.85 o                         
   2  13   4        399.71        343.07        62.90 o                         
   3  13   4        330.02        306.85        77.85 o                         
   4  13   4       1361.12       1444.94       155.02 o                         
   5  13   4          0.53          3.74        37.50 o                         
   6  13   4        391.36        418.83        50.56 o                         
  -6  14   4        426.27        360.57        59.59 o                         
  -5  14   4        335.02        380.68        47.77 o                         
  -4  14   4       1545.66       1464.38       140.98 o                         
  -3  14   4       2243.24       2187.62       174.37 o                         
  -2  14   4        172.46        104.37        40.84 o                         
  -1  14   4       2018.88       1813.29       117.68 o                         
   0  14   4        153.13        163.93        37.92 o                         
   1  14   4       6976.18       6618.30       232.46 o                         
   2  14   4         17.04         18.30        30.89 o                         
   3  14   4       3258.38       3397.18       233.27 o                         
   4  14   4          0.93         24.79        44.37 o                         
   5  14   4       1455.39       1629.39       136.15 o                         
  -4  15   4       3838.08       3794.54       185.77 o                         
  -3  15   4       2334.82       2546.11       171.17 o                         
  -2  15   4       1729.89       1652.08       148.95 o                         
  -1  15   4       2941.51       2858.44       198.67 o                         
   0  15   4       5533.41       5657.63       452.27 o                         
   1  15   4        340.27        401.69        59.45 o                         
   2  15   4       4433.52       4452.30       181.70 o                         
   3  15   4         44.42         75.06        46.55 o                         
   4  15   4       2218.35       2152.02       154.86 o                         
  -3  16   4       1848.18       1857.23       127.29 o                         
  -2  16   4       1071.97       1047.58       107.49 o                         
  -1  16   4       3192.08       3517.85       203.31 o                         
   0  16   4        958.71        993.77       116.93 o                         
   1  16   4       3884.84       3480.83       130.04 o                         
   2  16   4          5.41         57.57        30.55 o                         
 -11   1   5        316.04        303.78        41.30 o                         
 -10   1   5        523.78        393.04        56.35 o                         
  -9   1   5       3074.71       2887.33       154.36 o                         
  -8   1   5       2439.89       2468.98       140.64 o                         
  -7   1   5      15773.79      16803.46       495.67 o                         
  -6   1   5       2063.42       1677.81       273.90 o                         
  -5   1   5      28794.36      29000.93       588.10 o                         
  -4   1   5      11608.26      12029.24       296.06 o                         
  -3   1   5      29485.44      27739.20       595.30 o                         
  -2   1   5      14527.18      15186.29       393.81 o                         
  -1   1   5      62847.56      59479.40       732.64 o                         
   0   1   5        256.72        197.45        48.33 o                         
   1   1   5      28884.67      26120.10       443.00 o                         
   2   1   5       1517.19       2803.63       183.78 o                         
   3   1   5       4396.01       3872.91       121.14 o                         
   4   1   5       5568.65       7350.00       182.07 o                         
   5   1   5       1566.41       1441.94        88.36 o                         
   6   1   5         64.70        182.77        50.28 o                         
   7   1   5        731.58        689.83        80.77 o                         
   8   1   5        749.87        825.54        75.40 o                         
   9   1   5       2422.14       2596.68       111.55 o                         
  10   1   5       1404.66       1308.74        88.61 o                         
  11   1   5        286.82        219.13        46.85 o                         
 -11   2   5       1074.63       1114.06       108.77 o                         
 -10   2   5       2998.74       3347.80       192.84 o                         
  -9   2   5        427.68        391.74        58.83 o                         
  -8   2   5       6369.35       6617.06       225.21 o                         
  -7   2   5          7.32        -33.19        55.53 o                         
  -6   2   5      22003.70      21296.82      1023.71 o                         
  -5   2   5       1584.02       1727.63       143.45 o                         
  -4   2   5      17089.34      18151.66       404.56 o                         
  -3   2   5      15002.85      15515.67       324.79 o                         
  -2   2   5      24734.88      26761.29       524.72 o                         
  -1   2   5      13740.91      12726.29       324.42 o                         
   0   2   5      25663.71      26805.76       295.91 o                         
   1   2   5      14881.38      15331.21       217.77 o                         
   2   2   5      31404.91      31606.80      1233.05 o                         
   3   2   5      37124.34      39545.79      1210.26 o                         
   4   2   5       3540.35       3021.20       155.36 o                         
   5   2   5      28359.82      28358.81       501.52 o                         
   6   2   5        794.09        628.99        83.36 o                         
   7   2   5       9727.72      10076.36       254.47 o                         
   8   2   5         22.53         65.75        37.28 o                         
   9   2   5       8481.50       9123.69       322.47 o                         
  10   2   5        113.37         84.13        32.76 o                         
  11   2   5       2434.84       2423.87       139.78 o                         
 -11   3   5       2726.03       2913.13       167.02 o                         
 -10   3   5       1266.20       1281.32       135.25 o                         
  -9   3   5       9993.67      10283.71       406.54 o                         
  -8   3   5       1588.05       1671.46       183.40 o                         
  -7   3   5       8062.60       8401.72       311.03 o                         
  -6   3   5        229.17         56.17        63.71 o                         
  -5   3   5      15208.61      15977.95       586.77 o                         
  -4   3   5       5294.32       6010.81       454.90 o                         
  -3   3   5      12068.26      14344.30       650.94 o                         
  -2   3   5      13348.83      14962.39      1141.95 o                         
  -1   3   5       1098.79        708.38        79.54 o                         
   0   3   5      34397.72      33876.51       890.92 o                         
   1   3   5       2841.75       2552.72       910.84 o                         
   2   3   5      36016.72      32439.52       430.00 o                         
   3   3   5       8061.69       8533.58       490.86 o                         
   4   3   5      28371.20      26107.40      1047.08 o                         
   5   3   5       1498.40       1502.04       134.00 o                         
   6   3   5      50764.12      51143.88       794.18 o                         
   7   3   5        867.51        776.58        75.35 o                         
   8   3   5      18011.98      17404.78       372.91 o                         
   9   3   5        591.52        576.31        68.90 o                         
  10   3   5       5430.92       5772.62       182.83 o                         
  11   3   5          6.91         28.67        26.76 o                         
 -11   4   5          4.95        -16.15        29.69 o                         
 -10   4   5       4713.56       4894.98       253.01 o                         
  -9   4   5         10.97         -3.92        36.33 o                         
  -8   4   5       5528.16       5755.42       201.79 o                         
  -7   4   5         21.40         71.18        32.59 o                         
  -6   4   5       4807.18       4340.69       340.27 o                         
  -5   4   5       6722.01       6484.64       388.12 o                         
  -4   4   5       7142.94       7319.46       513.12 o                         
  -3   4   5       4627.46       4193.93       366.45 o                         
  -2   4   5      28271.75      31626.79       995.19 o                         
  -1   4   5      12472.44      13652.03       453.38 o                         
   0   4   5       8954.68       8711.53       282.62 o                         
   1   4   5      13571.87      16190.93       406.21 o                         
   2   4   5      22981.94      24021.54       716.17 o                         
   3   4   5       4503.60       5415.24       393.12 o                         
   4   4   5       1936.17       1814.06       259.40 o                         
   5   4   5       7514.86       7459.05       299.12 o                         
   6   4   5        179.69        126.90        35.41 o                         
   7   4   5       7423.48       7260.99       195.65 o                         
   8   4   5         14.18         68.33        39.04 o                         
   9   4   5       1007.22        862.15        82.51 o                         
  10   4   5        414.38        515.51        56.90 o                         
  11   4   5        728.23        651.79        71.08 o                         
 -11   5   5          1.06         16.06        25.68 o                         
 -10   5   5        203.97        176.51        52.26 o                         
  -9   5   5        143.05        231.83        43.22 o                         
  -8   5   5        192.47        161.19        38.01 o                         
  -7   5   5       1998.19       1860.53       115.65 o                         
  -6   5   5       4076.79       4175.09       187.45 o                         
  -5   5   5        770.88        542.43       113.73 o                         
  -4   5   5       1117.28        984.16       142.33 o                         
  -3   5   5        149.28        -75.32        75.32 o                         
  -2   5   5          9.74         56.71        57.66 o                         
  -1   5   5       6050.15       5279.14       306.62 o                         
   0   5   5         10.01         54.16        38.55 o                         
   1   5   5       2940.53       2297.58       163.38 o                         
   2   5   5       5280.00       5202.01       339.94 o                         
   3   5   5      12963.51      13692.30       643.49 o                         
   4   5   5        164.44        343.57       117.91 o                         
   5   5   5        300.34        305.93        69.98 o                         
   6   5   5        493.19        502.54        60.96 o                         
   7   5   5        346.15        244.26        40.61 o                         
   8   5   5        151.30        114.65        44.69 o                         
   9   5   5        931.64        926.32        85.09 o                         
  10   5   5          6.30         21.35        24.51 o                         
  11   5   5         24.54         85.26        30.35 o                         
 -10   6   5       2351.19       2387.54       154.83 o                         
  -9   6   5         71.30         81.24        29.66 o                         
  -8   6   5       4322.49       4314.27       177.71 o                         
  -7   6   5         81.32         76.74        33.38 o                         
  -6   6   5       2761.45       3016.66       141.88 o                         
  -5   6   5       1396.33       1316.68       263.07 o                         
  -4   6   5      18876.00      18737.32       814.31 o                         
  -3   6   5       1446.55       1791.47       250.07 o                         
  -2   6   5      21812.46      23068.71       700.69 o                         
  -1   6   5       4021.62       4830.88       318.86 o                         
   0   6   5       4333.38       4181.15       242.87 o                         
   1   6   5       9027.79      10012.50       468.58 o                         
   2   6   5      12766.37      13463.50       708.76 o                         
   3   6   5       1346.47       1500.19       218.59 o                         
   4   6   5         97.24        -85.56        85.56 o                         
   5   6   5        253.80        291.74        74.91 o                         
   6   6   5        165.25        252.32        39.08 o                         
   7   6   5       1226.81       1202.40        84.61 o                         
   8   6   5        584.85        576.71        73.05 o                         
   9   6   5        104.45        139.31        32.43 o                         
  10   6   5        128.72        100.35        28.05 o                         
 -10   7   5          3.13        -17.18        17.18 o                         
  -9   7   5       4878.12       4980.77       184.59 o                         
  -8   7   5         22.10         11.42        25.47 o                         
  -7   7   5      12674.28      13114.29       343.92 o                         
  -6   7   5       2639.64       2559.51       132.13 o                         
  -5   7   5      23344.11      24184.13       395.88 o                         
  -4   7   5       7982.13       7828.52       630.78 o                         
  -3   7   5      31459.11      32398.22      3050.99 o                         
  -2   7   5       7677.24       7851.17       441.60 o                         
  -1   7   5      16582.99      15177.24       606.07 o                         
   0   7   5       4367.07       4193.89       262.56 o                         
   1   7   5      24567.71      23588.41       917.85 o                         
   2   7   5       2187.40       2506.13       382.77 o                         
   3   7   5      13733.04      13373.69      1057.94 o                         
   4   7   5       2979.86       3661.15       377.10 o                         
   5   7   5       1613.77       1698.81        76.23 o                         
   6   7   5       5644.03       5577.34       175.02 o                         
   7   7   5         37.31         22.47        23.49 o                         
   8   7   5       3452.90       3380.54       164.76 o                         
   9   7   5        472.65        530.03        60.50 o                         
  10   7   5        925.01        846.09        59.72 o                         
  -9   8   5        440.24        426.35        47.51 o                         
  -8   8   5       5408.89       5534.80       186.64 o                         
  -7   8   5        110.23         53.13        38.93 o                         
  -6   8   5      12114.64      12666.84      1051.88 o                         
  -5   8   5        330.77        340.91        53.63 o                         
  -4   8   5       6745.10       7568.98       213.07 o                         
  -3   8   5       4310.12       3759.45       330.58 o                         
  -2   8   5       9540.50       9054.21       790.68 o                         
  -1   8   5      15802.33      16350.19       774.63 o                         
   0   8   5      10732.66      11129.89       487.50 o                         
   1   8   5      12664.65      12765.84       601.99 o                         
   2   8   5       2697.75       2525.82       273.81 o                         
   3   8   5      25359.38      21873.00      1220.21 o                         
   4   8   5       6840.40       7282.73       947.96 o                         
   5   8   5      22262.33      23334.35       300.01 o                         
   6   8   5        561.12        500.99        47.02 o                         
   7   8   5       9321.58       9537.23       438.30 o                         
   8   8   5         76.46         74.75        25.05 o                         
   9   8   5       6587.54       7004.73       193.73 o                         
  10   8   5         77.75        -23.89        23.89 o                         
  -9   9   5       2324.48       2511.94       158.23 o                         
  -8   9   5         72.39        111.95        50.08 o                         
  -7   9   5       4497.52       4211.34       261.93 o                         
  -6   9   5        150.73        185.57        63.67 o                         
  -5   9   5       4875.36       4865.87       194.93 o                         
  -4   9   5        310.94        289.34        80.87 o                         
  -3   9   5        375.54        526.20        68.19 o                         
  -2   9   5        879.38       1034.99       167.94 o                         
  -1   9   5       9220.86       9417.61       836.19 o                         
   0   9   5       4253.28       3969.97       377.21 o                         
   1   9   5       2310.90       2271.41       400.26 o                         
   2   9   5      10704.72      10169.69      1190.84 o                         
   3   9   5        264.82        298.62        79.76 o                         
   4   9   5      20993.45      21145.99       932.50 o                         
   5   9   5        872.49        975.62        79.24 o                         
   6   9   5       6760.95       7087.15       190.21 o                         
   7   9   5         60.59         64.66        44.58 o                         
   8   9   5       4451.44       4747.62       236.30 o                         
   9   9   5         20.98         32.00        31.70 o                         
  -9  10   5          7.13        -34.93        34.93 o                         
  -8  10   5        310.71        322.97        70.30 o                         
  -7  10   5         62.48         87.11        49.80 o                         
  -6  10   5        501.64        520.91        67.42 o                         
  -5  10   5        635.66        571.10        68.99 o                         
  -4  10   5        805.74        761.68        82.15 o                         
  -3  10   5          7.12         27.03        29.77 o                         
  -2  10   5         28.78         46.26        27.10 o                         
  -1  10   5        369.27        355.03        40.61 o                         
   0  10   5       1411.72       1392.11        93.90 o                         
   1  10   5        244.52        186.35        43.20 o                         
   2  10   5       2483.50       2580.88       137.69 o                         
   3  10   5        213.18        230.13        85.87 o                         
   4  10   5        312.22        251.20        70.02 o                         
   5  10   5        266.08        356.22        49.87 o                         
   6  10   5          1.11         -9.34        27.16 o                         
   7  10   5         28.33         73.12        55.26 o                         
   8  10   5        107.77        129.47        51.54 o                         
   9  10   5         27.20         58.84        34.17 o                         
  -8  11   5          0.63         22.25        32.84 o                         
  -7  11   5       2662.34       2499.45       183.89 o                         
  -6  11   5        131.30         86.80        44.41 o                         
  -5  11   5       2408.65       2370.75       141.31 o                         
  -4  11   5         10.94         17.12        31.74 o                         
  -3  11   5        109.36        105.68        39.46 o                         
  -2  11   5       1028.89        945.90        90.31 o                         
  -1  11   5       3020.36       3145.10       161.67 o                         
   0  11   5       3835.13       3565.35       165.15 o                         
   1  11   5        372.78        273.89        40.92 o                         
   2  11   5       8839.49       8344.94       290.16 o                         
   3  11   5         54.09         74.46        37.87 o                         
   4  11   5       5996.26       5680.24       307.47 o                         
   5  11   5        651.29        608.19        79.07 o                         
   6  11   5        765.05        888.25        89.02 o                         
   7  11   5        307.26        311.09        80.70 o                         
   8  11   5        867.41        989.36       108.05 o                         
  -8  12   5       3139.84       3172.64       148.57 o                         
  -7  12   5        424.66        458.55        75.86 o                         
  -6  12   5       5653.66       5668.96       285.09 o                         
  -5  12   5        118.67        125.87        33.69 o                         
  -4  12   5       8894.40       8650.85       268.03 o                         
  -3  12   5        400.50        432.06        65.66 o                         
  -2  12   5      14272.14      14376.04       351.26 o                         
  -1  12   5       2677.64       2922.77       148.48 o                         
   0  12   5       9761.62      10310.44       284.62 o                         
   1  12   5       4550.00       4367.61       196.85 o                         
   2  12   5       1961.10       1820.45       133.54 o                         
   3  12   5       4079.26       4103.57       413.43 o                         
   4  12   5       1434.12       1596.44       166.90 o                         
   5  12   5       2629.63       2609.86       157.96 o                         
   6  12   5        256.79        278.60        82.39 o                         
   7  12   5       1074.45       1154.39       122.19 o                         
  -7  13   5       2314.87       2525.25       140.13 o                         
  -6  13   5        244.74        226.59        58.62 o                         
  -5  13   5       5352.42       5474.07       281.00 o                         
  -4  13   5        798.28        813.06        82.52 o                         
  -3  13   5      10129.11      10238.87       416.00 o                         
  -2  13   5       1682.63       1665.45       165.96 o                         
  -1  13   5       4837.37       5031.20       284.26 o                         
   0  13   5       2940.54       2812.65       151.16 o                         
   1  13   5       5645.04       5304.03       217.20 o                         
   2  13   5       4648.35       4455.16       252.00 o                         
   3  13   5       2168.35       2204.69       149.01 o                         
   4  13   5       1632.26       1715.36       167.91 o                         
   5  13   5        662.78        520.40        88.34 o                         
   6  13   5       4302.52       4639.47       209.29 o                         
  -5  14   5        142.18        109.50        28.06 o                         
  -4  14   5       1792.93       1822.52       104.79 o                         
  -3  14   5        295.39        305.90        72.89 o                         
  -2  14   5        595.51        514.41        90.48 o                         
  -1  14   5        512.44        458.28        90.94 o                         
   0  14   5        629.14        616.04        70.54 o                         
   1  14   5       2457.88       2685.49       152.26 o                         
   2  14   5       1127.98       1255.67       112.69 o                         
   3  14   5       2095.45       2300.84       196.72 o                         
   4  14   5        319.85        248.79        63.09 o                         
   5  14   5       2770.99       3290.09       186.97 o                         
  -4  15   5         54.12         46.15        34.02 o                         
  -3  15   5         14.44         52.54        36.73 o                         
  -2  15   5          7.12         -2.45        40.61 o                         
  -1  15   5         83.81         73.65        44.90 o                         
   0  15   5        116.06        116.81        35.93 o                         
   1  15   5         35.00         66.13        37.17 o                         
   2  15   5         40.63         54.50        39.28 o                         
   3  15   5          1.37        -30.77        44.31 o                         
   4  15   5        216.94        321.09        70.08 o                         
  -2  16   5        118.74        105.83        45.69 o                         
  -1  16   5        216.21        292.38        68.84 o                         
   0  16   5        163.64        116.24        61.90 o                         
 -11   0   6       4552.32       4196.40       199.10 o                         
 -10   0   6       1727.19       1839.91       163.32 o                         
  -9   0   6       4257.03       4203.25       264.25 o                         
  -8   0   6       9547.25      10161.91       408.56 o                         
  -7   0   6       8254.75       9193.87       365.31 o                         
  -6   0   6      18636.16      20202.90       945.10 o                         
  -5   0   6       9921.85      11106.57       473.53 o                         
  -4   0   6       9171.12      11011.01       421.03 o                         
  -3   0   6       4627.92       4875.22       381.83 o                         
  -2   0   6      18929.89      22832.33       752.83 o                         
  -1   0   6       3969.71       3634.44       302.56 o                         
   0   0   6      21233.46      25558.55       704.22 o                         
   1   0   6      13433.09      10682.85       350.82 o                         
   2   0   6       7494.04       7908.88       583.37 o                         
   3   0   6      22965.88      19940.66       420.07 o                         
   4   0   6      45073.45      48596.21       883.03 o                         
   5   0   6      29978.02      28966.83       582.57 o                         
   6   0   6      16321.32      15787.71       450.91 o                         
   7   0   6      31170.07      31807.14       592.53 o                         
   8   0   6        216.88         90.20        45.29 o                         
   9   0   6       9519.35      10327.95       283.82 o                         
  10   0   6       1934.80       2062.26       153.99 o                         
  11   0   6       2789.40       2348.20       113.14 o                         
 -11   1   6       1261.62       1236.26        75.70 o                         
 -10   1   6       1876.30       1861.67       115.57 o                         
  -9   1   6       5163.29       5152.28       205.10 o                         
  -8   1   6       1512.05       1538.37       114.10 o                         
  -7   1   6       9014.58       9706.69       247.54 o                         
  -6   1   6       1442.10       1058.48       156.11 o                         
  -5   1   6      15509.93      15620.59       394.31 o                         
  -4   1   6        787.61        696.58        90.30 o                         
  -3   1   6      11740.51      11951.30       419.89 o                         
  -2   1   6          8.83         64.29        33.85 o                         
  -1   1   6      29759.02      30812.92       875.20 o                         
   0   1   6        931.45        899.75        98.09 o                         
   1   1   6      31568.98      37965.94      4352.50 o                         
   2   1   6       7906.30       9764.39       404.66 o                         
   3   1   6      30201.39      32293.37       460.79 o                         
   4   1   6      11277.46      12037.34       249.42 o                         
   5   1   6      10643.76      11723.79       261.97 o                         
   6   1   6       7063.25       6876.90       272.63 o                         
   7   1   6       2975.78       2762.82       118.94 o                         
   8   1   6       3927.32       4239.96       293.42 o                         
   9   1   6        101.39        123.77        38.42 o                         
  10   1   6       2808.03       2771.12       124.82 o                         
  11   1   6          1.31        -21.85        21.85 o                         
 -11   2   6         18.65         41.49        39.15 o                         
 -10   2   6        693.86        677.64        70.22 o                         
  -9   2   6        248.28        194.92        46.18 o                         
  -8   2   6       1169.62       1171.63        98.52 o                         
  -7   2   6        797.20        679.06        67.02 o                         
  -6   2   6       8548.23       8421.93       468.40 o                         
  -5   2   6       2983.45       2606.43       241.47 o                         
  -4   2   6      14449.03      13454.91       365.20 o                         
  -3   2   6       7545.29       9418.17       373.15 o                         
  -1   2   6       3666.65       3557.19       193.02 o                         
   0   2   6      37927.06      34760.11       387.50 o                         
   1   2   6        256.66        148.80        30.73 o                         
   2   2   6      42360.29      43123.21       571.45 o                         
   3   2   6       6327.42       5161.52       206.96 o                         
   4   2   6       1447.24       1560.87       129.23 o                         
   5   2   6         69.31         29.07        39.03 o                         
   6   2   6        375.40        341.58        72.59 o                         
   7   2   6        459.76        379.89        53.46 o                         
   8   2   6         37.62         19.06        37.48 o                         
   9   2   6          7.20        -12.26        35.62 o                         
  10   2   6       1259.49       1275.08        86.52 o                         
  11   2   6        463.29        336.90        52.89 o                         
 -11   3   6        159.24        171.00        46.99 o                         
 -10   3   6          4.07         20.76        37.75 o                         
  -9   3   6        104.46        191.68        48.89 o                         
  -8   3   6        596.71        640.84        72.96 o                         
  -7   3   6       2965.22       3141.03       140.36 o                         
  -6   3   6         20.27         28.94        49.95 o                         
  -5   3   6        131.05        173.52        72.73 o                         
  -4   3   6        950.08        930.23       195.21 o                         
  -3   3   6       6128.17       6141.73       306.40 o                         
  -2   3   6       1410.74       1534.22       140.96 o                         
  -1   3   6       7871.51       7703.71       410.20 o                         
   0   3   6          8.90         42.54        19.14 o                         
   1   3   6       5094.02       4753.55       240.73 o                         
   2   3   6       4520.46       5934.58       201.86 o                         
   3   3   6       1887.67       1822.33       245.44 o                         
   4   3   6        158.21        275.90        60.87 o                         
   5   3   6       2988.79       2949.65       187.34 o                         
   6   3   6          5.75        132.77        59.64 o                         
   7   3   6         53.68         77.32        33.67 o                         
   8   3   6        620.42        586.17        72.84 o                         
   9   3   6        384.42        307.09        53.63 o                         
  10   3   6        200.55        157.82        38.70 o                         
  11   3   6         24.84         -4.39        25.92 o                         
 -11   4   6        235.41        235.24        47.94 o                         
 -10   4   6       1525.13       1497.47       142.74 o                         
  -9   4   6        614.09        428.67        88.08 o                         
  -8   4   6       8248.56       8459.17       533.33 o                         
  -7   4   6         16.85        -21.26        21.26 o                         
  -6   4   6      15322.17      15067.83      1177.28 o                         
  -5   4   6        590.64        438.98       114.59 o                         
  -4   4   6      32320.00      32087.23      1142.07 o                         
  -3   4   6        323.36        470.70       153.83 o                         
  -2   4   6      45318.14      47124.54      1326.08 o                         
  -1   4   6        850.79        873.09       118.58 o                         
   0   4   6      49821.62      49836.15       808.50 o                         
   1   4   6        199.79        467.79        79.35 o                         
   2   4   6      48113.06      50889.66      1109.81 o                         
   3   4   6       1986.56       2974.58       309.98 o                         
   4   4   6       9922.20      10022.98       446.05 o                         
   5   4   6       1078.78       1337.41       128.28 o                         
   6   4   6       4067.59       4053.15       166.80 o                         
   7   4   6       4732.99       4856.75       330.95 o                         
   8   4   6         30.84         -0.17        30.83 o                         
   9   4   6        708.61        606.29        72.53 o                         
  10   4   6        152.53        189.73        38.95 o                         
  11   4   6       1173.67       1049.26        81.23 o                         
 -11   5   6        992.91        951.14        80.96 o                         
 -10   5   6       3041.26       3166.20       191.80 o                         
  -9   5   6       4418.47       4824.74       175.72 o                         
  -8   5   6       4990.97       4913.30       189.06 o                         
  -7   5   6       5413.43       5751.98       203.53 o                         
  -6   5   6       1741.16       1884.78       100.05 o                         
  -5   5   6      18119.48      18891.27      1170.24 o                         
  -4   5   6         14.79        105.54        79.05 o                         
  -3   5   6      18386.23      20271.79       894.35 o                         
  -2   5   6       2128.43       3418.79       372.87 o                         
  -1   5   6      24963.77      27688.13      1023.36 o                         
   0   5   6      10495.72      10812.33       409.43 o                         
   1   5   6      47705.29      53077.88      1697.49 o                         
   2   5   6       5720.24       6695.41       411.93 o                         
   3   5   6      54495.24      62033.27      1420.66 o                         
   4   5   6      17913.24      18734.02       880.53 o                         
   5   5   6       7075.70       6941.22       485.79 o                         
   6   5   6      17691.44      17600.40       364.65 o                         
   7   5   6       5916.82       5795.83       180.73 o                         
   8   5   6       8807.58       8650.00       215.63 o                         
   9   5   6        504.50        576.80        69.03 o                         
  10   5   6       3841.51       3870.19       141.79 o                         
 -10   6   6       2188.95       2451.24       154.27 o                         
  -9   6   6       2537.97       2707.88       127.89 o                         
  -8   6   6       3731.52       3795.00       165.57 o                         
  -7   6   6       6002.51       6225.83       214.97 o                         
  -6   6   6       9912.20      10533.60       254.24 o                         
  -5   6   6       2074.09       2324.17       240.44 o                         
  -4   6   6       8174.58       8671.78       884.90 o                         
  -3   6   6       1945.97       1781.82       272.79 o                         
  -2   6   6       2805.92       3609.28       290.34 o                         
  -1   6   6       1108.65       1416.46       171.88 o                         
   0   6   6       9336.98      11698.27       406.62 o                         
   1   6   6       9543.09       8930.58       451.49 o                         
   2   6   6       8672.50       9487.38       399.05 o                         
   3   6   6      10185.40      10034.57       579.39 o                         
   4   6   6      14062.59      15160.62       802.64 o                         
   5   6   6      21268.89      20725.18       477.77 o                         
   6   6   6       2212.60       2112.43       103.47 o                         
   7   6   6       9086.05       8957.66       225.51 o                         
   8   6   6       3460.38       3208.22       165.90 o                         
   9   6   6       5216.82       5232.29       153.49 o                         
  10   6   6        664.06        764.63        61.50 o                         
 -10   7   6        104.17         76.93        28.51 o                         
  -9   7   6        587.55        499.92        54.87 o                         
  -8   7   6          7.45         17.67        24.45 o                         
  -7   7   6       3954.57       3771.80       165.64 o                         
  -6   7   6       1203.72       1131.01        88.83 o                         
  -5   7   6       1129.02        966.29        77.90 o                         
  -4   7   6        276.25        180.95       105.65 o                         
  -3   7   6       7330.12       7722.56       752.37 o                         
  -2   7   6       1087.42       1260.71       180.32 o                         
  -1   7   6       8151.98       7320.03       424.74 o                         
   0   7   6       2220.94       2037.06       187.44 o                         
   1   7   6       2861.39       2391.87       252.95 o                         
   2   7   6         10.00        -65.27        65.27 o                         
   3   7   6       4899.21       5037.38       549.88 o                         
   4   7   6        473.17        752.00       180.42 o                         
   5   7   6       1662.76       1499.84        85.54 o                         
   6   7   6        576.56        590.89        60.06 o                         
   7   7   6         37.65         40.80        24.66 o                         
   8   7   6        241.20        118.05        39.59 o                         
   9   7   6         21.51         12.47        29.59 o                         
  10   7   6        146.60         71.11        23.82 o                         
  -9   8   6        386.01        383.55        44.97 o                         
  -8   8   6         34.45         87.33        33.82 o                         
  -7   8   6        603.83        644.18       106.24 o                         
  -6   8   6         29.98         61.60        44.17 o                         
  -5   8   6          6.30          3.19        23.65 o                         
  -4   8   6        139.97        173.81        56.77 o                         
  -3   8   6        239.74        -64.73        93.40 o                         
  -2   8   6         12.71        176.35       113.12 o                         
  -1   8   6       1726.40       1747.78       226.37 o                         
   0   8   6        163.71        108.93        53.77 o                         
   1   8   6       6253.84       6228.29       423.03 o                         
   2   8   6        409.12        487.20       126.94 o                         
   3   8   6       2292.76       2177.48       376.81 o                         
   4   8   6        119.97         72.93       115.88 o                         
   5   8   6       1626.68       1662.59        82.86 o                         
   6   8   6       1200.51       1214.58        71.56 o                         
   7   8   6       1162.14       1237.36       103.81 o                         
   8   8   6       1316.60       1265.55        77.83 o                         
   9   8   6        206.59        263.91        40.71 o                         
  -9   9   6       1106.75       1194.37       106.72 o                         
  -8   9   6         74.30         52.98        44.24 o                         
  -7   9   6       6091.70       6003.76       309.18 o                         
  -6   9   6        282.43        206.17        71.77 o                         
  -5   9   6       6460.43       6325.29       225.12 o                         
  -4   9   6       1190.63       1173.11        87.91 o                         
  -3   9   6      21149.90      21074.84       464.47 o                         
  -2   9   6         26.76         42.13        39.74 o                         
  -1   9   6      25528.98      23945.34      1288.05 o                         
   0   9   6        353.87        367.89       120.17 o                         
   1   9   6       7898.05       7597.68       488.43 o                         
   2   9   6        404.09        277.44        73.97 o                         
   3   9   6       4662.22       4379.89       252.85 o                         
   4   9   6       1366.86       1361.70       112.59 o                         
   5   9   6       4309.86       4012.41       158.91 o                         
   6   9   6        644.47        689.23        54.45 o                         
   7   9   6       1023.02       1023.39        91.81 o                         
   8   9   6       1723.42       1572.89        99.52 o                         
   9   9   6        361.45        331.15        64.04 o                         
  -9  10   6        585.81        430.09        58.45 o                         
  -8  10   6       3664.71       3675.17       207.57 o                         
  -7  10   6        430.04        355.71        81.04 o                         
  -6  10   6       8580.37       8001.99       363.28 o                         
  -5  10   6        329.36        295.11        52.04 o                         
  -4  10   6      15941.63      15076.98       355.93 o                         
  -3  10   6       1481.06       1431.68       111.36 o                         
  -2  10   6      25284.75      25018.61       443.63 o                         
  -1  10   6        324.31        372.65        45.32 o                         
   0  10   6      22464.08      22535.60       562.36 o                         
   1  10   6        130.99         44.89        41.13 o                         
   2  10   6      14046.24      13210.29       583.57 o                         
   3  10   6       2650.13       2885.09       170.60 o                         
   4  10   6       9665.30       9129.90       337.83 o                         
   5  10   6       2302.52       2467.37       124.78 o                         
   6  10   6       2436.25       2557.22       156.09 o                         
   7  10   6       1974.25       1730.65       181.36 o                         
   8  10   6         60.86         15.37        40.51 o                         
  -8  11   6       1414.33       1474.98       118.92 o                         
  -7  11   6       2444.17       2508.79       180.37 o                         
  -6  11   6        384.17        396.34        85.68 o                         
  -5  11   6       3581.47       3450.62       169.53 o                         
  -4  11   6        424.70        479.78        65.52 o                         
  -3  11   6       5267.43       5439.07       216.32 o                         
  -2  11   6        231.38        220.66        43.73 o                         
  -1  11   6       4291.58       4329.35       169.90 o                         
   0  11   6       1974.62       1945.53       125.23 o                         
   1  11   6       7370.12       6702.31       242.21 o                         
   2  11   6       3312.83       3188.67       176.57 o                         
   3  11   6       4718.45       4685.63       234.90 o                         
   4  11   6       7914.11       7798.97       366.00 o                         
   5  11   6       2397.81       2408.86       154.62 o                         
   6  11   6       4626.06       5178.93       224.17 o                         
   7  11   6        903.32        803.22       122.75 o                         
   8  11   6       2443.58       2789.66       152.82 o                         
  -8  12   6        214.38        289.16        44.38 o                         
  -7  12   6        233.85        293.43        65.54 o                         
  -6  12   6         94.09        118.02        52.80 o                         
  -5  12   6        150.21        182.14        59.04 o                         
  -4  12   6       1599.41       1576.27       115.63 o                         
  -3  12   6        344.34        376.81        61.36 o                         
  -2  12   6        115.48        138.60        50.74 o                         
  -1  12   6         53.58         -4.44        46.46 o                         
   0  12   6       2357.43       2257.99       162.32 o                         
   1  12   6       1513.48       1385.88       116.27 o                         
   2  12   6       1779.74       1761.16       135.83 o                         
   3  12   6        663.86        631.80        86.70 o                         
   4  12   6        279.82        261.57        70.15 o                         
   5  12   6       2601.41       2763.20       204.70 o                         
   6  12   6        924.47       1084.89        87.32 o                         
   7  12   6        983.37       1029.09        93.26 o                         
  -7  13   6         11.20         63.01        31.93 o                         
  -6  13   6         99.56        161.04        49.86 o                         
  -5  13   6        285.25        289.66        45.21 o                         
  -4  13   6        121.92        176.43        42.29 o                         
  -3  13   6        187.66        216.35        69.78 o                         
  -2  13   6        188.37        178.86        45.62 o                         
  -1  13   6        356.48        287.34        80.85 o                         
   0  13   6         21.18         38.54        32.19 o                         
   1  13   6        478.46        548.52        74.17 o                         
   2  13   6        351.23        352.11        70.84 o                         
   3  13   6        149.82        215.84        60.16 o                         
   4  13   6        168.76        191.55        61.11 o                         
   5  13   6         21.70         63.34        43.50 o                         
   6  13   6         73.46         81.53        37.25 o                         
  -5  14   6        518.75        565.50        56.43 o                         
  -4  14   6       3730.21       3756.02       143.93 o                         
  -3  14   6        147.18        136.99        37.00 o                         
  -2  14   6       2138.21       1718.19       158.60 o                         
  -1  14   6        120.70        178.72        64.94 o                         
   0  14   6       2188.51       2060.98       185.43 o                         
   1  14   6       1406.89       1405.32       186.38 o                         
   2  14   6       1489.83       1352.75       128.91 o                         
   3  14   6        535.26        674.92       147.35 o                         
   4  14   6        662.42        614.85        96.07 o                         
   5  14   6        920.82        995.19       104.26 o                         
  -4  15   6        188.13        158.14        44.59 o                         
  -3  15   6       8911.02       9169.26       310.78 o                         
  -2  15   6         21.92         40.66        40.98 o                         
  -1  15   6       5504.50       5611.93       276.23 o                         
   0  15   6        402.25        446.71        59.26 o                         
   1  15   6       6038.05       6451.89       418.27 o                         
   2  15   6        484.98        395.31        57.31 o                         
   3  15   6       2728.59       2926.59       205.82 o                         
   4  15   6        489.12        424.76        72.68 o                         
  -2  16   6       3573.87       3968.71       206.05 o                         
  -1  16   6        168.51        202.52        60.14 o                         
   0  16   6       3094.42       2983.24       177.17 o                         
 -11   1   7        136.65        144.61        31.53 o                         
 -10   1   7        259.83        212.86        45.39 o                         
  -9   1   7       1310.69       1261.78       104.16 o                         
  -8   1   7        164.35        136.74        41.84 o                         
  -7   1   7       5638.12       5757.32       195.35 o                         
  -6   1   7       3897.73       3847.38       317.60 o                         
  -5   1   7       5790.37       5247.64       237.08 o                         
  -4   1   7       2554.15       3231.72       194.53 o                         
  -3   1   7      30267.80      28162.07       690.58 o                         
  -2   1   7      11421.38      12356.90       427.00 o                         
  -1   1   7      73961.25      71408.74      1762.68 o                         
   0   1   7      39373.20      37589.93       647.93 o                         
   1   1   7      41017.27      39645.24       663.40 o                         
   2   1   7       3728.05       2954.26       115.25 o                         
   3   1   7      36839.54      39142.75      1027.66 o                         
   4   1   7       1217.02        654.66        70.10 o                         
   5   1   7       6038.59       6783.18       211.77 o                         
   6   1   7       1109.36        897.32       118.04 o                         
   7   1   7        784.71        877.89        77.10 o                         
   8   1   7       1206.36       1149.99        90.49 o                         
   9   1   7        333.33        328.99        49.60 o                         
  10   1   7         31.33         30.46        17.09 o                         
  11   1   7         37.14        -19.86        19.86 o                         
 -11   2   7       2922.47       3025.15       167.57 o                         
 -10   2   7         82.32         84.24        31.38 o                         
  -9   2   7       8230.82       8530.83       261.04 o                         
  -8   2   7       6098.52       6369.26       229.22 o                         
  -7   2   7       7107.10       7216.56       218.55 o                         
  -6   2   7       4818.97       4941.12       370.51 o                         
  -5   2   7      11452.65      11738.19       527.41 o                         
  -4   2   7      16622.47      19181.63       624.45 o                         
  -3   2   7       5738.88       5890.85       315.86 o                         
  -2   2   7      37705.36      41692.17       878.25 o                         
  -1   2   7       9994.31      11416.49       429.20 o                         
   0   2   7      36523.91      41817.32      2927.13 o                         
   1   2   7       2983.79       3731.19       117.08 o                         
   2   2   7      64824.62      69968.69       868.20 o                         
   3   2   7      12072.03      14601.77       354.68 o                         
   4   2   7      35986.63      37477.21       621.98 o                         
   5   2   7       2038.85       2197.43       164.69 o                         
   6   2   7      10714.24      10599.96       379.96 o                         
   7   2   7       2954.08       2733.65       149.29 o                         
   8   2   7       9059.37       8329.90       352.62 o                         
   9   2   7       2470.82       2465.35       112.31 o                         
  10   2   7       3250.26       3411.75       137.03 o                         
  11   2   7       1321.16       1061.85        79.27 o                         
 -11   3   7        460.79        537.90        74.15 o                         
 -10   3   7       6427.84       6923.31       305.54 o                         
  -9   3   7        724.79        750.87       118.61 o                         
  -8   3   7      11116.10      11414.16       447.25 o                         
  -7   3   7       2818.12       2825.34       136.07 o                         
  -6   3   7      10276.05      10435.57       547.72 o                         
  -5   3   7      15882.95      16587.00       642.55 o                         
  -4   3   7      14234.94      14168.35       791.61 o                         
  -3   3   7       5340.58       6404.23       329.98 o                         
  -2   3   7       9923.27      10384.03       800.48 o                         
  -1   3   7      15434.89      17605.33       962.93 o                         
   0   3   7        125.63        170.14        29.49 o                         
   1   3   7      33784.11      40153.20       905.24 o                         
   2   3   7       3585.58       3266.55       300.74 o                         
   3   3   7      27551.83      28725.31       998.44 o                         
   4   3   7      14262.87      13685.65       501.31 o                         
   5   3   7      28788.19      28130.17       648.86 o                         
   6   3   7      21982.21      21185.95       372.35 o                         
   7   3   7      10491.59       9790.58       443.87 o                         
   8   3   7       3820.69       3717.08       176.19 o                         
   9   3   7       5147.59       5138.46       196.29 o                         
  10   3   7       2564.36       2556.87       118.92 o                         
  11   3   7       1703.19       1692.91        99.17 o                         
 -11   4   7        569.27        467.30        64.11 o                         
 -10   4   7        503.82        440.34        78.76 o                         
  -9   4   7       2381.69       2375.20       194.71 o                         
  -8   4   7        480.46        384.88        83.39 o                         
  -7   4   7        954.52        964.29        85.48 o                         
  -6   4   7       2769.17       2563.08       152.97 o                         
  -5   4   7       3179.06       3166.77       286.93 o                         
  -4   4   7      16743.75      16703.54       876.55 o                         
  -3   4   7       5841.57       6274.49       520.88 o                         
  -2   4   7      10896.59      11965.21       729.73 o                         
  -1   4   7        698.84        685.22        75.35 o                         
   0   4   7      29481.11      30885.59       527.20 o                         
   1   4   7       4359.42       4480.83       267.69 o                         
   2   4   7      17386.71      17630.64       693.09 o                         
   3   4   7       1108.84       1392.62       218.11 o                         
   4   4   7      17118.09      18269.36       544.62 o                         
   5   4   7       2806.34       2811.07       189.73 o                         
   6   4   7       9077.20       8296.34       235.55 o                         
   7   4   7        219.11        184.73        45.89 o                         
   8   4   7       1714.82       1436.97       112.37 o                         
   9   4   7         78.72         87.03        34.41 o                         
  10   4   7         20.40        -23.43        26.52 o                         
 -11   5   7         78.95        122.85        31.17 o                         
 -10   5   7        216.00        275.67        59.00 o                         
  -9   5   7         14.03        -48.73        48.73 o                         
  -8   5   7        771.92        856.43        82.27 o                         
  -7   5   7        619.40        567.10        66.38 o                         
  -6   5   7       2246.73       2269.34       112.58 o                         
  -5   5   7       3243.50       2795.88       276.45 o                         
  -4   5   7       1525.60       1474.73       269.46 o                         
  -3   5   7       1639.25       1207.26       230.01 o                         
  -2   5   7       2658.09       3178.95       261.77 o                         
  -1   5   7       1737.32       1068.90       139.22 o                         
   0   5   7       7104.23       7394.17       292.27 o                         
   1   5   7       9840.36      10444.24       557.08 o                         
   2   5   7        703.71        537.50        97.20 o                         
   3   5   7        474.97        417.04       125.06 o                         
   4   5   7       4881.48       4218.64       437.72 o                         
   5   5   7         27.16        128.08        95.70 o                         
   6   5   7        693.96        578.08        67.30 o                         
   7   5   7        753.49        732.73        68.37 o                         
   8   5   7        250.01        312.53        57.10 o                         
   9   5   7        137.74        124.14        40.40 o                         
  10   5   7          1.58         -0.77        27.29 o                         
 -10   6   7        429.21        475.61        69.76 o                         
  -9   6   7       2004.49       2073.83       112.80 o                         
  -8   6   7        253.16        332.63        67.49 o                         
  -7   6   7        668.65        686.93        74.97 o                         
  -6   6   7       3847.48       3695.39       154.41 o                         
  -5   6   7       7043.59       7387.83       260.82 o                         
  -4   6   7      13829.05      13596.61       811.38 o                         
  -3   6   7       5163.37       4653.20       469.80 o                         
  -2   6   7       9820.11      10021.36       486.95 o                         
  -1   6   7         37.42        193.37        72.34 o                         
   0   6   7       6638.13       6013.60       287.97 o                         
   1   6   7        713.90        573.18       119.20 o                         
   2   6   7       8705.61       8483.91       625.67 o                         
   3   6   7       2067.42       1894.98       199.13 o                         
   4   6   7       1481.85       1297.34       240.13 o                         
   5   6   7         16.34         57.40        35.03 o                         
   6   6   7       3937.05       3721.10       146.14 o                         
   7   6   7         30.41         72.81        26.51 o                         
   8   6   7        342.30        325.88        58.06 o                         
   9   6   7         56.45         70.21        22.56 o                         
  10   6   7        171.04        184.10        52.77 o                         
 -10   7   7       2519.52       2257.86       120.99 o                         
  -9   7   7        728.16        803.00        66.80 o                         
  -8   7   7       2568.69       2510.87       130.92 o                         
  -7   7   7       3440.90       3373.18       157.45 o                         
  -6   7   7       2046.22       2002.10       118.19 o                         
  -5   7   7      14126.45      14130.26       300.37 o                         
  -4   7   7       2995.54       2928.94       349.53 o                         
  -3   7   7      24697.47      24083.97      1257.05 o                         
  -2   7   7       5086.92       4937.79       359.83 o                         
  -1   7   7      36425.12      35399.02      1106.73 o                         
   0   7   7       3080.42       2619.22       208.49 o                         
   1   7   7      40301.48      40218.41      1769.25 o                         
   2   7   7        987.48        909.46       159.37 o                         
   3   7   7      18893.08      17083.26       990.41 o                         
   4   7   7          6.24        107.86       136.70 o                         
   5   7   7       7019.50       6615.31       180.39 o                         
   6   7   7        351.28        394.22        50.36 o                         
   7   7   7       1396.25       1444.78        90.73 o                         
   8   7   7        110.31        131.78        57.26 o                         
   9   7   7        268.25        189.38        38.63 o                         
  10   7   7        878.30        744.25        67.31 o                         
  -9   8   7       2184.18       2258.73        98.44 o                         
  -8   8   7       1157.38       1313.87        89.13 o                         
  -7   8   7       7100.49       7225.37       340.69 o                         
  -6   8   7       2255.23       2061.44       187.82 o                         
  -5   8   7       5448.11       5498.36       205.96 o                         
  -4   8   7       1346.51       1346.19       103.71 o                         
  -3   8   7       3787.50       4096.71       162.07 o                         
  -2   8   7      13311.45      13878.28      1139.74 o                         
  -1   8   7       4212.99       4659.40       445.70 o                         
   0   8   7      16114.12      16176.64       552.59 o                         
   1   8   7        471.32        548.24       168.61 o                         
   2   8   7      15808.12      16243.07       710.04 o                         
   3   8   7       1719.98       1707.16       151.12 o                         
   4   8   7      17275.31      16336.96       390.57 o                         
   5   8   7       2960.01       3113.88       114.69 o                         
   6   8   7       5010.47       5027.50       143.83 o                         
   7   8   7       2913.78       3196.93       163.89 o                         
   8   8   7       3526.17       3701.04       130.18 o                         
   9   8   7       4020.46       3902.37       139.23 o                         
  -9   9   7        100.93        131.14        40.62 o                         
  -8   9   7       2518.47       2765.42       189.00 o                         
  -7   9   7        929.05        949.88       123.87 o                         
  -6   9   7       4848.74       4745.63       284.76 o                         
  -5   9   7        268.93        212.17        40.15 o                         
  -4   9   7        494.40        521.06        68.54 o                         
  -3   9   7        416.49        350.41        49.29 o                         
  -2   9   7       4286.52       4308.75       170.90 o                         
  -1   9   7       2824.37       2904.88       139.91 o                         
   0   9   7       3035.67       2930.10       400.87 o                         
   1   9   7       3701.46       3960.59       199.75 o                         
   2   9   7        401.20        403.76        72.90 o                         
   3   9   7       6935.87       6759.68       309.76 o                         
   4   9   7       1137.39        941.12       112.46 o                         
   5   9   7       7167.86       7012.30       171.97 o                         
   6   9   7       2450.16       2641.68       103.52 o                         
   7   9   7       2396.54       2430.25       139.55 o                         
   8   9   7       2545.96       2292.11       121.83 o                         
   9   9   7       1687.57       1755.60       124.43 o                         
  -9  10   7        163.92        136.08        34.04 o                         
  -8  10   7        144.93        169.59        51.96 o                         
  -7  10   7         31.34         -9.04        41.78 o                         
  -6  10   7        597.53        551.78       100.85 o                         
  -5  10   7         10.97         42.47        45.10 o                         
  -4  10   7        707.06        679.45        78.81 o                         
  -3  10   7        145.05        154.98        36.43 o                         
  -2  10   7          4.57        -21.57        31.81 o                         
  -1  10   7       1160.16       1345.38       101.48 o                         
   0  10   7        558.73        600.66        67.66 o                         
   1  10   7       1659.82       1510.82       143.11 o                         
   2  10   7       2684.70       2570.29       225.86 o                         
   3  10   7        220.23         82.55       106.65 o                         
   4  10   7        347.90        428.18        73.98 o                         
   5  10   7         23.94          5.08        28.63 o                         
   6  10   7        102.44        119.27        39.52 o                         
   7  10   7          1.32        -18.24        49.62 o                         
   8  10   7         75.51         66.68        34.43 o                         
  -8  11   7       1146.07       1334.55       110.07 o                         
  -7  11   7        298.25        242.98        58.74 o                         
  -6  11   7       4346.79       4480.07       259.40 o                         
  -5  11   7        439.56        368.24        83.99 o                         
  -4  11   7        100.37        101.10        38.69 o                         
  -3  11   7        270.86        186.32        49.10 o                         
  -2  11   7        813.61        714.26        78.71 o                         
  -1  11   7       2452.95       2559.23       121.14 o                         
   0  11   7        101.41         56.74        30.49 o                         
   1  11   7        155.81        185.74        50.94 o                         
   2  11   7        458.55        398.11        68.51 o                         
   3  11   7       3541.03       3105.43       245.02 o                         
   4  11   7        190.19        252.14        74.06 o                         
   5  11   7       1168.05       1235.35       136.09 o                         
   6  11   7         25.69         55.31        99.45 o                         
   7  11   7        510.87        440.51        80.56 o                         
   8  11   7        698.84        674.83        63.42 o                         
  -7  12   7       2350.07       2295.96       150.71 o                         
  -6  12   7       3539.03       3497.98       214.95 o                         
  -5  12   7       1321.22       1323.10        95.58 o                         
  -4  12   7       5519.22       5336.08       300.54 o                         
  -3  12   7       1312.92       1239.78       153.50 o                         
  -2  12   7      11512.04      11357.98       525.45 o                         
  -1  12   7        675.23        589.97        60.40 o                         
   0  12   7       9561.70       9020.66       496.70 o                         
   1  12   7        406.84        333.92        62.59 o                         
   2  12   7       6850.30       6830.11       414.65 o                         
   3  12   7        102.41         84.77        44.87 o                         
   4  12   7       3309.76       3220.06       241.90 o                         
   5  12   7        187.69        245.61        66.64 o                         
   6  12   7       2516.59       2824.20       123.11 o                         
  -6  13   7        515.51        482.57        76.29 o                         
  -5  13   7       2186.91       2472.81       118.52 o                         
  -4  13   7       2696.73       2752.11       232.79 o                         
  -3  13   7       5647.46       5747.22       410.05 o                         
  -2  13   7        427.93        455.74        65.79 o                         
  -1  13   7       5538.79       5248.89       294.10 o                         
   0  13   7        228.34        227.79        47.38 o                         
   1  13   7      11378.78      10820.10       322.14 o                         
   2  13   7        191.98        219.13        63.18 o                         
   3  13   7       3564.38       3597.52       187.16 o                         
   4  13   7          8.20        -16.31        42.10 o                         
   5  13   7       3529.77       3876.19       220.97 o                         
   6  13   7        715.89        689.97        74.60 o                         
  -5  14   7        996.85       1007.39        63.32 o                         
  -4  14   7        613.40        479.08        53.21 o                         
  -3  14   7       1622.42       1574.83        96.36 o                         
  -2  14   7        420.32        420.29        83.46 o                         
  -1  14   7         88.39         85.66        43.20 o                         
   0  14   7       1562.59       1597.18       113.34 o                         
   1  14   7          1.46         49.40        38.15 o                         
   2  14   7       3207.88       3356.79       175.87 o                         
   3  14   7        210.60        325.06        53.40 o                         
   4  14   7       1317.49       1546.67       149.71 o                         
   5  14   7       1264.30       1494.56       120.95 o                         
  -4  15   7        211.36        163.54        44.77 o                         
  -3  15   7         15.03          9.35        32.83 o                         
  -2  15   7        262.32        305.96        74.17 o                         
  -1  15   7         17.78         78.99        55.60 o                         
   0  15   7         27.49         -4.29        47.33 o                         
   1  15   7         23.35        108.74        90.90 o                         
   2  15   7          0.67         45.45        36.58 o                         
   3  15   7        298.49        452.56        84.96 o                         
   4  15   7        208.25        153.58        44.50 o                         
  -1  16   7        241.86        109.42        48.48 o                         
   0  16   7        345.78        200.70        47.60 o                         
 -11   0   8       4600.43       4733.13       195.88 o                         
 -10   0   8        297.81        216.54        64.85 o                         
  -9   0   8       7185.56       7282.22       351.89 o                         
  -8   0   8        255.36        390.28        87.17 o                         
  -7   0   8      22404.82      23379.96       611.23 o                         
  -6   0   8        946.25        600.48       170.37 o                         
  -5   0   8      18519.91      19031.46       662.57 o                         
  -4   0   8        784.30        599.07       168.24 o                         
  -3   0   8      23117.62      26237.16      1008.39 o                         
  -2   0   8        560.70        800.72       175.25 o                         
  -1   0   8      30130.54      34532.18      1021.48 o                         
   0   0   8      11234.04      12592.46       232.69 o                         
   1   0   8       3344.08       4183.37       154.72 o                         
   2   0   8      30069.62      28142.86       512.07 o                         
   3   0   8        341.71        187.34        60.00 o                         
   4   0   8      32832.55      30450.67       663.62 o                         
   5   0   8        403.69        446.09        81.86 o                         
   6   0   8      10537.18       9904.00       431.88 o                         
   7   0   8       8238.76       8216.68       333.17 o                         
   8   0   8      10944.40      11427.38       400.72 o                         
   9   0   8       1627.02       1763.62       122.27 o                         
  10   0   8       5832.37       5971.63       242.55 o                         
 -11   1   8        152.29        112.34        36.75 o                         
 -10   1   8       2534.34       2578.07       132.68 o                         
  -9   1   8        138.69        184.17        73.13 o                         
  -8   1   8      10835.74      11178.55       310.72 o                         
  -7   1   8        665.68        514.88        67.10 o                         
  -6   1   8      10127.65       9447.10       514.74 o                         
  -5   1   8        109.66         28.52        50.76 o                         
  -4   1   8      14190.97      13585.64       554.65 o                         
  -3   1   8      12207.41      13411.29       510.32 o                         
  -2   1   8      18872.86      19509.39       635.25 o                         
  -1   1   8       9414.37       9660.24       386.95 o                         
   0   1   8      33047.62      33576.79       651.32 o                         
   1   1   8      17702.77      18072.89      1127.96 o                         
   2   1   8       5110.75       4388.50       182.70 o                         
   3   1   8      21184.20      20146.80       351.82 o                         
   4   1   8        442.87        366.24        52.05 o                         
   5   1   8      11857.88      12621.09       306.90 o                         
   6   1   8         83.08         84.34        31.61 o                         
   7   1   8       5128.20       5089.87       284.78 o                         
   8   1   8        910.75        881.86        79.53 o                         
   9   1   8       3753.20       4031.72       170.64 o                         
  10   1   8         65.77         14.81        15.37 o                         
 -11   2   8        274.51        213.89        47.94 o                         
 -10   2   8         47.99         14.58        26.94 o                         
  -9   2   8        189.05        205.02        51.94 o                         
  -8   2   8         13.67         62.75        41.47 o                         
  -7   2   8          8.65         50.13        35.54 o                         
  -6   2   8       2314.08       1908.14       238.18 o                         
  -5   2   8       1173.04       1368.85       187.42 o                         
  -4   2   8       4751.70       4043.99       307.65 o                         
  -3   2   8       1794.81       2021.31       200.50 o                         
  -2   2   8       2727.02       1981.87       186.63 o                         
  -1   2   8       8234.34       8721.01       227.25 o                         
   0   2   8      28164.79      26136.93       764.64 o                         
   1   2   8      23257.20      23211.01       446.47 o                         
   2   2   8      14567.88      14142.08       347.27 o                         
   3   2   8       5780.32       5202.47       175.96 o                         
   4   2   8       1997.11       1906.70       145.28 o                         
   5   2   8       2768.79       2307.44       170.59 o                         
   6   2   8       1016.00       1215.58        91.53 o                         
   7   2   8        816.63        748.88        80.52 o                         
   8   2   8         82.83        162.52        64.28 o                         
   9   2   8          0.31        -19.14        32.59 o                         
  10   2   8          6.01         16.20        30.29 o                         
 -11   3   8         53.90         49.68        30.36 o                         
 -10   3   8         11.17         83.11        45.73 o                         
  -9   3   8          1.45         -6.18        22.76 o                         
  -8   3   8       2650.75       2817.16       152.85 o                         
  -7   3   8        480.18        519.05        61.94 o                         
  -6   3   8       1547.13       1484.28       142.99 o                         
  -5   3   8       2014.57       1938.77       231.75 o                         
  -4   3   8       2471.34       2714.11       249.66 o                         
  -3   3   8       7313.16       7532.42       383.72 o                         
  -2   3   8       1149.40       1011.79       130.26 o                         
  -1   3   8         42.01         54.22        39.31 o                         
   0   3   8       2341.05       2391.37       172.02 o                         
   1   3   8       2267.31       2475.17       133.65 o                         
   2   3   8       1028.12       1140.24       198.35 o                         
   3   3   8       7458.42       7389.98       531.55 o                         
   4   3   8       3771.85       3379.10       193.90 o                         
   5   3   8        478.39        443.59        85.87 o                         
   6   3   8        710.97        671.81        70.29 o                         
   7   3   8        380.33        366.08        60.67 o                         
   8   3   8        110.13         92.39        52.57 o                         
   9   3   8         73.22        119.34        38.23 o                         
  10   3   8        145.21        112.80        30.33 o                         
 -11   4   8        954.53        900.90        79.84 o                         
 -10   4   8          2.79         29.73        34.70 o                         
  -9   4   8       2003.41       1962.27       176.92 o                         
  -8   4   8         90.03         74.28        51.33 o                         
  -7   4   8       1661.35       1574.27       110.83 o                         
  -6   4   8       4198.82       4147.70       151.11 o                         
  -5   4   8       8543.66       8742.55       497.71 o                         
  -4   4   8      10174.58       9361.90       692.19 o                         
  -3   4   8      16126.32      17042.04       904.41 o                         
  -2   4   8      15781.36      14662.46      1021.96 o                         
  -1   4   8      30126.75      33780.82      1666.89 o                         
   0   4   8      49123.49      49216.85      1442.62 o                         
   1   4   8      37543.49      38440.21      1679.27 o                         
   2   4   8      16542.79      17287.84       539.03 o                         
   3   4   8      16104.01      16205.02       782.68 o                         
   4   4   8       9549.66       9180.10       430.77 o                         
   5   4   8       3439.74       2691.25       273.76 o                         
   6   4   8       8847.44       8841.73       397.61 o                         
   7   4   8        717.58        599.55        74.85 o                         
   8   4   8        786.68        769.82        83.52 o                         
   9   4   8         17.39        -19.61        26.53 o                         
  10   4   8        293.41        231.31        38.88 o                         
 -10   5   8       6422.99       6700.27       265.04 o                         
  -9   5   8        193.15        137.38        57.71 o                         
  -8   5   8       6779.94       7050.76       223.58 o                         
  -7   5   8         17.92         55.67        31.63 o                         
  -6   5   8       9623.87      10156.33       241.49 o                         
  -5   5   8        705.14        641.53       142.08 o                         
  -4   5   8      25315.96      25904.77      1166.71 o                         
  -3   5   8         76.78         36.55        74.28 o                         
  -2   5   8      13136.58      14759.02       557.07 o                         
  -1   5   8      18220.89      20198.76      1336.92 o                         
   0   5   8       6623.40       6872.41       279.00 o                         
   1   5   8      30791.85      32060.74      1332.55 o                         
   2   5   8       5746.28       6655.36       341.00 o                         
   3   5   8      10367.14      10733.88       639.68 o                         
   4   5   8         59.62         31.89        93.14 o                         
   5   5   8      15300.52      15013.30       331.63 o                         
   6   5   8        435.22        446.95        64.09 o                         
   7   5   8      16590.98      15370.79       298.16 o                         
   8   5   8          5.98         22.27        29.34 o                         
   9   5   8       4002.70       4057.14       168.97 o                         
  10   5   8       1284.09       1200.60        75.97 o                         
 -10   6   8         12.20         13.01        27.30 o                         
  -9   6   8       6434.49       7062.82       197.14 o                         
  -8   6   8        159.42        172.94        38.35 o                         
  -7   6   8      10560.56      10775.71       286.01 o                         
  -6   6   8        638.96        775.37        77.37 o                         
  -5   6   8       7572.67       8204.40       440.54 o                         
  -4   6   8        165.77        377.67       144.50 o                         
  -3   6   8      13515.05      13829.03       594.23 o                         
  -2   6   8        313.91        252.16        77.71 o                         
  -1   6   8      15882.66      16368.09      1028.54 o                         
   0   6   8       7379.24       8745.27       365.32 o                         
   1   6   8       6285.29       7813.60       775.57 o                         
   2   6   8      18289.47      20023.10       824.50 o                         
   3   6   8         27.80        -13.01       141.83 o                         
   4   6   8      16954.79      19094.01       945.25 o                         
   5   6   8       4607.05       4066.84       165.07 o                         
   6   6   8       9504.12       8545.17       224.25 o                         
   7   6   8       1310.06       1194.76        84.94 o                         
   8   6   8       6244.40       6138.90       224.79 o                         
   9   6   8        590.96        575.28        64.22 o                         
  10   6   8       3418.25       3404.29       111.04 o                         
 -10   7   8        226.94        213.00        28.88 o                         
  -9   7   8        192.57        173.26        33.59 o                         
  -8   7   8       1569.08       1584.81       103.81 o                         
  -7   7   8         98.92         50.25        24.77 o                         
  -6   7   8       1850.24       1721.38       111.77 o                         
  -5   7   8         28.11         -9.41       174.52 o                         
  -4   7   8       1800.91       1824.90       102.15 o                         
  -3   7   8       4701.43       4466.60       349.38 o                         
  -2   7   8       3231.16       3154.09       288.61 o                         
  -1   7   8       1823.23       1399.00       190.30 o                         
   0   7   8       5398.61       5173.33       360.85 o                         
   1   7   8       9902.74       9854.61       505.40 o                         
   2   7   8       1079.28        992.32       168.67 o                         
   3   7   8      11691.84      12125.92       601.03 o                         
   4   7   8       1608.56       1526.67        95.92 o                         
   5   7   8       4846.00       4962.78       169.22 o                         
   6   7   8       1186.25       1041.30        67.21 o                         
   7   7   8         16.87         43.48        30.85 o                         
   8   7   8          3.10        -12.91        32.15 o                         
   9   7   8        370.30        320.01        47.98 o                         
  -9   8   8       1114.09       1245.08        69.19 o                         
  -8   8   8         67.06         54.76        21.52 o                         
  -7   8   8       2032.81       2198.73       188.52 o                         
  -6   8   8        617.08        602.59       105.78 o                         
  -5   8   8       1158.58       1167.61       143.18 o                         
  -4   8   8        177.56         78.45        29.89 o                         
  -3   8   8        143.53        140.47        39.20 o                         
  -2   8   8       1540.04       1610.80       212.27 o                         
  -1   8   8          0.31        -66.79       112.05 o                         
   0   8   8          5.89         16.65        49.26 o                         
   1   8   8         21.20        -41.94        79.95 o                         
   2   8   8        258.47        315.29        70.11 o                         
   3   8   8          5.04         39.39        44.98 o                         
   4   8   8       3285.71       3214.22       131.68 o                         
   5   8   8        868.39        769.43        72.44 o                         
   6   8   8       2618.68       2696.38       107.03 o                         
   7   8   8         51.18         15.84        30.70 o                         
   8   8   8       1152.55       1281.17       121.15 o                         
   9   8   8         39.39         54.42        22.94 o                         
  -9   9   8        375.50        393.27        55.28 o                         
  -8   9   8       1457.19       1399.36        88.68 o                         
  -7   9   8        729.88        906.67       121.60 o                         
  -6   9   8       6765.97       6376.60       328.66 o                         
  -5   9   8       4273.57       4175.95       271.06 o                         
  -4   9   8       5883.68       5547.03       215.68 o                         
  -3   9   8      12176.87      11753.25       292.18 o                         
  -2   9   8       5270.34       4901.42       198.83 o                         
  -1   9   8       7645.66       7604.62       245.11 o                         
   0   9   8       6322.47       5552.54       208.04 o                         
   1   9   8       5206.13       5271.61       285.49 o                         
   2   9   8       2731.45       2372.23       187.96 o                         
   3   9   8       7403.63       7758.72       782.19 o                         
   4   9   8       5458.01       5501.71       261.10 o                         
   5   9   8       5411.59       5118.39       184.41 o                         
   6   9   8        582.38        562.87        58.45 o                         
   7   9   8       2551.86       2604.93       143.94 o                         
   8   9   8          0.58         20.82        45.43 o                         
   9   9   8       1388.84       1075.98        86.22 o                         
  -8  10   8        496.23        491.23        74.75 o                         
  -7  10   8       4185.16       4072.22       235.80 o                         
  -6  10   8        208.60        185.18        61.91 o                         
  -5  10   8       4722.99       5005.15       349.87 o                         
  -4  10   8       3624.66       3405.92       250.75 o                         
  -3  10   8       7142.94       6713.22       244.34 o                         
  -2  10   8      15504.03      14830.08       359.04 o                         
  -1  10   8      12291.27      11957.18       683.90 o                         
   0  10   8      12251.96      12112.27       547.77 o                         
   1  10   8       1995.69       1714.15       175.64 o                         
   2  10   8      15714.51      14924.69       574.85 o                         
   3  10   8       3038.52       2814.67       285.15 o                         
   4  10   8      13847.43      13715.62       777.40 o                         
   5  10   8       1490.40       1617.34       137.29 o                         
   6  10   8       2485.97       2584.27       153.59 o                         
   7  10   8         29.95         91.17        54.64 o                         
   8  10   8       1980.37       2021.17       136.35 o                         
  -8  11   8       2250.44       2422.18       139.33 o                         
  -7  11   8          4.38         28.70        32.20 o                         
  -6  11   8       5155.21       4962.72       270.37 o                         
  -5  11   8         26.72        -27.14        27.14 o                         
  -4  11   8       8123.65       7940.05       252.63 o                         
  -3  11   8       1491.93       1305.57       156.72 o                         
  -2  11   8       5352.32       5106.49       212.37 o                         
  -1  11   8       3678.10       3619.85       230.15 o                         
   0  11   8       3003.58       2913.17       132.80 o                         
   1  11   8       6439.80       5585.95       237.78 o                         
   2  11   8        233.59        164.23        50.61 o                         
   3  11   8      10001.44       9445.51       329.72 o                         
   4  11   8         35.18         65.99        39.84 o                         
   5  11   8       4689.27       5354.83       896.50 o                         
   6  11   8        253.62        362.11        84.48 o                         
   7  11   8       3183.37       3687.55       188.38 o                         
  -7  12   8       1300.04       1463.34       116.62 o                         
  -6  12   8        256.74        307.89        68.22 o                         
  -5  12   8       1673.48       1962.41       114.22 o                         
  -4  12   8        150.88        151.16        39.69 o                         
  -3  12   8       2505.46       2626.09       147.92 o                         
  -2  12   8        386.94        304.05        75.16 o                         
  -1  12   8        513.32        549.96        57.90 o                         
   0  12   8        910.79        805.13        88.07 o                         
   1  12   8       1833.53       1799.02       140.02 o                         
   2  12   8       1338.74       1276.81       127.98 o                         
   3  12   8          2.80         26.48        35.70 o                         
   4  12   8       1146.70       1141.81       103.49 o                         
   5  12   8        402.91        518.96        95.28 o                         
   6  12   8       1803.27       2114.76       149.71 o                         
  -6  13   8        732.16        737.61        83.03 o                         
  -5  13   8          1.71          9.11        23.26 o                         
  -4  13   8        117.34        133.07        36.46 o                         
  -3  13   8        357.98        291.50        51.89 o                         
  -2  13   8         86.41         61.44        33.07 o                         
  -1  13   8         30.30         42.73        49.48 o                         
   0  13   8        984.75       1026.40       100.52 o                         
   1  13   8        227.00        222.60        58.67 o                         
   2  13   8        190.39        187.17        54.16 o                         
   3  13   8          4.71         10.23        31.64 o                         
   4  13   8          5.63        -21.56        39.85 o                         
   5  13   8        316.85        415.73        77.93 o                         
  -5  14   8       2221.25       2187.73       124.11 o                         
  -4  14   8        247.54        242.56        39.37 o                         
  -3  14   8       2771.81       2768.63       124.10 o                         
  -2  14   8        682.39        658.71       101.27 o                         
  -1  14   8         83.33         67.31        53.73 o                         
   0  14   8        878.59        914.01       103.49 o                         
   1  14   8        594.27        599.80        82.10 o                         
   2  14   8        942.19        799.87        89.25 o                         
   3  14   8        343.15        254.33        47.74 o                         
   4  14   8       1975.97       2102.15       172.70 o                         
   5  14   8         64.45        119.55        37.13 o                         
  -3  15   8       1390.17       1573.42       130.90 o                         
  -2  15   8       2408.40       2731.60       191.15 o                         
  -1  15   8       2651.02       3178.77       221.35 o                         
   0  15   8       2090.35       2097.05       179.33 o                         
   1  15   8       3778.21       4474.91      1089.94 o                         
   2  15   8       1909.32       2334.34       361.44 o                         
   3  15   8       1903.10       2229.30       160.06 o                         
 -11   1   9        521.70        544.96        45.93 o                         
 -10   1   9         55.02         52.22        29.40 o                         
  -9   1   9         26.82          4.70        31.21 o                         
  -8   1   9       1486.60       1429.13       114.07 o                         
  -7   1   9         34.39         17.12        51.42 o                         
  -6   1   9       1117.42       1122.19        86.77 o                         
  -5   1   9        668.89        501.30        94.84 o                         
  -4   1   9       5312.72       5804.98       383.80 o                         
  -3   1   9       7341.96       6899.32       488.04 o                         
  -2   1   9      28762.63      30656.56      1790.27 o                         
  -1   1   9       6300.21       5148.95       293.89 o                         
   0   1   9      15405.18      12506.34       309.51 o                         
   1   1   9      12543.74      10705.98       283.78 o                         
   2   1   9      31790.00      28898.96      1176.94 o                         
   3   1   9      13990.26      14160.99       291.34 o                         
   4   1   9      18912.70      17361.79       352.24 o                         
   5   1   9        576.31        639.63        77.12 o                         
   6   1   9       5405.99       4848.78       151.23 o                         
   7   1   9        735.65        908.20        81.85 o                         
   8   1   9        705.96        782.31        76.67 o                         
   9   1   9         81.17        157.70        33.11 o                         
  10   1   9        203.58        186.73        33.87 o                         
 -11   2   9        772.59        724.13        54.03 o                         
 -10   2   9        882.53        770.45        75.99 o                         
  -9   2   9       4352.89       4352.95       188.23 o                         
  -8   2   9       2530.82       2467.27       147.75 o                         
  -7   2   9      14655.54      14955.95       327.30 o                         
  -6   2   9       2623.59       2686.06       124.12 o                         
  -5   2   9      13409.97      13745.00       508.73 o                         
  -4   2   9        743.29        857.22       149.70 o                         
  -3   2   9      47451.25      51013.09      1067.10 o                         
  -2   2   9       2149.32       2642.43       228.82 o                         
  -1   2   9      36913.71      37802.67      1383.95 o                         
   0   2   9       5156.54       5437.43       456.18 o                         
   1   2   9      15975.05      16752.30       474.07 o                         
   2   2   9      28620.99      30858.77       659.49 o                         
   3   2   9       8443.94       8567.37       242.31 o                         
   4   2   9      13466.98      12924.49       419.47 o                         
   5   2   9       4128.53       4193.08       233.44 o                         
   6   2   9       7000.01       6794.49       216.66 o                         
   7   2   9       2555.69       2501.02       143.49 o                         
   8   2   9       6672.08       6535.90       313.64 o                         
   9   2   9        203.22        203.24        45.65 o                         
  10   2   9       2487.70       2437.76       110.31 o                         
 -11   3   9        692.78        606.20        47.51 o                         
 -10   3   9       4249.15       4776.47       246.35 o                         
  -9   3   9       2634.23       2741.83       144.46 o                         
  -8   3   9       7607.42       7757.54       254.25 o                         
  -7   3   9        517.82        491.80        65.95 o                         
  -6   3   9      14523.52      14101.38       287.25 o                         
  -5   3   9       6814.77       6288.04       427.02 o                         
  -4   3   9      38738.07      40991.13      1025.44 o                         
  -3   3   9       7041.22       6975.39       393.10 o                         
  -2   3   9      35373.92      35663.04      1725.60 o                         
  -1   3   9        274.87        381.59        88.95 o                         
   0   3   9      34597.33      36481.24       860.67 o                         
   1   3   9      11625.96      12945.61       740.66 o                         
   2   3   9      21314.45      25002.57      1078.86 o                         
   3   3   9      19828.58      22118.25       599.62 o                         
   4   3   9         70.72        162.01        53.43 o                         
   5   3   9      16779.98      15115.31      1221.03 o                         
   6   3   9        244.33        225.91        42.24 o                         
   7   3   9       7645.09       7119.31       240.63 o                         
   8   3   9         48.94         22.06        33.65 o                         
   9   3   9       5707.11       5769.03       202.34 o                         
  10   3   9         16.05         42.71        23.72 o                         
 -11   4   9       1060.97        771.55        66.77 o                         
 -10   4   9        421.78        479.17        79.80 o                         
  -9   4   9       1747.48       1670.04       162.48 o                         
  -8   4   9        112.22        151.77        71.37 o                         
  -7   4   9       2920.91       2854.46       217.41 o                         
  -6   4   9          2.27          2.88        24.64 o                         
  -5   4   9      17975.47      17936.65       735.23 o                         
  -4   4   9        792.01        883.45       217.15 o                         
  -3   4   9      12083.67      12489.02       824.58 o                         
  -2   4   9        240.31        253.27        72.84 o                         
  -1   4   9      22623.99      22740.22       979.02 o                         
   0   4   9      12123.67      11939.62       714.83 o                         
   1   4   9      23139.96      22737.69      1031.06 o                         
   2   4   9       5792.38       6229.94       567.84 o                         
   3   4   9       5064.42       5547.68       486.30 o                         
   4   4   9       5693.53       5777.34       305.01 o                         
   5   4   9       2121.96       1986.35       116.02 o                         
   6   4   9       7069.30       6563.79       231.21 o                         
   7   4   9        868.44        893.92        87.74 o                         
   8   4   9         52.07        109.58        40.17 o                         
   9   4   9        260.74        318.36        52.69 o                         
  10   4   9        829.01        786.79        61.02 o                         
 -10   5   9         36.06        106.06        46.08 o                         
  -9   5   9         28.41        -25.16        33.77 o                         
  -8   5   9        395.87        447.51        64.91 o                         
  -7   5   9          0.49         28.40        27.71 o                         
  -6   5   9        302.85        370.07        70.29 o                         
  -5   5   9       1577.42       1404.51       116.65 o                         
  -4   5   9        124.36        154.05       107.07 o                         
  -3   5   9       1789.15       1214.70       277.57 o                         
  -2   5   9       4070.93       4416.18       476.34 o                         
  -1   5   9        877.14        392.39       141.37 o                         
   0   5   9       6106.66       5680.37       518.57 o                         
   1   5   9       3173.02       2428.81       357.64 o                         
   2   5   9       2983.71       2558.54       385.47 o                         
   3   5   9        232.82        408.03       133.93 o                         
   4   5   9       4811.80       4346.51       236.11 o                         
   5   5   9        616.15        566.58        72.54 o                         
   6   5   9       1872.74       1658.41       133.91 o                         
   7   5   9        821.99        769.36        70.76 o                         
   8   5   9        202.21        230.55        50.46 o                         
   9   5   9        195.95        232.54        44.79 o                         
  10   5   9          4.63         15.66        18.27 o                         
 -10   6   9        655.49        582.88        68.93 o                         
  -9   6   9        773.48        786.80       101.37 o                         
  -8   6   9         18.22         51.94        29.15 o                         
  -7   6   9        507.71        505.01        65.76 o                         
  -6   6   9        105.64        103.35        40.33 o                         
  -5   6   9      10800.09      11015.35       247.92 o                         
  -4   6   9       1252.10        802.52       220.03 o                         
  -3   6   9       5148.70       4805.36       528.54 o                         
  -2   6   9       1762.03       1523.11       289.39 o                         
  -1   6   9       4009.69       3676.39       430.30 o                         
   0   6   9       8151.68       7546.57       621.98 o                         
   1   6   9      12897.76      12373.80       825.54 o                         
   2   6   9        928.16        867.80       238.81 o                         
   3   6   9       4600.54       3848.10       489.25 o                         
   4   6   9       4345.98       4534.02       175.98 o                         
   5   6   9        419.89        401.22        55.23 o                         
   6   6   9       1251.98       1099.28       109.45 o                         
   7   6   9        759.88        714.07        66.80 o                         
   8   6   9        148.26        160.07        45.53 o                         
   9   6   9          6.61         18.92        26.95 o                         
  10   6   9        393.77        344.10        57.54 o                         
 -10   7   9       1275.51       1127.00        81.58 o                         
  -9   7   9        852.82        824.57       110.22 o                         
  -8   7   9       1828.57       1817.15       107.21 o                         
  -7   7   9       1079.13       1073.39       113.43 o                         
  -6   7   9       5996.54       5555.77       200.18 o                         
  -5   7   9         88.02         78.50        40.83 o                         
  -4   7   9      12346.20      12630.70       556.74 o                         
  -3   7   9        730.11        540.67       179.33 o                         
  -2   7   9      21506.52      20754.83      1071.48 o                         
  -1   7   9       8002.79       7248.02       631.71 o                         
   0   7   9      34114.84      31678.30      1319.26 o                         
   1   7   9      10461.13       9365.87       743.94 o                         
   2   7   9      19076.61      17086.40      1042.24 o                         
   3   7   9       5395.48       5174.82       303.86 o                         
   4   7   9      11757.61      11015.94       333.27 o                         
   5   7   9       9873.89       9969.12       244.87 o                         
   6   7   9       1824.26       1899.35        97.04 o                         
   7   7   9       1728.94       1809.60       128.94 o                         
   8   7   9       1297.70       1395.99       104.81 o                         
   9   7   9       1201.47       1104.87        68.79 o                         
  -9   8   9       2400.45       2297.94        94.80 o                         
  -8   8   9       1745.64       1657.64       146.37 o                         
  -7   8   9       7229.85       7222.83       334.39 o                         
  -6   8   9       3532.54       3366.90       242.04 o                         
  -5   8   9      11846.06      11055.78       438.74 o                         
  -4   8   9        467.40        435.92        79.43 o                         
  -3   8   9      19680.08      19225.89       557.17 o                         
  -2   8   9         29.22         66.53        81.65 o                         
  -1   8   9      14737.58      15446.97       950.31 o                         
   0   8   9       1007.52        620.93       193.57 o                         
   1   8   9       5487.83       5231.61       280.29 o                         
   2   8   9       7019.63       6926.52       334.28 o                         
   3   8   9       2949.36       2781.62       178.66 o                         
   4   8   9       2840.82       2857.41       134.52 o                         
   5   8   9       3949.60       3855.84       154.68 o                         
   6   8   9       6504.95       6658.68       171.81 o                         
   7   8   9         13.54         23.07        27.04 o                         
   8   8   9       6922.55       7444.32       224.28 o                         
   9   8   9         74.79         56.27        18.27 o                         
  -9   9   9        217.91        278.75        44.35 o                         
  -8   9   9       4536.58       5014.32       164.86 o                         
  -7   9   9        881.81        905.38        78.53 o                         
  -6   9   9       4139.10       4162.67       264.76 o                         
  -5   9   9        279.73        312.45        82.67 o                         
  -4   9   9       2166.49       2170.75       130.78 o                         
  -3   9   9       1052.21       1145.66       144.45 o                         
  -2   9   9      12423.85      11797.07       308.54 o                         
  -1   9   9        110.13        123.96        37.51 o                         
   0   9   9       3998.55       3871.72       244.12 o                         
   1   9   9        455.62        430.08        65.03 o                         
   2   9   9        728.17        849.27       127.27 o                         
   3   9   9       6141.20       5639.09       391.06 o                         
   4   9   9        129.19        111.45        58.90 o                         
   5   9   9        840.40        893.10        64.82 o                         
   6   9   9         33.09          8.44        23.55 o                         
   7   9   9       3284.85       3482.35       162.72 o                         
   8   9   9         16.90         -0.55        32.45 o                         
  -8  10   9         68.10        109.48        38.80 o                         
  -7  10   9         15.39         73.24        44.45 o                         
  -6  10   9        407.40        392.78        83.51 o                         
  -5  10   9          5.32        -42.16        49.20 o                         
  -4  10   9        233.31        271.15        51.77 o                         
  -3  10   9        509.52        507.07        69.76 o                         
  -2  10   9         21.60         76.87        33.06 o                         
  -1  10   9       1787.57       1819.62       128.27 o                         
   0  10   9        386.04        340.71        59.32 o                         
   1  10   9       2365.99       2425.96       197.61 o                         
   2  10   9       1855.34       1741.98       133.17 o                         
   3  10   9        145.21        244.78        96.33 o                         
   4  10   9        441.73        402.61        70.76 o                         
   5  10   9        485.91        630.98       168.64 o                         
   6  10   9          2.99        -26.97        81.64 o                         
   7  10   9         82.51         76.27        46.00 o                         
   8  10   9         83.22        100.76        32.03 o                         
  -8  11   9       2539.76       2731.17       135.41 o                         
  -7  11   9         66.26        111.60        44.45 o                         
  -6  11   9       1867.85       1904.78       164.58 o                         
  -5  11   9         49.48         74.97        32.64 o                         
  -4  11   9        384.97        357.85        55.75 o                         
  -3  11   9         80.26         26.52        34.00 o                         
  -2  11   9       3571.63       3524.98       180.67 o                         
  -1  11   9        765.91        687.27        67.10 o                         
   0  11   9        736.37        692.36        70.20 o                         
   1  11   9         22.23         -5.89        36.71 o                         
   2  11   9        382.18        380.60        76.32 o                         
   3  11   9        832.36        809.39       102.31 o                         
   4  11   9        514.33        518.35        73.69 o                         
   5  11   9        548.98        504.27        93.35 o                         
   6  11   9          7.88        -42.83        49.58 o                         
   7  11   9       1032.49       1043.90        82.62 o                         
  -7  12   9       1805.27       1755.04       118.80 o                         
  -6  12   9         97.38         66.77        42.35 o                         
  -5  12   9       5120.55       5142.37       243.30 o                         
  -4  12   9        810.44        799.62        79.33 o                         
  -3  12   9       5505.20       5330.60       209.57 o                         
  -2  12   9        818.62        825.77       105.20 o                         
  -1  12   9       8821.73       8857.34       286.60 o                         
   0  12   9       1021.03        935.24        77.77 o                         
   1  12   9       6971.95       6046.06       304.48 o                         
   2  12   9       1606.17       1579.59       166.72 o                         
   3  12   9       4102.20       3968.61       206.10 o                         
   4  12   9        949.87        968.89       140.41 o                         
   5  12   9       3733.33       4295.76       248.63 o                         
   6  12   9       1933.06       2011.97       131.34 o                         
  -6  13   9       3267.25       3384.45       159.63 o                         
  -5  13   9          1.08        -27.07        39.38 o                         
  -4  13   9       4419.62       4472.14       165.73 o                         
  -3  13   9         31.37         22.39        40.78 o                         
  -2  13   9       4193.39       4105.77       173.95 o                         
  -1  13   9       3060.71       3159.11       153.27 o                         
   0  13   9       5441.39       5447.71       229.66 o                         
   1  13   9       1811.71       1831.63       225.71 o                         
   2  13   9       4068.86       3982.18       364.13 o                         
   3  13   9        938.32        952.03        95.31 o                         
   4  13   9       2660.89       2891.70       221.04 o                         
   5  13   9       3297.53       3339.87       189.94 o                         
  -4  14   9        247.50        269.73        39.67 o                         
  -3  14   9       1235.80       1316.40        83.44 o                         
  -2  14   9         11.74         23.36        53.44 o                         
  -1  14   9        642.29        697.19       117.08 o                         
   0  14   9        181.03         71.53        42.18 o                         
   1  14   9       1797.38       1705.54       131.09 o                         
   2  14   9        711.12        748.58        87.09 o                         
   3  14   9        139.01        118.28        54.44 o                         
   4  14   9       1588.65       1979.81       150.81 o                         
  -3  15   9          4.02        -30.92        31.77 o                         
  -2  15   9        306.09        334.75        42.59 o                         
  -1  15   9         16.65         22.08        39.09 o                         
   0  15   9         15.79        -14.19        38.11 o                         
   1  15   9         14.64         52.30        59.28 o                         
   2  15   9         13.08         17.90        29.77 o                         
   3  15   9        212.95        274.85        48.79 o                         
 -10   0  10       2222.22       2031.83       161.00 o                         
  -9   0  10       4244.82       4562.74       279.78 o                         
  -8   0  10       8847.87       8706.55       405.93 o                         
  -7   0  10       7521.24       7375.87       362.14 o                         
  -6   0  10      11441.84      10673.80       368.44 o                         
  -5   0  10      10617.22      10936.58       536.98 o                         
  -4   0  10      18420.32      17612.29       989.49 o                         
  -3   0  10      59462.18      65094.97      1807.44 o                         
  -2   0  10      13227.77      11015.71       674.54 o                         
  -1   0  10      25523.12      26071.88       958.23 o                         
   0   0  10       2549.88       2053.77       105.99 o                         
   1   0  10      10460.01      11661.48       270.84 o                         
   2   0  10       8193.42       8865.08       390.66 o                         
   3   0  10      18657.31      21698.61      1023.08 o                         
   4   0  10       5589.20       5936.79       293.25 o                         
   5   0  10        168.45        157.94        50.01 o                         
   6   0  10       9407.64       8580.87       259.59 o                         
   7   0  10       3517.44       3615.07       232.27 o                         
   8   0  10      13492.15      13930.50       445.45 o                         
   9   0  10       1770.98       1977.34       114.33 o                         
  10   0  10       2407.82       1845.49       112.24 o                         
 -10   1  10        450.02        366.07        52.89 o                         
  -9   1  10       2314.55       2292.13       138.41 o                         
  -8   1  10       1887.48       2022.72       137.60 o                         
  -7   1  10       8134.01       8342.23       271.60 o                         
  -6   1  10       5304.40       5553.16       185.20 o                         
  -5   1  10       3104.95       3109.40       244.24 o                         
  -4   1  10      12789.16      12390.80       592.49 o                         
  -3   1  10       2567.97       2943.00       276.63 o                         
  -2   1  10      38813.08      37291.89      1273.65 o                         
  -1   1  10       1025.80       1171.66       148.22 o                         
   0   1  10      31168.98      30194.37       683.57 o                         
   1   1  10       3001.83       3089.80       100.56 o                         
   2   1  10      12698.13      11661.11       273.37 o                         
   3   1  10       1877.38       2156.95       100.77 o                         
   4   1  10       8203.95       7218.14       415.68 o                         
   5   1  10       2042.68       1983.34       129.27 o                         
   6   1  10       5059.74       4865.17       156.47 o                         
   7   1  10       5000.50       4976.18       276.38 o                         
   8   1  10       4398.69       4896.87       306.31 o                         
   9   1  10       1195.02       1176.61        74.26 o                         
  10   1  10        741.57        684.58        53.22 o                         
 -11   2  10          4.15        -17.16        17.16 o                         
 -10   2  10        618.36        649.41        96.35 o                         
  -9   2  10        288.92        325.76        56.68 o                         
  -8   2  10         67.06         59.59        35.80 o                         
  -7   2  10         20.70         57.92        33.67 o                         
  -6   2  10        524.45        405.33       104.76 o                         
  -5   2  10       1001.94       1187.91       156.27 o                         
  -4   2  10         28.46        -14.90       108.90 o                         
  -3   2  10       2007.70       2474.52       253.30 o                         
  -2   2  10       1727.66       1174.22       164.47 o                         
  -1   2  10      10749.38      10276.64       440.94 o                         
   0   2  10       2814.44       2339.04       197.22 o                         
   1   2  10      10902.78       8548.54       509.73 o                         
   2   2  10        627.66        598.89        51.54 o                         
   3   2  10       8472.19       7126.81       434.73 o                         
   4   2  10         79.36        112.43        49.73 o                         
   5   2  10       6205.57       5981.90       166.70 o                         
   6   2  10        173.23        155.84        44.58 o                         
   7   2  10       3574.29       3284.88       163.75 o                         
   8   2  10        488.66        549.09        95.73 o                         
   9   2  10        158.11        160.85        40.44 o                         
  10   2  10         75.95         48.97        21.49 o                         
 -10   3  10         19.82         17.95        37.48 o                         
  -9   3  10         59.01        100.07        53.73 o                         
  -8   3  10       1101.42       1043.89        96.60 o                         
  -7   3  10        833.08        860.19        87.37 o                         
  -6   3  10        927.47        947.43        79.21 o                         
  -5   3  10        196.22        393.25       164.03 o                         
  -4   3  10       2614.33       2485.74       268.19 o                         
  -3   3  10         18.83         51.39        48.25 o                         
  -2   3  10       6241.82       5872.40       354.19 o                         
  -1   3  10       2361.46       2732.08       253.20 o                         
   0   3  10       3395.65       3094.50       233.48 o                         
   1   3  10        257.77        234.99       115.51 o                         
   2   3  10       2593.67       2306.84       352.51 o                         
   3   3  10         32.77         62.97        45.78 o                         
   4   3  10       4317.04       4064.20       253.30 o                         
   5   3  10          0.98         -1.63        21.24 o                         
   6   3  10        782.51        767.92        82.02 o                         
   7   3  10        120.87        145.60        41.91 o                         
   8   3  10       1302.39       1344.24       146.03 o                         
   9   3  10        389.48        379.90        64.22 o                         
  10   3  10        256.58        247.40        35.30 o                         
 -10   4  10       1685.47       1844.10       141.99 o                         
  -9   4  10         55.16         61.65        47.73 o                         
  -8   4  10       2168.06       2276.06       198.56 o                         
  -7   4  10       3244.17       3057.04       230.84 o                         
  -6   4  10        288.84        297.74        51.40 o                         
  -5   4  10       5309.28       5660.32       236.52 o                         
  -4   4  10        558.74        904.30       242.66 o                         
  -3   4  10      14398.67      15110.88       824.52 o                         
  -2   4  10        842.42        656.69       120.14 o                         
  -1   4  10      31171.08      28123.85      1130.15 o                         
   0   4  10       1589.48       1076.42       225.11 o                         
   1   4  10      35397.02      31491.28      1243.40 o                         
   2   4  10         40.09         79.29        86.32 o                         
   3   4  10      27020.37      27297.01      1288.44 o                         
   4   4  10        887.27        891.79       124.59 o                         
   5   4  10      17685.50      17773.62       372.88 o                         
   6   4  10         89.68        116.00        39.75 o                         
   7   4  10       7824.35       7457.41       245.01 o                         
   8   4  10        238.06        192.71        46.69 o                         
   9   4  10        974.97       1078.90        86.53 o                         
  10   4  10        129.45         81.26        22.01 o                         
 -10   5  10        798.26        851.24        88.11 o                         
  -9   5  10       5448.30       5623.29       273.16 o                         
  -8   5  10       1665.15       1699.34       168.07 o                         
  -7   5  10       4866.27       4989.74       194.57 o                         
  -6   5  10      16367.95      16870.31       359.87 o                         
  -5   5  10       8849.89       8934.40       229.36 o                         
  -4   5  10      17208.35      17703.86      1061.71 o                         
  -3   5  10       6568.27       5970.53       588.74 o                         
  -2   5  10      16205.40      15469.17       904.04 o                         
  -1   5  10        350.56        351.02       139.44 o                         
   0   5  10      27571.26      26613.35      1152.86 o                         
   1   5  10        126.90        282.44       132.62 o                         
   2   5  10       8326.42       7638.70       679.10 o                         
   3   5  10       1938.57       1894.12       361.89 o                         
   4   5  10       6000.70       5647.43       307.82 o                         
   5   5  10       3890.60       3838.79       143.11 o                         
   6   5  10       8862.63       8049.65       258.73 o                         
   7   5  10       3078.98       2786.53       149.03 o                         
   8   5  10        557.00        529.09        70.10 o                         
   9   5  10       2482.05       2582.37       125.18 o                         
  10   5  10        776.61        728.05        47.24 o                         
 -10   6  10       2959.45       2847.40       144.88 o                         
  -9   6  10       1649.33       1923.69       146.71 o                         
  -8   6  10       2601.70       2731.39       133.78 o                         
  -7   6  10       1943.11       2027.71       124.65 o                         
  -6   6  10       5947.95       6005.86       229.05 o                         
  -5   6  10       4667.02       4492.31       162.71 o                         
  -4   6  10      10087.96       9910.46       346.26 o                         
  -3   6  10      12489.65      11530.47       830.87 o                         
  -2   6  10       4109.45       3707.19       456.83 o                         
  -1   6  10      19931.19      20558.96      1044.72 o                         
   0   6  10        571.21        707.71       199.16 o                         
   1   6  10      12565.38      13501.93       881.67 o                         
   2   6  10        749.41        983.57       253.61 o                         
   3   6  10       1600.10       1201.31       318.64 o                         
   4   6  10       2340.26       2223.89        93.33 o                         
   5   6  10       1375.66       1287.67        83.56 o                         
   6   6  10       1252.71       1100.94        97.31 o                         
   7   6  10       1445.61       1375.98       115.74 o                         
   8   6  10       2466.56       2527.12       142.66 o                         
   9   6  10        808.47        892.75        70.75 o                         
  -9   7  10         46.45         36.97        24.22 o                         
  -8   7  10          9.80          9.16        22.50 o                         
  -7   7  10        659.62        795.51        78.55 o                         
  -6   7  10         11.50         92.27        35.27 o                         
  -5   7  10        649.94        801.19       120.23 o                         
  -4   7  10       2729.43       2531.60       180.37 o                         
  -3   7  10        943.73       1260.56       143.96 o                         
  -2   7  10      11894.97      11110.99       797.22 o                         
  -1   7  10         17.54        120.70        96.52 o                         
   0   7  10       5708.95       5518.28       567.56 o                         
   1   7  10       1067.60        587.35       212.30 o                         
   2   7  10       3537.37       3154.93       243.12 o                         
   3   7  10        739.82        645.94       100.60 o                         
   4   7  10       2185.49       2003.67        92.27 o                         
   5   7  10         98.83        119.30        38.09 o                         
   6   7  10        419.24        426.39        46.36 o                         
   7   7  10        343.21        370.05        64.55 o                         
   8   7  10        809.36        893.03        83.14 o                         
   9   7  10         79.01         81.93        24.50 o                         
  -9   8  10        753.13        782.48        50.57 o                         
  -8   8  10         49.11         61.59        30.93 o                         
  -7   8  10       1940.74       2194.46       184.61 o                         
  -6   8  10         94.21        114.19        62.21 o                         
  -5   8  10        869.10        917.92       123.94 o                         
  -4   8  10       1788.49       1618.14       171.91 o                         
  -3   8  10          8.30         45.61        33.03 o                         
  -2   8  10       1858.58       1722.98       109.80 o                         
  -1   8  10        231.61        200.39        40.09 o                         
   0   8  10       1559.09       1374.59       101.64 o                         
   1   8  10         34.01        104.86        34.92 o                         
   2   8  10        297.06        473.64       127.06 o                         
   3   8  10        720.11        653.02        80.50 o                         
   4   8  10        387.24        421.25        49.25 o                         
   5   8  10        360.32        324.98        51.20 o                         
   6   8  10        258.37        278.49        48.19 o                         
   7   8  10        421.71        336.96        60.56 o                         
   8   8  10        300.18        377.10        50.98 o                         
   9   8  10         37.87        -18.97        22.06 o                         
  -8   9  10        713.69        680.58        54.59 o                         
  -7   9  10       1352.22       1443.55        94.88 o                         
  -6   9  10       1330.81       1295.67       109.67 o                         
  -5   9  10        670.25        571.80       110.93 o                         
  -4   9  10       9938.95       9349.07       511.94 o                         
  -3   9  10         47.81         62.02        31.93 o                         
  -2   9  10       8970.58       8278.77       265.80 o                         
  -1   9  10         74.95         27.66        33.99 o                         
   0   9  10       9231.93       8255.50       318.02 o                         
   1   9  10       1207.09       1099.38       103.97 o                         
   2   9  10      12441.19      12475.72       389.38 o                         
   3   9  10        239.06        254.11        62.59 o                         
   4   9  10      12510.88      12654.90       356.50 o                         
   5   9  10         41.11         63.50        24.96 o                         
   6   9  10       2167.12       2678.04       120.59 o                         
   7   9  10        156.17        165.04        43.36 o                         
   8   9  10       1666.10       1820.91       127.55 o                         
  -8  10  10       2136.61       2343.22       140.34 o                         
  -7  10  10       1600.07       1544.63       142.24 o                         
  -6  10  10       3588.47       3283.04       228.39 o                         
  -5  10  10       3910.26       3631.66       253.52 o                         
  -4  10  10         27.94        -61.68       115.74 o                         
  -3  10  10       9979.54       9598.93       289.73 o                         
  -2  10  10        848.42        664.72        82.55 o                         
  -1  10  10      14356.27      13383.58       637.60 o                         
   0  10  10         56.20         51.48        34.59 o                         
   1  10  10      15041.62      14708.44       621.77 o                         
   2  10  10        502.50        482.42        97.38 o                         
   3  10  10      19341.37      18003.53       668.44 o                         
   4  10  10       1057.18       1114.40        87.16 o                         
   5  10  10       4953.08       5514.11       557.19 o                         
   6  10  10        985.69        995.82       116.85 o                         
   7  10  10       1273.51       1372.34       114.46 o                         
  -7  11  10       2535.88       2790.70       169.73 o                         
  -6  11  10       1652.54       1809.43       157.50 o                         
  -5  11  10       3080.28       3181.23       226.93 o                         
  -4  11  10       4254.66       4375.67       188.45 o                         
  -3  11  10       2440.36       2597.49       152.62 o                         
  -2  11  10       5616.69       5426.08       221.15 o                         
  -1  11  10        792.12        804.33        80.91 o                         
   0  11  10       4181.55       3741.41       245.18 o                         
   1  11  10        205.11        181.52        87.25 o                         
   2  11  10       6053.16       5809.08       259.77 o                         
   3  11  10        556.15        524.94       125.33 o                         
   4  11  10       1923.16       1690.43       189.40 o                         
   5  11  10        787.46        924.20       129.51 o                         
   6  11  10       1250.67       1160.71       110.26 o                         
  -7  12  10        366.42        356.57        48.90 o                         
  -6  12  10        629.01        631.28        83.83 o                         
  -5  12  10       1097.30       1250.53       130.57 o                         
  -4  12  10       3320.37       3617.97       237.60 o                         
  -3  12  10       2534.93       2568.58       145.84 o                         
  -2  12  10        306.51        355.48        60.44 o                         
  -1  12  10       2054.31       2007.58       129.84 o                         
   0  12  10          0.43         43.25        39.15 o                         
   1  12  10       1444.13       1413.21        99.45 o                         
   2  12  10          8.39         12.08        41.58 o                         
   3  12  10         18.35         56.98        40.22 o                         
   4  12  10        411.78        513.25       103.99 o                         
   5  12  10        191.35        228.51        62.06 o                         
   6  12  10        315.10        233.43        43.58 o                         
  -6  13  10          9.14         -3.60        22.32 o                         
  -5  13  10        242.40        230.26        51.42 o                         
  -4  13  10         96.99        118.65        52.35 o                         
  -3  13  10        117.25         65.13        47.80 o                         
  -2  13  10        213.87        220.10        63.53 o                         
  -1  13  10        219.71        172.85        43.44 o                         
   0  13  10        257.07        375.79        71.39 o                         
   1  13  10        442.99        538.31        57.85 o                         
   2  13  10          5.24         45.09        47.07 o                         
   3  13  10        177.81        161.74        48.29 o                         
   4  13  10        258.08        253.64        71.02 o                         
   5  13  10         51.95         80.00        35.45 o                         
  -4  14  10       1180.36       1175.55        65.58 o                         
  -3  14  10       1225.24       1189.10       103.33 o                         
  -2  14  10         61.10         92.02        54.69 o                         
  -1  14  10       1117.73       1151.03        85.64 o                         
   0  14  10        275.97        343.07        40.43 o                         
   1  14  10       1805.99       1902.66       246.40 o                         
   2  14  10         35.19        110.75        40.79 o                         
   3  14  10       1145.61       1342.62       132.33 o                         
   4  14  10        355.80        364.46        56.03 o                         
  -2  15  10       2474.07       2279.18       146.78 o                         
  -1  15  10         27.69         30.56        36.51 o                         
   0  15  10       4961.52       4875.85       224.37 o                         
   1  15  10         41.23         66.57        37.78 o                         
 -10   1  11          9.53        -28.72        33.96 o                         
  -9   1  11       1692.63       1811.28       122.38 o                         
  -8   1  11         56.30         58.07        31.16 o                         
  -7   1  11       3148.35       3240.26       172.36 o                         
  -6   1  11          6.44         23.64        29.88 o                         
  -5   1  11        223.16        302.51        79.52 o                         
  -4   1  11       3907.32       3656.58       337.42 o                         
  -3   1  11       5522.90       6721.91       729.86 o                         
  -2   1  11      26150.63      26225.67       756.96 o                         
  -1   1  11        383.01        290.90        81.60 o                         
   0   1  11      11480.26      10876.22       234.22 o                         
   1   1  11         11.47         74.02        24.74 o                         
   2   1  11      32913.69      30729.98       536.51 o                         
   3   1  11       2734.19       2646.42       112.57 o                         
   4   1  11      16794.98      15824.23       317.01 o                         
   5   1  11       2640.48       2387.48       109.82 o                         
   6   1  11       3485.71       3147.31       127.57 o                         
   7   1  11        259.41        296.14        67.84 o                         
   8   1  11       4716.47       5081.97       186.91 o                         
   9   1  11        144.95        214.89        35.51 o                         
  10   1  11        134.07        129.02        23.31 o                         
 -10   2  11       2692.39       2711.80       179.93 o                         
  -9   2  11        205.51        190.70        46.84 o                         
  -8   2  11      10024.40       9858.96       296.13 o                         
  -7   2  11       1119.51       1128.19       102.85 o                         
  -6   2  11      12912.02      12289.62       285.08 o                         
  -5   2  11       1885.28       2084.72       150.00 o                         
  -4   2  11      16784.97      16643.39       727.01 o                         
  -3   2  11      10351.32       9913.99       616.58 o                         
  -2   2  11      20723.93      20016.09      1045.68 o                         
  -1   2  11      21311.01      20767.12       644.52 o                         
   0   2  11      10266.29      10279.43       420.33 o                         
   1   2  11      20955.62      22538.54       611.06 o                         
   2   2  11       1849.19       1910.79        99.34 o                         
   3   2  11      14681.52      13754.49       635.83 o                         
   4   2  11        704.03        691.75       100.47 o                         
   5   2  11       4840.66       4730.10       134.82 o                         
   6   2  11         78.63         30.81        35.46 o                         
   7   2  11       3909.94       3918.05       178.66 o                         
   8   2  11        573.31        636.96       101.57 o                         
   9   2  11       2918.92       2915.65       135.52 o                         
  10   2  11        407.18        304.50        37.29 o                         
 -10   3  11         38.97        111.63        41.98 o                         
  -9   3  11       5698.10       5779.23       299.54 o                         
  -8   3  11        443.37        428.45        96.70 o                         
  -7   3  11      10782.38      10657.18       302.85 o                         
  -6   3  11       1581.71       1492.93       100.87 o                         
  -5   3  11      33369.43      33538.38       475.20 o                         
  -4   3  11       5466.57       5781.21       431.50 o                         
  -3   3  11      28842.63      28476.51      1607.95 o                         
  -2   3  11      14835.82      15840.38       951.77 o                         
  -1   3  11      12212.69      11252.88       491.29 o                         
   0   3  11      16186.76      16505.83       865.06 o                         
   1   3  11       7947.56       7737.84       614.88 o                         
   2   3  11       4519.74       5432.25       544.89 o                         
   3   3  11        244.29        183.69        55.47 o                         
   4   3  11       6072.07       6195.08       502.20 o                         
   5   3  11         24.24         48.79        27.17 o                         
   6   3  11       2486.63       2365.51       139.83 o                         
   7   3  11        239.98        253.51        51.88 o                         
   8   3  11       2618.30       2383.59       188.07 o                         
   9   3  11       2420.15       2524.08       124.45 o                         
  10   3  11       1740.09       1485.36        68.54 o                         
 -10   4  11       1289.72       1273.99        78.66 o                         
  -9   4  11         23.62         29.82        38.13 o                         
  -8   4  11        836.18        832.35       125.62 o                         
  -7   4  11          9.74         -6.69        35.17 o                         
  -6   4  11      11976.68      12394.87       305.97 o                         
  -5   4  11       5156.04       5202.96       184.63 o                         
  -4   4  11       7529.39       7140.82       689.71 o                         
  -3   4  11       5345.72       5160.18       381.12 o                         
  -2   4  11       2887.50       3061.77       403.24 o                         
  -1   4  11      23522.57      21614.29      1035.38 o                         
   0   4  11        795.85        506.46       175.00 o                         
   1   4  11       8087.38       7706.29       641.38 o                         
   2   4  11       1745.06       1737.44       320.31 o                         
   3   4  11       4740.43       5099.64       250.02 o                         
   4   4  11         27.14         46.48        29.50 o                         
   5   4  11      10330.97       9914.70       210.44 o                         
   6   4  11        114.56        111.65        34.72 o                         
   7   4  11       3784.08       3650.49       241.87 o                         
   8   4  11        210.91        174.52        45.52 o                         
   9   4  11        761.10        819.31       107.44 o                         
  10   4  11        210.68        150.82        33.09 o                         
 -10   5  11        214.75        221.96        46.24 o                         
  -9   5  11         53.27         83.93        46.36 o                         
  -8   5  11         64.75        133.63        57.03 o                         
  -7   5  11          0.81         27.69        27.67 o                         
  -6   5  11        154.16        113.26        36.18 o                         
  -5   5  11        948.38        860.40        76.56 o                         
  -4   5  11          2.50         49.59        52.85 o                         
  -3   5  11        549.40        364.70       151.01 o                         
  -2   5  11        613.00        622.76       184.23 o                         
  -1   5  11       1595.40       1182.88       249.02 o                         
   0   5  11       5036.09       4402.70       480.44 o                         
   1   5  11       1901.30       1768.27       323.90 o                         
   2   5  11       3444.32       3201.78       449.04 o                         
   3   5  11          8.11        180.69       126.87 o                         
   4   5  11       1955.96       1750.67        88.66 o                         
   5   5  11        835.93        761.41        54.44 o                         
   6   5  11        572.77        496.79        85.07 o                         
   7   5  11        693.33        682.22       108.84 o                         
   8   5  11        120.19        155.55        43.06 o                         
   9   5  11        481.90        470.14        82.58 o                         
 -10   6  11        809.68        718.79        66.40 o                         
  -9   6  11        462.19        425.18        52.44 o                         
  -8   6  11        249.28        249.85        45.67 o                         
  -7   6  11        142.69        154.44        38.59 o                         
  -6   6  11       1926.42       1990.67       126.21 o                         
  -5   6  11       1589.24       1486.73       105.38 o                         
  -4   6  11       3700.89       3928.46       225.99 o                         
  -3   6  11       3139.88       3129.20       197.31 o                         
  -2   6  11        255.19        327.63       144.02 o                         
  -1   6  11       9839.38       8962.85       712.68 o                         
   0   6  11       2625.38       2660.80       394.89 o                         
   1   6  11       5845.02       5185.31       564.24 o                         
   2   6  11       1810.56       1872.75       345.47 o                         
   3   6  11       9995.61       9801.66       273.76 o                         
   4   6  11         47.14         99.42        59.53 o                         
   5   6  11      11345.81      10933.25       376.01 o                         
   6   6  11          2.57        -38.39        59.35 o                         
   7   6  11       2141.59       2281.75       142.93 o                         
   8   6  11          0.52         17.01        25.57 o                         
   9   6  11        584.41        566.74        41.83 o                         
  -9   7  11       2756.02       2571.08       150.72 o                         
  -8   7  11         69.59         72.21        21.39 o                         
  -7   7  11       2527.61       2451.17       152.55 o                         
  -6   7  11        799.57        733.61        75.09 o                         
  -5   7  11       4249.25       4014.65       263.15 o                         
  -4   7  11       1760.41       1770.56       120.46 o                         
  -3   7  11       1402.81       1437.10        81.25 o                         
  -2   7  11       8427.18       8170.32       290.04 o                         
  -1   7  11       2987.66       2943.41       197.89 o                         
   0   7  11      20805.58      20260.09       415.09 o                         
   1   7  11       1878.61       1829.28       124.31 o                         
   2   7  11      21446.20      21508.04       509.28 o                         
   3   7  11         12.98        -15.37        31.04 o                         
   4   7  11      13891.91      14182.09       501.66 o                         
   5   7  11         29.66         27.44        24.69 o                         
   6   7  11       9548.82       9553.15       334.21 o                         
   7   7  11        367.46        297.75        54.39 o                         
   8   7  11       3590.60       3977.08       168.14 o                         
   9   7  11          4.72        -24.89        53.70 o                         
  -9   8  11        173.41        164.82        31.37 o                         
  -8   8  11       5676.98       5780.77       169.15 o                         
  -7   8  11        220.10        298.09        47.83 o                         
  -6   8  11       7053.87       7103.93       238.13 o                         
  -5   8  11       2804.92       2883.81       154.83 o                         
  -4   8  11       6374.71       5914.37       216.71 o                         
  -3   8  11       4710.78       4454.42       213.69 o                         
  -2   8  11      11081.75      10414.08       279.22 o                         
  -1   8  11       3474.41       3609.29       168.63 o                         
   0   8  11       1453.10       1373.56       108.07 o                         
   1   8  11       8113.25       8292.25       266.93 o                         
   2   8  11         22.48         17.82        51.53 o                         
   3   8  11       6818.45       7126.28       258.84 o                         
   4   8  11        325.20        362.80        50.14 o                         
   5   8  11       4108.12       4093.80       200.63 o                         
   6   8  11       1241.91       1256.94        86.42 o                         
   7   8  11       2311.85       2428.54       132.72 o                         
   8   8  11        608.18        599.87        67.84 o                         
  -8   9  11        268.89        338.01        59.91 o                         
  -7   9  11       4186.90       4498.12       189.33 o                         
  -6   9  11         71.63         36.32        24.99 o                         
  -5   9  11       5870.11       5619.36       318.82 o                         
  -4   9  11       3617.77       3545.79       199.31 o                         
  -3   9  11       5393.18       5171.06       214.14 o                         
  -2   9  11       5239.42       4828.64       213.02 o                         
  -1   9  11       2143.34       2057.31       142.07 o                         
   0   9  11       2731.52       2360.45       151.99 o                         
   1   9  11         66.28         46.32        30.69 o                         
   2   9  11       2074.62       1953.33       141.56 o                         
   3   9  11        244.17        174.36        43.79 o                         
   4   9  11        135.64        179.70        51.14 o                         
   5   9  11        101.56         66.16        37.66 o                         
   6   9  11       2135.72       2260.91       107.10 o                         
   7   9  11       1390.48       1422.07        89.27 o                         
   8   9  11       1055.67       1120.93        86.38 o                         
  -8  10  11          7.83         62.97        27.69 o                         
  -7  10  11          2.22        -26.28        34.88 o                         
  -6  10  11         74.67         44.44        42.12 o                         
  -5  10  11        146.26        155.68        60.23 o                         
  -4  10  11          3.57         62.51        88.37 o                         
  -3  10  11        283.82        318.30        57.19 o                         
  -2  10  11          1.33         26.67        28.35 o                         
  -1  10  11       3199.33       3010.18       170.33 o                         
   0  10  11       1151.28       1061.56       103.43 o                         
   1  10  11        416.39        322.65       109.06 o                         
   2  10  11          2.78         -2.39        41.60 o                         
   3  10  11         85.47        167.33        65.10 o                         
   4  10  11          4.94         77.26        49.19 o                         
   5  10  11          5.90         84.37        58.49 o                         
   6  10  11        931.69        954.71        85.49 o                         
   7  10  11        618.70        643.60        68.28 o                         
  -7  11  11        747.03        899.63        89.31 o                         
  -6  11  11        218.60        277.67        63.21 o                         
  -5  11  11        908.11       1000.30       129.75 o                         
  -4  11  11       1721.77       1781.16       122.62 o                         
  -3  11  11       1496.58       1431.23       116.43 o                         
  -2  11  11        297.95        271.65        54.07 o                         
  -1  11  11       2914.91       2646.41       132.32 o                         
   0  11  11        207.21        134.58        48.27 o                         
   1  11  11        110.56         87.56        36.56 o                         
   2  11  11       1100.46       1215.94       105.25 o                         
   3  11  11         16.14         -4.62        40.73 o                         
   4  11  11        203.38        212.53        76.63 o                         
   5  11  11        184.74        160.31        51.76 o                         
   6  11  11       1082.45        954.27        88.67 o                         
  -6  12  11        921.34        910.11        90.13 o                         
  -5  12  11       1111.98       1118.36       118.48 o                         
  -4  12  11        557.85        591.95        71.92 o                         
  -3  12  11       2547.17       2490.39       141.32 o                         
  -2  12  11       1437.97       1364.03       108.22 o                         
  -1  12  11       4737.85       4824.69       169.22 o                         
   0  12  11        459.18        433.69        82.78 o                         
   1  12  11       4997.30       5097.15       185.32 o                         
   2  12  11        284.24        297.61        48.30 o                         
   3  12  11       5557.56       5888.23       242.85 o                         
   4  12  11        292.39        432.56        91.71 o                         
   5  12  11       4383.67       5101.30       229.67 o                         
  -5  13  11       2516.68       2310.85       133.21 o                         
  -4  13  11        862.01        950.12        72.93 o                         
  -3  13  11       1135.14       1120.48        86.83 o                         
  -2  13  11       2420.55       2437.87       150.27 o                         
  -1  13  11        774.41        730.95       138.27 o                         
   0  13  11       4630.64       5021.97       190.10 o                         
   1  13  11       1059.27        978.54        81.21 o                         
   2  13  11       4876.08       5529.91       551.78 o                         
   3  13  11          5.85          3.28        54.52 o                         
   4  13  11       4321.66       4885.36       229.02 o                         
   5  13  11         13.02         39.50        20.64 o                         
  -3  14  11        471.60        528.30        77.63 o                         
  -2  14  11       1119.38       1227.65       134.02 o                         
  -1  14  11       1353.23       1305.83        82.77 o                         
   0  14  11        829.55        888.55        65.86 o                         
   1  14  11        566.32        566.62        63.50 o                         
   2  14  11        401.31        378.37        50.07 o                         
   3  14  11        668.51        680.36        79.30 o                         
  -1  15  11         49.32         69.57        33.32 o                         
   0  15  11          6.63         19.87        26.16 o                         
 -10   0  12       2679.13       2635.00       139.26 o                         
  -9   0  12        363.75        233.99        68.24 o                         
  -8   0  12       7301.21       7467.29       375.75 o                         
  -7   0  12       3274.86       3087.42       244.75 o                         
  -6   0  12      22608.50      22295.78       612.95 o                         
  -5   0  12       1857.06       1897.14       161.74 o                         
  -4   0  12      35455.86      31637.54      1402.60 o                         
  -3   0  12       2032.77       1668.39       295.54 o                         
  -2   0  12      43330.00      39523.64      1328.08 o                         
  -1   0  12       1202.59       1324.95       234.77 o                         
   0   0  12       4701.77       3320.84       347.10 o                         
   1   0  12       3206.33       3729.71       162.28 o                         
   2   0  12       9592.55       9509.86       297.29 o                         
   3   0  12       1562.62       2003.37       141.54 o                         
   4   0  12       6827.00       6970.58       312.84 o                         
   5   0  12       5243.73       5749.52       213.44 o                         
   6   0  12        815.09       1007.99       132.79 o                         
   7   0  12       3781.58       3679.31       237.81 o                         
   8   0  12          1.75         32.66        38.30 o                         
   9   0  12       3627.57       3421.10       127.72 o                         
 -10   1  12        397.14        290.92        57.46 o                         
  -9   1  12       2168.71       2265.57       124.28 o                         
  -8   1  12        511.29        416.82        66.41 o                         
  -7   1  12       7684.62       7607.35       268.67 o                         
  -6   1  12         51.46        146.11        41.91 o                         
  -5   1  12      10849.98      10855.86       252.74 o                         
  -4   1  12       1232.81       1130.31       188.18 o                         
  -3   1  12      13169.37      12605.12       584.63 o                         
  -2   1  12       2170.51       1771.89       203.78 o                         
  -1   1  12       6583.70       6561.44       364.71 o                         
   0   1  12       9195.55       9168.74       410.87 o                         
   1   1  12       6113.72       6231.48       193.48 o                         
   2   1  12       5046.79       5321.51       150.93 o                         
   3   1  12       4033.10       4368.98       155.82 o                         
   4   1  12       8473.31       8341.56       225.25 o                         
   5   1  12       1450.94       1411.39        83.24 o                         
   6   1  12       7152.52       6928.25       268.30 o                         
   7   1  12       1415.89       1609.92       113.59 o                         
   8   1  12       4617.16       4897.99       424.43 o                         
   9   1  12          1.12         50.67        23.95 o                         
 -10   2  12        236.37        277.64        52.43 o                         
  -9   2  12       1060.57       1042.09       135.77 o                         
  -8   2  12         34.65         50.36        49.78 o                         
  -7   2  12        253.46        188.27        50.71 o                         
  -6   2  12        133.85        212.98        54.13 o                         
  -5   2  12        135.04        253.49        91.40 o                         
  -4   2  12        481.26        581.42       142.46 o                         
  -3   2  12       1791.03       1647.23       215.81 o                         
  -2   2  12        141.21        -43.89       135.85 o                         
  -1   2  12      11828.66      11251.19       487.69 o                         
   0   2  12        119.25        126.54       131.45 o                         
   1   2  12       9871.88      10268.03       710.39 o                         
   2   2  12         19.91         -9.30       112.81 o                         
   3   2  12       3751.17       3598.81       197.58 o                         
   4   2  12        280.72        254.92        34.03 o                         
   5   2  12       6980.96       6572.13       155.24 o                         
   6   2  12       4084.12       3713.80       182.80 o                         
   7   2  12        901.23        920.06       128.62 o                         
   8   2  12        625.49        659.42        99.33 o                         
   9   2  12        549.61        589.67        46.22 o                         
 -10   3  12          6.52          0.71        26.53 o                         
  -9   3  12        170.03        103.46        52.77 o                         
  -8   3  12        362.32        333.54        84.72 o                         
  -7   3  12       1383.90       1464.83       168.63 o                         
  -6   3  12        421.65        417.46        88.15 o                         
  -5   3  12        180.22        359.76       206.99 o                         
  -4   3  12        237.19        135.35        81.62 o                         
  -3   3  12       1052.95        899.81       180.86 o                         
  -2   3  12        135.61        134.39        59.14 o                         
  -1   3  12        418.69        441.36       162.79 o                         
   0   3  12        187.31        180.00       105.09 o                         
   1   3  12        682.95        613.11       179.38 o                         
   2   3  12       3787.02       3617.16       193.93 o                         
   3   3  12       2534.83       2502.34       171.78 o                         
   4   3  12       1201.18       1234.47        71.43 o                         
   5   3  12        476.51        423.39        47.67 o                         
   6   3  12        178.97        165.31        44.75 o                         
   7   3  12        158.13        195.70        47.61 o                         
   8   3  12        820.84        864.73       113.50 o                         
   9   3  12         74.22         68.37        26.21 o                         
 -10   4  12       1159.08       1250.04        96.21 o                         
  -9   4  12        940.67       1005.66       118.81 o                         
  -8   4  12       2876.44       2927.92       221.29 o                         
  -7   4  12        409.31        565.97       107.59 o                         
  -6   4  12       4631.15       4812.74       292.18 o                         
  -5   4  12        111.68        136.66        38.44 o                         
  -4   4  12       5664.74       5955.36       342.03 o                         
  -3   4  12       2544.25       2368.69       371.74 o                         
  -2   4  12       2480.16       2560.71       378.84 o                         
  -1   4  12      11664.84      10782.29       757.54 o                         
   0   4  12       3730.45       3539.83       430.45 o                         
   1   4  12      13424.17      12426.76       833.29 o                         
   2   4  12        929.75        894.34       228.27 o                         
   3   4  12      11481.91      10730.04       361.36 o                         
   4   4  12       3673.50       3372.99       108.91 o                         
   5   4  12       7961.63       7573.82       170.64 o                         
   6   4  12       4813.81       4439.21       192.50 o                         
   7   4  12       4561.81       4427.35       268.86 o                         
   8   4  12       1459.78       1495.82       106.24 o                         
   9   4  12       1721.81       1768.22        92.74 o                         
 -10   5  12       1113.75       1021.07        80.32 o                         
  -9   5  12       2912.33       2953.34       186.44 o                         
  -8   5  12        148.91         59.41        38.00 o                         
  -7   5  12       7970.92       7695.61       359.58 o                         
  -6   5  12          2.06         62.10        52.77 o                         
  -5   5  12      20035.35      19826.42       395.55 o                         
  -4   5  12          2.84        -22.48        22.48 o                         
  -3   5  12      17993.79      16319.82       996.94 o                         
  -2   5  12       3820.59       3272.68       441.34 o                         
  -1   5  12      23044.91      22350.83      1123.44 o                         
   0   5  12       5134.88       4924.93       523.31 o                         
   1   5  12      11683.78      10887.49       800.89 o                         
   2   5  12       1614.43       1678.66       323.51 o                         
   3   5  12       3122.66       3172.35       107.09 o                         
   4   5  12       5575.29       5501.34       159.19 o                         
   5   5  12       2764.08       2597.46       100.79 o                         
   6   5  12       4413.61       4257.81       201.61 o                         
   7   5  12        120.37        113.52        55.93 o                         
   8   5  12       2223.93       2142.10       121.43 o                         
   9   5  12         84.46         72.02        26.42 o                         
  -9   6  12        102.41         40.37        32.08 o                         
  -8   6  12       4787.08       4892.15       182.30 o                         
  -7   6  12         32.80         74.29        31.68 o                         
  -6   6  12      13905.35      13979.41       331.23 o                         
  -5   6  12          9.19         14.90        33.36 o                         
  -4   6  12      20475.15      19401.41       378.53 o                         
  -3   6  12       1518.64       1654.29       108.70 o                         
  -2   6  12      14762.59      14691.40       869.80 o                         
  -1   6  12       1452.21       1203.61       266.76 o                         
   0   6  12      10257.28       8666.51       716.14 o                         
   1   6  12       1128.28       1276.62       103.15 o                         
   2   6  12       2286.41       2069.97       139.49 o                         
   3   6  12        288.97        318.82        90.48 o                         
   4   6  12       2138.30       2024.82       129.25 o                         
   5   6  12       2019.18       2028.77       105.38 o                         
   6   6  12         87.75         58.15        32.10 o                         
   7   6  12       2750.37       2843.69       153.16 o                         
   8   6  12         13.61         -0.10        21.58 o                         
   9   6  12       2024.31       1868.15        64.61 o                         
  -9   7  12        263.66        294.09        47.98 o                         
  -8   7  12        120.17        111.89        32.54 o                         
  -7   7  12        379.12        375.03        54.46 o                         
  -6   7  12        205.72        150.92        43.02 o                         
  -5   7  12       2051.66       2195.58       137.92 o                         
  -4   7  12       4679.08       4375.75       350.47 o                         
  -3   7  12       2348.42       2408.35       129.66 o                         
  -2   7  12       1461.00       1295.04        81.42 o                         
  -1   7  12       1091.63       1129.35        96.16 o                         
   0   7  12        650.07        598.91        75.16 o                         
   1   7  12         11.00         18.64        45.27 o                         
   2   7  12       2622.42       2495.72       144.66 o                         
   3   7  12       3680.04       3472.92       179.31 o                         
   4   7  12       2071.60       2151.72       109.93 o                         
   5   7  12        225.44        276.05        39.66 o                         
   6   7  12       1115.25       1232.84       170.49 o                         
   7   7  12        124.86        137.53        39.84 o                         
   8   7  12       1766.72       1813.54       117.06 o                         
  -8   8  12        228.13        187.68        30.76 o                         
  -7   8  12        425.80        550.42        80.43 o                         
  -6   8  12       1518.10       1637.60       112.79 o                         
  -5   8  12        252.63        230.44        49.14 o                         
  -4   8  12       1825.12       1967.92       126.61 o                         
  -3   8  12         60.34        139.88        45.66 o                         
  -2   8  12        257.45        258.86        78.31 o                         
  -1   8  12         28.01         -2.64        28.18 o                         
   0   8  12       5661.06       5176.08       214.70 o                         
   1   8  12         20.81         54.51        67.72 o                         
   2   8  12        109.59        186.19        51.77 o                         
   3   8  12       2254.92       2062.15       111.13 o                         
   4   8  12         17.83          3.93        22.46 o                         
   5   8  12         75.01         96.01        38.04 o                         
   6   8  12         36.93         49.98        41.75 o                         
   7   8  12         96.33        140.88        34.20 o                         
   8   8  12        245.24        250.32        25.85 o                         
  -8   9  12        468.52        488.62        57.99 o                         
  -7   9  12       2044.28       2129.77       175.58 o                         
  -6   9  12          7.47         43.63        25.37 o                         
  -5   9  12       1929.79       1762.07       180.08 o                         
  -4   9  12        632.08        691.70       121.72 o                         
  -3   9  12       4462.05       4603.29       210.70 o                         
  -2   9  12        845.05        725.04        95.23 o                         
  -1   9  12       3650.47       3548.57       188.84 o                         
   0   9  12       1787.63       1612.86       133.64 o                         
   1   9  12       5239.41       5075.96       375.04 o                         
   2   9  12       4207.24       4013.66       198.04 o                         
   3   9  12       5132.73       5269.02       255.72 o                         
   4   9  12       5011.06       5339.64       191.43 o                         
   5   9  12       1136.06       1363.07        86.34 o                         
   6   9  12       3662.94       4169.84       128.44 o                         
   7   9  12         98.77        141.56        28.55 o                         
  -7  10  12        749.84        818.82        91.76 o                         
  -6  10  12       2793.66       2719.98       195.41 o                         
  -5  10  12         99.51         71.09        51.45 o                         
  -4  10  12       7492.12       7775.46       400.80 o                         
  -3  10  12        571.65        547.79        79.99 o                         
  -2  10  12       6896.70       6480.05       252.86 o                         
  -1  10  12       1153.39       1167.43       110.62 o                         
   0  10  12       6482.57       6148.92       525.97 o                         
   1  10  12       5298.52       5207.33       230.85 o                         
   2  10  12       6821.08       6467.69       243.19 o                         
   3  10  12       7524.67       7960.99       254.04 o                         
   4  10  12       1706.72       2028.13       215.78 o                         
   5  10  12       1808.90       1953.03       177.04 o                         
   6  10  12       1409.89       1425.96       113.62 o                         
  -7  11  12       3492.08       3675.51       154.50 o                         
  -6  11  12         14.40        -18.44        32.26 o                         
  -5  11  12       5943.02       6127.61       292.26 o                         
  -4  11  12          1.62         41.82        36.69 o                         
  -3  11  12       6596.53       6797.96       480.78 o                         
  -2  11  12         73.97         48.16        32.42 o                         
  -1  11  12       6129.74       6013.06       240.82 o                         
   0  11  12        636.69        590.28       129.67 o                         
   1  11  12       2481.23       2552.62       154.21 o                         
   2  11  12        615.89        495.62        69.50 o                         
   3  11  12       1949.09       1965.01       102.70 o                         
   4  11  12       1840.63       1837.44       186.12 o                         
   5  11  12        122.71         93.63        40.52 o                         
   6  11  12        592.23        498.25        55.59 o                         
  -6  12  12       1450.05       1498.84       102.95 o                         
  -5  12  12          6.89         27.93        30.04 o                         
  -4  12  12       1892.75       2037.64       113.68 o                         
  -3  12  12         97.64        115.13        33.96 o                         
  -2  12  12        573.42        601.55        73.75 o                         
  -1  12  12        611.14        645.48        62.44 o                         
   0  12  12       1421.02       1402.09       112.71 o                         
   1  12  12          6.94        -28.85        30.58 o                         
   2  12  12        471.72        479.42        53.31 o                         
   3  12  12         35.77        103.06        68.00 o                         
   4  12  12        181.91        175.60        60.05 o                         
   5  12  12        704.14        867.74        84.84 o                         
  -5  13  12         37.22         42.42        24.38 o                         
  -4  13  12         21.36        -24.51        61.33 o                         
  -3  13  12        140.86        186.37        37.02 o                         
  -2  13  12        178.51        261.13        78.34 o                         
  -1  13  12        497.18        570.81        64.79 o                         
   0  13  12        230.13        266.35        37.99 o                         
   1  13  12        443.31        439.58        46.36 o                         
   2  13  12         62.64        116.98        51.71 o                         
   3  13  12        252.45        259.00        60.37 o                         
   4  13  12         33.21          0.91        29.00 o                         
  -3  14  12        144.83        132.72        25.15 o                         
  -2  14  12       1833.47       1955.04        89.70 o                         
  -1  14  12        141.70        217.07        35.57 o                         
   0  14  12       2862.48       2902.42       104.05 o                         
   1  14  12        332.76        264.05        36.87 o                         
   2  14  12       1249.77       1237.96        95.84 o                         
   3  14  12        948.04        882.66        71.26 o                         
 -10   1  13        605.60        614.21        65.84 o                         
  -9   1  13       1104.11       1137.73        78.65 o                         
  -8   1  13       2529.61       2653.51       145.72 o                         
  -7   1  13         72.85         61.44        29.23 o                         
  -6   1  13       2251.31       2356.57       117.35 o                         
  -5   1  13       1010.22       1024.59        70.05 o                         
  -4   1  13         87.75         55.34        46.35 o                         
  -3   1  13       8247.23       8225.19       473.31 o                         
  -2   1  13        269.08         20.61        55.80 o                         
  -1   1  13       1511.60       1791.18       191.97 o                         
   0   1  13       4221.29       3611.76       265.04 o                         
   1   1  13       2377.54       2527.37       126.85 o                         
   2   1  13       6604.20       6737.51       273.15 o                         
   3   1  13       4464.61       4440.09       156.20 o                         
   4   1  13       1932.63       1723.46        69.76 o                         
   5   1  13       3778.67       3385.60       134.26 o                         
   6   1  13       5948.97       5685.21       202.71 o                         
   7   1  13       4197.30       4821.70       204.26 o                         
   8   1  13       1216.59       1497.69       135.30 o                         
   9   1  13       2217.51       2657.94        89.24 o                         
 -10   2  13       1509.01       1565.66       104.97 o                         
  -9   2  13       2197.55       1999.39       155.01 o                         
  -8   2  13       4408.51       4333.70       280.82 o                         
  -7   2  13       2089.06       1924.13       126.80 o                         
  -6   2  13       6881.34       7125.02       367.25 o                         
  -5   2  13       1031.21       1004.16        80.75 o                         
  -4   2  13      16680.52      16392.74       540.19 o                         
  -3   2  13       1195.56       1431.49       197.52 o                         
  -2   2  13      23285.73      22599.76      1278.39 o                         
  -1   2  13         25.61         -8.04       173.85 o                         
   0   2  13      12276.65      11301.65       734.54 o                         
   1   2  13         25.82         72.81        33.45 o                         
   2   2  13      22673.03      21985.24       459.93 o                         
   3   2  13         56.79         42.66        96.80 o                         
   4   2  13       8033.45       8398.18       170.03 o                         
   5   2  13       4589.99       4279.01       150.88 o                         
   6   2  13       1734.09       1737.80       118.84 o                         
   7   2  13       3690.87       3939.99       243.75 o                         
   8   2  13       2042.20       2077.33       159.07 o                         
   9   2  13       3051.67       3017.45        92.74 o                         
 -10   3  13       1778.01       1408.72        95.52 o                         
  -9   3  13       1606.67       1639.65       141.15 o                         
  -8   3  13       2805.82       2255.78       198.71 o                         
  -7   3  13       9347.23       8755.70       402.88 o                         
  -6   3  13       3849.86       3646.24       260.92 o                         
  -5   3  13      23337.14      22331.15       563.67 o                         
  -4   3  13       1197.27       1161.16        96.53 o                         
  -3   3  13      19739.77      17660.85       717.17 o                         
  -2   3  13        663.07        463.20       166.06 o                         
  -1   3  13      24883.72      22924.53      1110.13 o                         
   0   3  13       2004.68       2070.74       327.43 o                         
   1   3  13      12885.94      11904.45       802.22 o                         
   2   3  13       1771.11       1658.93       135.23 o                         
   3   3  13       9960.45      10034.33       212.84 o                         
   4   3  13         85.02        106.15        24.35 o                         
   5   3  13       5273.04       5118.24       255.86 o                         
   6   3  13       1623.88       1492.22       134.34 o                         
   7   3  13        368.75        307.05        74.25 o                         
   8   3  13       1369.86       1197.16       122.65 o                         
   9   3  13         10.44         22.21        20.05 o                         
 -10   4  13         38.49         30.83        23.28 o                         
  -9   4  13       1474.37       1347.59       123.98 o                         
  -8   4  13        575.05        580.43        73.19 o                         
  -7   4  13        685.83        699.55       117.25 o                         
  -6   4  13       2800.08       2730.25       226.76 o                         
  -5   4  13       1541.44       1475.32       111.46 o                         
  -4   4  13       2887.68       2902.14       144.24 o                         
  -3   4  13        580.52        545.52        81.53 o                         
  -2   4  13       2460.62       2385.40       377.20 o                         
  -1   4  13         16.49        -36.48        70.12 o                         
   0   4  13       9417.78       8505.07       680.32 o                         
   1   4  13        513.24        300.10       135.72 o                         
   2   4  13       6566.91       6567.55       174.18 o                         
   3   4  13        391.36        356.27        36.34 o                         
   4   4  13       4584.75       4307.94       124.34 o                         
   5   4  13        616.19        571.89        49.50 o                         
   6   4  13       3064.89       2844.10       284.43 o                         
   7   4  13        451.82        525.02        95.99 o                         
   8   4  13        372.06        415.08        54.72 o                         
   9   4  13        850.39        819.87        58.02 o                         
  -9   5  13          2.26        -22.52        35.54 o                         
  -8   5  13        432.60        553.60        94.78 o                         
  -7   5  13        306.57        291.14        56.00 o                         
  -6   5  13        208.41        192.35        42.50 o                         
  -5   5  13        135.70        182.20        35.34 o                         
  -4   5  13          5.04         53.56        26.97 o                         
  -3   5  13       1103.54        999.10        98.89 o                         
  -2   5  13        166.38         88.61        37.05 o                         
  -1   5  13        414.93        358.04       161.76 o                         
   0   5  13       1394.31       1175.64       259.52 o                         
   1   5  13        497.69        535.99        65.02 o                         
   2   5  13       1429.57       1269.76        77.93 o                         
   3   5  13          2.27         52.54        22.93 o                         
   4   5  13         26.09         97.86        30.21 o                         
   5   5  13       1201.75       1063.20        64.63 o                         
   6   5  13        388.66        400.03        60.77 o                         
   7   5  13        792.16        726.90        78.40 o                         
   8   5  13         45.75         82.16        29.53 o                         
   9   5  13        184.46        181.58        27.58 o                         
  -9   6  13        202.67        176.70        43.88 o                         
  -8   6  13        297.21        289.77        66.17 o                         
  -7   6  13         17.92         53.77        63.26 o                         
  -6   6  13       1561.44       1646.21       146.24 o                         
  -5   6  13         63.36         68.30        31.80 o                         
  -4   6  13         50.27        101.33        41.06 o                         
  -3   6  13        913.44       1005.85        88.53 o                         
  -2   6  13       2437.71       2469.12       113.73 o                         
  -1   6  13         68.39         40.63        27.00 o                         
   0   6  13       4936.79       4766.25       232.58 o                         
   1   6  13          3.03        -15.49        25.75 o                         
   2   6  13       7252.02       7545.33       242.97 o                         
   3   6  13       5942.40       5839.04       214.00 o                         
   4   6  13       3393.62       3341.47       162.62 o                         
   5   6  13       2140.00       2118.32       105.93 o                         
   6   6  13       3043.06       3165.26       165.76 o                         
   7   6  13        253.06        234.27        48.22 o                         
   8   6  13        472.95        597.51        57.74 o                         
   9   6  13        808.93        658.85        41.26 o                         
  -9   7  13        617.49        630.60        61.31 o                         
  -8   7  13       1408.08       1491.69       121.65 o                         
  -7   7  13       1860.41       1900.31       111.05 o                         
  -6   7  13       2922.35       3146.11       157.24 o                         
  -5   7  13       5096.36       5037.84       205.83 o                         
  -4   7  13       1044.55       1002.35        93.34 o                         
  -3   7  13       5257.96       5210.36       205.98 o                         
  -2   7  13        478.23        463.05        49.32 o                         
  -1   7  13       5771.05       5855.33       175.24 o                         
   0   7  13       1825.73       1772.12       126.93 o                         
   1   7  13      13070.59      12266.03       319.62 o                         
   2   7  13       4088.12       3800.24       192.34 o                         
   3   7  13       5246.27       5340.44       178.26 o                         
   4   7  13       2754.02       2642.85       120.00 o                         
   5   7  13       9173.36       9728.77       193.94 o                         
   6   7  13       2664.92       2794.91       149.25 o                         
   7   7  13       3610.80       3943.27       155.33 o                         
   8   7  13       2021.83       1993.16        89.07 o                         
  -8   8  13       2643.70       2714.42        94.53 o                         
  -7   8  13       2453.57       2433.36       116.09 o                         
  -6   8  13       3761.41       3862.13       165.64 o                         
  -5   8  13       1058.18        907.02        86.86 o                         
  -4   8  13      14234.27      14288.23       575.68 o                         
  -3   8  13        210.27        301.82        67.52 o                         
  -2   8  13      10093.95      10190.03       669.57 o                         
  -1   8  13        339.09        344.45        64.13 o                         
   0   8  13       8599.51       8153.46       294.35 o                         
   1   8  13         86.57        112.04        44.53 o                         
   2   8  13       6856.38       6765.98       309.30 o                         
   3   8  13         12.21         53.20        41.36 o                         
   4   8  13       6629.50       6486.83       182.29 o                         
   5   8  13        998.11        937.34        66.68 o                         
   6   8  13       1357.90       1317.35        74.69 o                         
   7   8  13       1625.44       1610.99        99.15 o                         
   8   8  13        342.86        307.83        31.33 o                         
  -7   9  13       1327.25       1516.58        82.61 o                         
  -6   9  13        390.77        314.14        45.62 o                         
  -5   9  13       3136.91       3565.89       154.58 o                         
  -4   9  13         12.82          3.43        39.86 o                         
  -3   9  13       5013.82       5207.62       640.67 o                         
  -2   9  13        632.48        497.32        79.00 o                         
  -1   9  13       5902.75       5790.40       330.44 o                         
   0   9  13         39.91        -10.16        50.93 o                         
   1   9  13       2922.70       2400.82       156.08 o                         
   2   9  13        253.77        272.49        55.95 o                         
   3   9  13       2112.74       2131.04       110.49 o                         
   4   9  13         99.69        152.02        49.42 o                         
   5   9  13        727.78        763.98        75.52 o                         
   6   9  13        411.72        432.01        39.07 o                         
   7   9  13        219.25        124.21        68.01 o                         
  -7  10  13         14.74        -25.42        25.42 o                         
  -6  10  13         29.98         18.51        32.04 o                         
  -5  10  13          2.72         -5.66        40.72 o                         
  -4  10  13         65.77         72.77        45.68 o                         
  -3  10  13        539.51        556.31       138.91 o                         
  -2  10  13          4.39         17.68        35.58 o                         
  -1  10  13        524.71        563.68        80.81 o                         
   0  10  13         11.60         22.41        66.10 o                         
   1  10  13         92.78         85.73        36.96 o                         
   2  10  13         80.62        112.04        47.14 o                         
   3  10  13        157.39        253.38        59.35 o                         
   4  10  13        134.08        217.90        77.03 o                         
   5  10  13         92.17        182.84        58.54 o                         
   6  10  13        180.68        276.91        47.86 o                         
  -6  11  13          9.87          7.47        27.54 o                         
  -5  11  13        874.60        909.70       107.75 o                         
  -4  11  13        125.98         91.68        44.86 o                         
  -3  11  13       3063.64       3093.30       163.49 o                         
  -2  11  13       1200.76       1232.37       110.05 o                         
  -1  11  13       3131.64       3149.51       245.24 o                         
   0  11  13         44.22         29.51        34.17 o                         
   1  11  13       2708.38       2657.39       149.96 o                         
   2  11  13        345.28        277.16        48.91 o                         
   3  11  13        818.16        820.60        77.59 o                         
   4  11  13        182.81        265.99        73.58 o                         
   5  11  13         52.98          9.99        27.37 o                         
  -6  12  13        897.86        909.97        69.32 o                         
  -5  12  13        157.49        197.81        45.53 o                         
  -4  12  13       1515.16       1526.48       128.36 o                         
  -3  12  13        107.23         41.54        31.24 o                         
  -2  12  13       3386.38       3156.11       152.93 o                         
  -1  12  13         21.46         25.47        27.43 o                         
   0  12  13       4343.27       4387.48       179.45 o                         
   1  12  13       1042.99       1079.01        76.25 o                         
   2  12  13       4331.13       4741.64       162.67 o                         
   3  12  13       1631.05       1754.53       160.71 o                         
   4  12  13       2921.66       3289.61       180.33 o                         
   5  12  13       1327.38       1272.55        85.21 o                         
  -3  13  13       2088.29       1896.13       133.77 o                         
  -2  13  13          1.14         18.37        34.49 o                         
  -1  13  13       3027.30       3048.62       131.10 o                         
   0  13  13          6.83         26.98        17.27 o                         
   1  13  13       2545.12       2568.70       108.23 o                         
   2  13  13        418.90        355.78        64.06 o                         
   3  13  13       2273.17       2443.89       142.10 o                         
   4  13  13       1502.74       1425.87        89.89 o                         
  -2  14  13       2315.75       2498.72        86.53 o                         
  -1  14  13          9.96        -22.31        22.31 o                         
   0  14  13       1496.49       1613.88       125.70 o                         
  -9   0  14       3446.68       3224.73       172.94 o                         
  -8   0  14        597.16        534.02        88.90 o                         
  -7   0  14      12187.21      11039.71       409.21 o                         
  -6   0  14      10454.46       9939.11       396.48 o                         
  -5   0  14       3066.88       2847.72       187.34 o                         
  -4   0  14      14297.56      14003.62       834.56 o                         
  -3   0  14       8778.25       7882.96       652.09 o                         
  -2   0  14      13815.01      11568.87       741.33 o                         
  -1   0  14       7763.79       6181.90       517.13 o                         
   0   0  14      11898.15      11371.38       693.68 o                         
   1   0  14       8582.96       8213.98       578.89 o                         
   2   0  14      20330.97      20775.71       884.60 o                         
   3   0  14       5402.70       5158.39       195.65 o                         
   4   0  14       9537.59       9312.26       259.17 o                         
   5   0  14       1381.25       1220.19       140.72 o                         
   6   0  14       2768.70       2360.26       190.24 o                         
   7   0  14        396.96        434.65        79.90 o                         
   8   0  14       1339.09       1360.94       114.08 o                         
   9   0  14         51.97         17.63        28.40 o                         
  -9   1  14        236.21        299.07        37.06 o                         
  -8   1  14       3485.07       3608.33       173.61 o                         
  -7   1  14       1789.25       1814.59       100.29 o                         
  -6   1  14       2800.05       2565.98       120.01 o                         
  -5   1  14       3698.33       3819.63       170.19 o                         
  -4   1  14       3806.95       3573.73       142.13 o                         
  -3   1  14       6178.03       5586.60       388.46 o                         
  -2   1  14       1654.41       1447.43       189.05 o                         
  -1   1  14       9259.07       9366.80       453.32 o                         
   0   1  14       2621.85       2867.64       264.98 o                         
   1   1  14      12198.32      11040.82       705.62 o                         
   2   1  14       1128.97       1300.50       109.85 o                         
   3   1  14      13429.67      13963.93       200.57 o                         
   4   1  14        655.79        571.54        46.79 o                         
   5   1  14       5824.71       5903.15       174.36 o                         
   6   1  14        182.84        114.44        34.73 o                         
   7   1  14       3564.66       3581.83       235.29 o                         
   8   1  14        442.35        544.00        78.99 o                         
   9   1  14       1960.00       1864.11        92.83 o                         
 -10   2  14         95.31         87.04        26.90 o                         
  -9   2  14        616.58        697.02        86.94 o                         
  -8   2  14         16.10         41.50        36.08 o                         
  -7   2  14        776.50        775.64        84.57 o                         
  -6   2  14         42.56         16.34        21.18 o                         
  -5   2  14       3389.68       3506.82       172.27 o                         
  -4   2  14         37.31        195.18        48.21 o                         
  -3   2  14        548.42        680.83        81.10 o                         
  -2   2  14         28.35        115.29       101.08 o                         
  -1   2  14        134.36        139.48        94.16 o                         
   0   2  14       1599.31       1803.15       306.48 o                         
   1   2  14       2599.50       2536.50       149.36 o                         
   2   2  14        176.98        238.64        55.43 o                         
   3   2  14       3310.70       3142.77       101.39 o                         
   4   2  14       9688.04       9575.83       267.67 o                         
   5   2  14        179.36        210.32        44.87 o                         
   6   2  14       5488.42       5554.49       290.19 o                         
   7   2  14        518.72        463.51        85.18 o                         
   8   2  14       1291.25       1330.24       120.18 o                         
   9   2  14        214.55        172.98        27.77 o                         
 -10   3  14        464.74        398.29        44.87 o                         
  -9   3  14         50.22         53.88        35.61 o                         
  -8   3  14        901.59        890.75       115.31 o                         
  -7   3  14         32.16         50.66        32.73 o                         
  -6   3  14         56.39          8.03        34.19 o                         
  -5   3  14        293.40        263.97        73.86 o                         
  -4   3  14        181.88         99.23       179.89 o                         
  -3   3  14        253.02        238.87        45.26 o                         
  -2   3  14       3781.63       3611.73       452.17 o                         
  -1   3  14        995.43       1178.47       258.61 o                         
   0   3  14        437.91        309.76       136.32 o                         
   1   3  14       3472.14       3092.50       172.92 o                         
   2   3  14         11.58         40.89        22.11 o                         
   3   3  14       1026.81       1060.46        64.48 o                         
   4   3  14        260.38        262.49        34.75 o                         
   5   3  14         34.19         56.11        32.88 o                         
   6   3  14          3.75        -35.35        35.35 o                         
   7   3  14       1508.84       1442.60       141.11 o                         
   8   3  14         14.55         10.49        20.15 o                         
   9   3  14        411.29        383.13        37.51 o                         
  -9   4  14       2231.40       2263.59       143.09 o                         
  -8   4  14         15.82         20.78        33.78 o                         
  -7   4  14       6832.19       6810.38       337.25 o                         
  -6   4  14       1025.00       1067.23       140.01 o                         
  -5   4  14       6008.99       6126.98       221.96 o                         
  -4   4  14       2369.01       2588.52       143.74 o                         
  -3   4  14       1276.40       1240.60       101.79 o                         
  -2   4  14       5144.38       5278.27       194.62 o                         
  -1   4  14        505.88        652.30        66.32 o                         
   0   4  14       6407.86       6005.99       589.30 o                         
   1   4  14        169.99        227.55        34.62 o                         
   2   4  14       5354.27       5310.63       150.90 o                         
   3   4  14         75.70         64.52        21.05 o                         
   4   4  14       7681.32       7545.15       166.81 o                         
   5   4  14        588.63        487.99        51.41 o                         
   6   4  14       7932.27       7650.66       235.73 o                         
   7   4  14        827.47        820.35       106.56 o                         
   8   4  14       2739.98       2883.15       125.23 o                         
   9   4  14        239.06        248.40        29.53 o                         
  -9   5  14        259.16        318.72        54.10 o                         
  -8   5  14       3397.12       3428.32       206.40 o                         
  -7   5  14       2903.52       2811.60       209.15 o                         
  -6   5  14       6761.01       6666.82       227.18 o                         
  -5   5  14       3813.38       3636.08       175.92 o                         
  -4   5  14       5215.23       4703.08       197.59 o                         
  -3   5  14       8404.55       8219.30       240.57 o                         
  -2   5  14       1903.55       1849.99       112.41 o                         
  -1   5  14       7767.44       7611.65       191.68 o                         
   0   5  14       5611.64       5398.19       198.38 o                         
   1   5  14       7801.28       7781.28       191.61 o                         
   2   5  14       1984.04       1914.17       101.49 o                         
   3   5  14      11607.05      11473.21       235.18 o                         
   4   5  14         25.26         66.21        29.27 o                         
   5   5  14      10028.13       9560.33       197.30 o                         
   6   5  14         94.11         73.31        43.03 o                         
   7   5  14       1666.32       1496.31       102.21 o                         
   8   5  14        369.64        347.98        44.43 o                         
  -9   6  14       1633.70       1462.37        96.39 o                         
  -8   6  14       1088.57       1072.88       106.68 o                         
  -7   6  14       1948.05       1840.85       105.53 o                         
  -6   6  14       2833.44       2986.00       152.26 o                         
  -5   6  14       4273.59       4319.96       191.20 o                         
  -4   6  14       6958.91       6725.32       237.87 o                         
  -3   6  14       5281.21       5212.22       206.28 o                         
  -2   6  14       5741.84       5316.79       164.89 o                         
  -1   6  14       4776.30       4554.95       153.00 o                         
   0   6  14       8478.17       8322.95       249.70 o                         
   1   6  14       2362.53       2061.15       101.80 o                         
   2   6  14       6206.68       5979.70       178.38 o                         
   3   6  14       1772.09       1826.72        94.52 o                         
   4   6  14       4219.61       4055.84       122.45 o                         
   5   6  14         26.61         34.74        23.51 o                         
   6   6  14       2509.33       2447.55       172.21 o                         
   7   6  14        206.82        198.61        40.06 o                         
   8   6  14        582.89        471.31        44.79 o                         
  -8   7  14       1021.60       1048.50        94.94 o                         
  -7   7  14         21.81         41.72        24.14 o                         
  -6   7  14         29.80         49.52        31.12 o                         
  -5   7  14         35.19         37.38        27.46 o                         
  -4   7  14        532.25        433.18        61.89 o                         
  -3   7  14        910.49        878.91       103.90 o                         
  -2   7  14        117.68         97.62        36.22 o                         
  -1   7  14        159.97        210.94        47.13 o                         
   0   7  14         81.61        122.60        34.65 o                         
   1   7  14       3941.74       3649.64       188.83 o                         
   2   7  14         39.18         21.49        54.09 o                         
   3   7  14       3590.94       3611.03       167.71 o                         
   4   7  14         40.16        -19.40        19.40 o                         
   5   7  14       1376.38       1498.62        85.47 o                         
   6   7  14        387.87        410.80        53.61 o                         
   7   7  14       1648.91       1736.10       121.56 o                         
   8   7  14         23.35         24.33        15.23 o                         
  -8   8  14         42.03         60.95        22.25 o                         
  -7   8  14         22.15         21.23        21.10 o                         
  -6   8  14        268.25        310.02        49.57 o                         
  -5   8  14        876.69        812.55        78.42 o                         
  -4   8  14        209.91        311.86        54.13 o                         
  -3   8  14       1524.53       1538.85       127.82 o                         
  -2   8  14       5687.53       5475.59       236.96 o                         
  -1   8  14        920.64        867.04        98.40 o                         
   0   8  14       2547.04       2216.59       153.78 o                         
   1   8  14        237.99        230.21        53.71 o                         
   2   8  14         90.16         96.13        38.30 o                         
   3   8  14          0.73         -0.53        24.43 o                         
   4   8  14          4.44         36.39        28.68 o                         
   5   8  14        325.46        339.89        42.84 o                         
   6   8  14         61.19        170.08        37.83 o                         
   7   8  14        114.65        141.09        26.64 o                         
  -7   9  14         44.55         71.12        26.54 o                         
  -6   9  14       1123.33       1108.50        73.77 o                         
  -5   9  14        361.08        388.56        51.42 o                         
  -4   9  14       1271.36       1323.32       151.24 o                         
  -3   9  14       1635.63       1540.79       145.78 o                         
  -2   9  14       1435.47       1419.20       121.95 o                         
  -1   9  14       1776.50       1724.23       136.03 o                         
   0   9  14        538.76        446.36       107.80 o                         
   1   9  14       4873.22       4884.11       213.62 o                         
   2   9  14        179.38        167.42        44.86 o                         
   3   9  14       3105.27       3411.92       212.34 o                         
   4   9  14        408.77        395.58        50.74 o                         
   5   9  14       1768.29       1902.68       104.71 o                         
   6   9  14        217.92        201.83        29.11 o                         
  -7  10  14       2977.56       3227.75       132.58 o                         
  -6  10  14        440.93        357.74        62.24 o                         
  -5  10  14       2228.79       2352.92       176.34 o                         
  -4  10  14       1691.69       1524.75       155.93 o                         
  -3  10  14       1920.59       1915.38       178.44 o                         
  -2  10  14       1008.34        951.29        96.53 o                         
  -1  10  14        643.25        568.25        80.42 o                         
   0  10  14       2243.51       2161.21       142.54 o                         
   1  10  14         44.19         18.07        34.87 o                         
   2  10  14       5710.16       5876.89       217.54 o                         
   3  10  14         37.50         63.58        50.63 o                         
   4  10  14       3308.92       3826.32       141.00 o                         
   5  10  14        321.72        289.62        58.70 o                         
  -6  11  14       1806.36       1692.83       108.10 o                         
  -5  11  14       1156.23       1302.57       114.85 o                         
  -4  11  14       2347.86       2411.28       172.23 o                         
  -3  11  14       3154.53       3351.70       156.82 o                         
  -2  11  14       1960.04       1934.69       126.55 o                         
  -1  11  14       2764.18       3067.97       196.17 o                         
   0  11  14       2042.83       2059.34       130.66 o                         
   1  11  14       2310.93       2306.06       132.07 o                         
   2  11  14       1257.61       1327.98        95.26 o                         
   3  11  14       2970.55       3097.19       127.35 o                         
   4  11  14         11.72         53.17        39.67 o                         
   5  11  14       1371.99       1436.07        99.94 o                         
  -5  12  14        577.15        622.27        63.46 o                         
  -4  12  14         70.20         94.88        36.77 o                         
  -3  12  14         85.46         95.65        29.63 o                         
  -2  12  14       1042.18       1166.10       132.90 o                         
  -1  12  14        537.83        503.61        62.08 o                         
   0  12  14       1018.10       1057.83        68.43 o                         
   1  12  14        896.82        953.54        63.74 o                         
   2  12  14        220.02        239.51        38.83 o                         
   3  12  14        231.63        183.83        48.13 o                         
   4  12  14       1378.13       1430.73       104.26 o                         
  -4  13  14        214.42        229.49        37.09 o                         
  -3  13  14        288.22        255.45        46.18 o                         
  -2  13  14        219.19        292.56        38.26 o                         
  -1  13  14        104.73        138.78        48.08 o                         
   0  13  14         28.26         36.12        20.68 o                         
   1  13  14        242.91        242.92        30.71 o                         
   2  13  14         61.40         75.28        27.97 o                         
   3  13  14         53.16         56.96        24.51 o                         
  -9   1  15        188.74        176.75        44.59 o                         
  -8   1  15       1859.09       2039.23       106.45 o                         
  -7   1  15       1230.00       1187.98        90.77 o                         
  -6   1  15       3753.93       3706.29       165.10 o                         
  -5   1  15        334.40        307.62        50.73 o                         
  -4   1  15       1818.71       1765.95       101.05 o                         
  -3   1  15        380.61        321.86        68.50 o                         
  -2   1  15       1109.40       1254.36       106.19 o                         
  -1   1  15         30.94         37.44        37.61 o                         
   0   1  15         90.28        286.49       125.84 o                         
   1   1  15       1186.52       1272.26        84.90 o                         
   2   1  15       1365.58       1623.68        62.38 o                         
   3   1  15       7700.89       7558.67       160.50 o                         
   4   1  15         17.18         52.14        20.44 o                         
   5   1  15       9528.49       9190.61       258.27 o                         
   6   1  15        957.17        763.04        75.34 o                         
   7   1  15       3910.06       4320.64       153.56 o                         
   8   1  15          9.50         48.17        30.74 o                         
   9   1  15       1429.42       1316.46        91.57 o                         
  -9   2  15       4340.20       4254.79       184.13 o                         
  -8   2  15         26.94         47.33        36.56 o                         
  -7   2  15       3158.53       2971.14       213.40 o                         
  -6   2  15         20.02         -1.52        26.36 o                         
  -5   2  15       5999.72       5861.78       204.96 o                         
  -4   2  15        392.68        346.40        48.35 o                         
  -3   2  15      12170.87      11787.64       347.36 o                         
  -2   2  15        613.77        559.87        83.82 o                         
  -1   2  15       8078.72       8302.68       295.12 o                         
   0   2  15       2715.93       2946.87       176.19 o                         
   1   2  15      10365.21      11019.31       207.53 o                         
   2   2  15       7563.18       7062.09       146.69 o                         
   3   2  15       5877.88       5557.58       134.57 o                         
   4   2  15       8348.15       8189.25       171.88 o                         
   5   2  15       1285.85       1219.43        96.62 o                         
   6   2  15       4739.37       4745.58       173.42 o                         
   7   2  15         50.16        152.45        48.36 o                         
   8   2  15       2486.00       2453.01       146.24 o                         
   9   2  15          2.11          4.66        17.72 o                         
  -9   3  15        156.87        158.04        40.40 o                         
  -8   3  15       3395.06       3030.37       190.74 o                         
  -7   3  15        499.32        466.32        90.83 o                         
  -6   3  15       6878.06       6510.89       329.02 o                         
  -5   3  15        664.37        694.85       115.16 o                         
  -4   3  15       9343.65       9003.85       376.62 o                         
  -3   3  15       2899.73       2665.40       130.52 o                         
  -2   3  15      15243.40      14721.68       245.36 o                         
  -1   3  15       2607.59       2357.61       145.68 o                         
   0   3  15      24028.30      23886.57       386.40 o                         
   1   3  15       1702.92       1719.06        74.92 o                         
   2   3  15      11942.05      11571.25       190.96 o                         
   3   3  15       5680.19       5214.33       135.41 o                         
   4   3  15       3594.76       3378.27       111.10 o                         
   5   3  15       3559.75       3498.56       209.64 o                         
   6   3  15       1611.44       1596.81       150.63 o                         
   7   3  15       1400.13       1199.90       123.21 o                         
   8   3  15         65.55         23.32        58.29 o                         
   9   3  15        987.63        736.10        61.89 o                         
  -9   4  15        568.69        555.82        65.70 o                         
  -8   4  15         16.36         24.84        30.34 o                         
  -7   4  15       3241.95       3384.84       226.65 o                         
  -6   4  15         52.23         23.64        37.40 o                         
  -5   4  15       1972.46       1776.17       178.55 o                         
  -4   4  15         38.41         11.80        34.95 o                         
  -3   4  15        869.74        913.77        80.17 o                         
  -2   4  15       1816.88       1722.37       108.32 o                         
  -1   4  15       1852.51       1851.22        95.29 o                         
   0   4  15        292.13        200.78        53.61 o                         
   1   4  15       5298.84       5264.90       197.23 o                         
   2   4  15       2577.65       2563.87       101.31 o                         
   3   4  15         30.09         41.37        18.90 o                         
   4   4  15       3515.49       3510.93       112.45 o                         
   5   4  15        313.11        253.86        32.15 o                         
   6   4  15       2652.19       2647.68       192.95 o                         
   7   4  15        117.97         59.93        36.88 o                         
   8   4  15        891.90        889.06        63.63 o                         
  -9   5  15         72.80         70.01        25.02 o                         
  -8   5  15        221.32        291.81        60.70 o                         
  -7   5  15         42.64         26.14        40.22 o                         
  -6   5  15          3.62          0.38        35.75 o                         
  -5   5  15          3.70        -23.81        32.53 o                         
  -4   5  15          0.04        -12.41        27.49 o                         
  -3   5  15        144.05        148.79        38.66 o                         
  -2   5  15        202.65        273.99        51.88 o                         
  -1   5  15       2902.88       2984.35       121.17 o                         
   0   5  15          5.56         37.39        26.92 o                         
   1   5  15         65.44        173.73        29.62 o                         
   2   5  15       1578.40       1461.09        85.03 o                         
   3   5  15         51.77         72.09        25.48 o                         
   4   5  15        594.42        561.87        53.56 o                         
   5   5  15       1150.71       1157.14        83.20 o                         
   6   5  15        251.92        301.11        69.18 o                         
   7   5  15        758.05        788.85        70.14 o                         
   8   5  15        106.82         89.99        23.93 o                         
  -9   6  15        376.34        317.51        40.47 o                         
  -8   6  15         28.20         18.51        28.52 o                         
  -7   6  15       1000.81        973.36       109.36 o                         
  -6   6  15         26.98         13.32        70.92 o                         
  -5   6  15       1813.64       1871.75       121.52 o                         
  -4   6  15         21.06         35.42        29.63 o                         
  -3   6  15        299.35        289.36        54.00 o                         
  -2   6  15       2109.35       2256.15       113.33 o                         
  -1   6  15       1868.10       1965.52       105.68 o                         
   0   6  15        730.70        784.78        67.29 o                         
   1   6  15        566.48        739.40        65.89 o                         
   2   6  15       2518.74       2485.94       110.06 o                         
   3   6  15         94.07        102.62        26.36 o                         
   4   6  15       1975.18       2016.96        84.75 o                         
   5   6  15        754.27        753.81        73.06 o                         
   6   6  15       1170.16       1315.59        94.66 o                         
   7   6  15         81.31         54.97        23.14 o                         
   8   6  15        994.13       1034.40        56.41 o                         
  -8   7  15       3203.79       3430.55       148.66 o                         
  -7   7  15          1.01         53.36        23.29 o                         
  -6   7  15       5119.31       5300.04       180.32 o                         
  -5   7  15          1.64         16.27        29.08 o                         
  -4   7  15       3581.95       3671.76       168.96 o                         
  -3   7  15         68.44         14.86        26.06 o                         
  -2   7  15       4462.39       4288.53       188.99 o                         
  -1   7  15       1758.28       1628.82        96.61 o                         
   0   7  15       4062.06       4040.67       148.69 o                         
   1   7  15       2854.09       3084.58       130.22 o                         
   2   7  15       1073.13       1056.02       107.11 o                         
   3   7  15       5594.87       5764.06       205.61 o                         
   4   7  15        887.12        930.86        82.83 o                         
   5   7  15       6142.29       6623.08       181.18 o                         
   6   7  15         16.79         29.28        17.21 o                         
   7   7  15       4272.52       4627.07       204.92 o                         
  -7   8  15       2938.36       2968.60       101.29 o                         
  -6   8  15        285.81        338.96        46.54 o                         
  -5   8  15       5852.57       5992.77       195.90 o                         
  -4   8  15       1743.09       1769.58       113.40 o                         
  -3   8  15       8238.75       7826.44       260.63 o                         
  -2   8  15       1282.60       1278.34        85.32 o                         
  -1   8  15       8853.04       8158.09       282.62 o                         
   0   8  15       2219.04       2039.00       144.00 o                         
   1   8  15       8223.82       8090.53       271.61 o                         
   2   8  15       5595.01       5681.47       189.93 o                         
   3   8  15       4205.77       4268.80       171.89 o                         
   4   8  15       2987.20       2915.80       134.60 o                         
   5   8  15        495.11        524.78        80.99 o                         
   6   8  15       3183.00       3050.35       102.43 o                         
   7   8  15         42.06        105.83        28.89 o                         
  -7   9  15         34.95         33.81        19.83 o                         
  -6   9  15       1091.51       1155.54        68.58 o                         
  -5   9  15        818.08        947.88        72.08 o                         
  -4   9  15       3292.50       3371.90       226.58 o                         
  -3   9  15       1157.73       1178.87       100.35 o                         
  -2   9  15       3497.07       3253.69       198.59 o                         
  -1   9  15        895.46        824.45        93.35 o                         
   0   9  15       2478.46       2309.50       145.97 o                         
   1   9  15       2903.00       2718.46       156.62 o                         
   2   9  15       2931.28       3013.20       200.82 o                         
   3   9  15       1245.32       1275.19       125.55 o                         
   4   9  15       1340.57       1464.68       121.97 o                         
   5   9  15        904.34        928.69       133.15 o                         
   6   9  15          1.25          9.82        19.16 o                         
  -6  10  15         27.26         -0.86        17.23 o                         
  -5  10  15         57.78         79.98        40.87 o                         
  -4  10  15        124.72        205.97        62.56 o                         
  -3  10  15          0.02         59.00        29.49 o                         
  -2  10  15          3.10        -34.41        49.27 o                         
  -1  10  15          1.15         63.44        49.59 o                         
   0  10  15          3.31        -22.77        34.98 o                         
   1  10  15         91.80        180.44        46.88 o                         
   2  10  15        177.02         99.79        46.10 o                         
   3  10  15          0.41         57.59        34.56 o                         
   4  10  15        603.47        733.53        79.38 o                         
   5  10  15          0.92         17.95        24.79 o                         
  -5  11  15        335.71        356.91        56.50 o                         
  -4  11  15       1925.81       1842.62       138.76 o                         
  -3  11  15        820.77        963.71        77.54 o                         
  -2  11  15       2142.10       2467.01       197.43 o                         
  -1  11  15       1857.94       1773.58        87.85 o                         
   0  11  15        271.15        378.50        55.94 o                         
   1  11  15       1664.93       1793.35       113.00 o                         
   2  11  15       1020.41       1144.76        80.70 o                         
   3  11  15        254.49        253.95        41.19 o                         
   4  11  15        631.36        724.68        81.67 o                         
   5  11  15        154.63        145.51        30.51 o                         
  -4  12  15         70.64         28.70        24.12 o                         
  -3  12  15       2231.57       2231.28       136.71 o                         
  -2  12  15        357.68        393.93        50.05 o                         
  -1  12  15       2040.65       2032.92       106.92 o                         
   0  12  15       2874.73       2818.46       163.08 o                         
   1  12  15        397.86        455.67        47.22 o                         
   2  12  15       2398.82       2596.41        95.97 o                         
   3  12  15        349.34        315.82        51.31 o                         
   4  12  15       1696.81       1766.19        95.25 o                         
  -3  13  15         97.69        100.09        30.31 o                         
  -2  13  15       2312.19       2352.70       116.93 o                         
  -1  13  15       1190.86       1225.92        86.27 o                         
   0  13  15       1518.08       1505.05        89.77 o                         
   1  13  15       1210.88        924.86        69.09 o                         
   2  13  15        460.91        403.17        46.19 o                         
  -9   0  16       1624.84       1385.70        84.57 o                         
  -8   0  16       1317.48       1336.52       112.10 o                         
  -7   0  16       4316.35       3982.38       219.26 o                         
  -6   0  16         12.63          2.06        31.28 o                         
  -5   0  16      11277.07      10270.26       382.61 o                         
  -4   0  16        184.19        205.83        60.68 o                         
  -3   0  16      18935.65      18602.37       850.44 o                         
  -2   0  16         19.03         -5.54       214.35 o                         
  -1   0  16      20244.47      20458.20       820.65 o                         
   0   0  16        719.93        700.57        91.50 o                         
   1   0  16      29055.61      27440.03       758.49 o                         
   2   0  16       1048.46       1119.07        88.66 o                         
   3   0  16      13364.17      12753.35       296.98 o                         
   4   0  16        785.83        677.86       105.57 o                         
   5   0  16       3591.83       3427.67       225.29 o                         
   6   0  16       2624.83       2486.79       172.50 o                         
   7   0  16       1978.41       2389.34       152.12 o                         
   8   0  16        484.61        396.37        48.37 o                         
  -9   1  16       1005.57        955.38        78.33 o                         
  -8   1  16       1838.26       1823.49       146.19 o                         
  -7   1  16       1131.82       1009.33        78.90 o                         
  -6   1  16       3264.94       3153.55       145.52 o                         
  -5   1  16        177.00        195.35        42.91 o                         
  -4   1  16       3656.09       3472.03       157.32 o                         
  -3   1  16        327.68        320.97        54.10 o                         
  -2   1  16       9761.21       9629.07       315.34 o                         
  -1   1  16         92.68        114.05        40.15 o                         
   0   1  16      10583.21      10931.08       204.93 o                         
   1   1  16       3015.08       2795.27        91.18 o                         
   2   1  16      10814.07      10464.57       184.40 o                         
   3   1  16       1579.92       1457.59        71.14 o                         
   4   1  16       2743.32       2782.45       114.48 o                         
   5   1  16       1795.79       1698.02       113.03 o                         
   6   1  16       1474.44       1483.92        96.24 o                         
   7   1  16       1740.29       1949.93        95.17 o                         
   8   1  16        279.50        248.61        43.73 o                         
  -9   2  16        364.24        381.69        51.00 o                         
  -8   2  16        124.71         95.76        39.52 o                         
  -7   2  16       1141.79       1294.75       133.63 o                         
  -6   2  16        738.61        873.53        80.26 o                         
  -5   2  16         25.79         34.30        25.96 o                         
  -4   2  16        776.83        749.02        73.69 o                         
  -3   2  16        116.72        146.24        34.44 o                         
  -2   2  16        738.60        701.52        70.80 o                         
  -1   2  16        786.49        839.45        70.76 o                         
   0   2  16       1303.04       1373.50        87.64 o                         
   1   2  16        143.64        152.84        28.55 o                         
   2   2  16        949.10        850.94        63.86 o                         
   3   2  16        648.64        751.26        53.44 o                         
   4   2  16       3693.72       3501.38       133.18 o                         
   5   2  16         21.07         15.47        45.03 o                         
   6   2  16       1194.41       1204.54       127.44 o                         
   7   2  16          2.39         -6.72        27.03 o                         
   8   2  16       1334.66       1407.75        74.43 o                         
  -9   3  16        237.09        186.30        37.92 o                         
  -8   3  16        128.73        168.21        51.49 o                         
  -7   3  16        176.76        141.17        55.37 o                         
  -6   3  16        193.72        227.74        68.60 o                         
  -5   3  16         66.01         33.56        47.22 o                         
  -4   3  16       1105.26       1239.43       142.67 o                         
  -3   3  16        513.50        496.16        60.45 o                         
  -2   3  16        392.12        395.55        51.34 o                         
  -1   3  16          4.18         14.56        26.59 o                         
   0   3  16        304.34        307.27        37.44 o                         
   1   3  16        365.59        395.22        42.16 o                         
   2   3  16        337.75        337.66        36.61 o                         
   3   3  16         81.55         59.84        26.13 o                         
   4   3  16        199.22        189.53        41.48 o                         
   5   3  16        417.25        435.13        58.76 o                         
   6   3  16        171.52        196.42        56.86 o                         
   7   3  16        244.29        266.23        57.21 o                         
   8   3  16        115.73        112.58        26.77 o                         
  -9   4  16        771.36        800.69        66.32 o                         
  -8   4  16       1084.77        983.80        98.16 o                         
  -7   4  16       3380.65       3711.12       220.39 o                         
  -6   4  16        935.97        939.94       119.37 o                         
  -5   4  16       3302.75       3247.85       225.57 o                         
  -4   4  16        920.89       1000.78        87.59 o                         
  -3   4  16       1336.09       1248.19        99.39 o                         
  -2   4  16       1025.57       1099.52        74.36 o                         
  -1   4  16       6011.01       5545.42       196.64 o                         
   0   4  16        324.70        378.25        48.50 o                         
   1   4  16       2868.68       2885.75       143.87 o                         
   2   4  16        499.76        502.57        43.15 o                         
   3   4  16       2111.43       2137.53        86.89 o                         
   4   4  16       7183.10       7324.97       323.41 o                         
   5   4  16        391.34        401.09        55.16 o                         
   6   4  16       2706.48       2751.01       183.55 o                         
   7   4  16         55.10         97.69        39.26 o                         
   8   4  16       2271.71       2381.39        88.64 o                         
  -9   5  16        450.12        356.96        40.43 o                         
  -8   5  16       2199.64       2152.03       136.34 o                         
  -7   5  16        899.37        839.49       101.65 o                         
  -6   5  16       6275.86       5865.82       289.15 o                         
  -5   5  16       1627.54       1677.88       110.12 o                         
  -4   5  16       7935.12       7654.73       241.08 o                         
  -3   5  16         81.27        147.80        42.28 o                         
  -2   5  16      14473.88      13133.29       317.27 o                         
  -1   5  16        315.62        307.59        94.21 o                         
   0   5  16      17470.94      16510.26       482.28 o                         
   1   5  16        432.95        424.52        47.36 o                         
   2   5  16       8491.05       8548.98       199.92 o                         
   3   5  16       3725.99       3394.83       125.92 o                         
   4   5  16       5612.43       5467.92       195.65 o                         
   5   5  16       1483.69       1364.48       139.90 o                         
   6   5  16       2528.87       2605.28       175.73 o                         
   7   5  16       1306.38       1299.43        79.73 o                         
   8   5  16         30.21         50.51        17.60 o                         
  -8   6  16        329.82        324.45        49.31 o                         
  -7   6  16       1483.70       1318.72       117.35 o                         
  -6   6  16        105.50         67.99        34.67 o                         
  -5   6  16       2578.67       2497.97       132.82 o                         
  -4   6  16        197.54        139.05        37.25 o                         
  -3   6  16       7491.23       7467.36       239.62 o                         
  -2   6  16        623.10        523.28        67.72 o                         
  -1   6  16       9522.32       9283.14       221.57 o                         
   0   6  16         14.71          9.39        32.15 o                         
   1   6  16      18176.26      17482.79       352.69 o                         
   2   6  16        703.77        602.10        55.31 o                         
   3   6  16       8862.85       8851.26       198.74 o                         
   4   6  16        646.01        555.61        51.85 o                         
   5   6  16       4226.19       4148.56       230.02 o                         
   6   6  16        332.36        291.74        45.51 o                         
   7   6  16        571.69        612.31        49.51 o                         
  -8   7  16        187.98        209.15        34.68 o                         
  -7   7  16        244.90        259.29        50.54 o                         
  -6   7  16        162.38        222.11        38.73 o                         
  -5   7  16         46.29         69.79        31.14 o                         
  -4   7  16        147.86        210.10        43.05 o                         
  -3   7  16        467.67        434.18        61.51 o                         
  -2   7  16         27.50         11.82        28.09 o                         
  -1   7  16        198.75        223.93        38.56 o                         
   0   7  16       1068.39        973.68        73.74 o                         
   1   7  16         45.98         24.22        24.01 o                         
   2   7  16       2644.59       2472.39       105.68 o                         
   3   7  16        479.08        507.45        63.48 o                         
   4   7  16        341.31        289.28        67.14 o                         
   5   7  16       1444.70       1675.18        96.41 o                         
   6   7  16         60.50         52.88        23.58 o                         
   7   7  16        507.88        516.41        39.13 o                         
  -7   8  16         43.32         13.00        20.34 o                         
  -6   8  16         52.19          7.72        19.50 o                         
  -5   8  16        352.40        346.38        46.83 o                         
  -4   8  16        108.47        116.32        32.39 o                         
  -3   8  16        486.90        537.29        63.67 o                         
  -2   8  16        193.98        145.31        32.82 o                         
  -1   8  16        974.02       1110.08        74.79 o                         
   0   8  16        222.31        327.25       101.51 o                         
   1   8  16        154.86        226.73        50.53 o                         
   2   8  16          5.74        -25.33        34.39 o                         
   3   8  16        797.67        794.45        72.26 o                         
   4   8  16          0.86        -21.14        21.14 o                         
   5   8  16        819.93        781.65        88.08 o                         
   6   8  16         16.47         43.36        25.62 o                         
  -6   9  16       1092.03       1096.46        57.57 o                         
  -5   9  16        572.55        547.05        50.78 o                         
  -4   9  16       3790.93       4044.50       234.50 o                         
  -3   9  16          3.19        -14.90        32.44 o                         
  -2   9  16        987.24       1113.64        97.44 o                         
  -1   9  16         41.06         24.71        66.72 o                         
   0   9  16       1606.22       1633.58       153.91 o                         
   1   9  16        809.71        955.14        90.62 o                         
   2   9  16       1009.31       1085.90       119.68 o                         
   3   9  16        684.84        706.74        91.75 o                         
   4   9  16        369.83        402.43        65.09 o                         
   5   9  16        799.82        835.90        53.69 o                         
  -5  10  16       2533.59       2868.17       105.80 o                         
  -4  10  16        916.30        949.78       106.47 o                         
  -3  10  16       5701.88       5918.34       273.29 o                         
  -2  10  16        243.82        265.64        46.36 o                         
  -1  10  16       2524.79       2558.88       136.81 o                         
   0  10  16        235.67        273.09        50.96 o                         
   1  10  16       2336.54       2306.97       164.18 o                         
   2  10  16        695.18        652.11        86.55 o                         
   3  10  16       1659.60       1734.15       121.69 o                         
   4  10  16        954.90       1080.25       103.75 o                         
   5  10  16        510.82        519.82        54.78 o                         
  -5  11  16        155.25        136.64        30.68 o                         
  -4  11  16       2255.36       2365.53       132.71 o                         
  -3  11  16         38.66         45.74        32.43 o                         
  -2  11  16       3677.78       4204.87       189.66 o                         
  -1  11  16        206.49        200.01        34.63 o                         
   0  11  16       5068.67       5314.11       231.54 o                         
   1  11  16        160.35        199.99        35.90 o                         
   2  11  16       3065.47       3338.20       120.76 o                         
   3  11  16        585.06        583.31        45.84 o                         
   4  11  16       1957.34       2395.56       122.87 o                         
  -4  12  16          1.44        -13.20        17.94 o                         
  -3  12  16        192.46        247.64        43.18 o                         
  -2  12  16          6.69         12.27        24.58 o                         
  -1  12  16       1152.37       1261.29       100.70 o                         
   0  12  16         32.97          8.55        16.29 o                         
   1  12  16        841.21        958.49        57.21 o                         
   2  12  16         73.90         54.01        13.33 o                         
   3  12  16       1185.68       1267.49        83.31 o                         
  -8   1  17        140.67        184.84        41.64 o                         
  -7   1  17       1073.11       1114.87        77.34 o                         
  -6   1  17        726.96        809.47        72.59 o                         
  -5   1  17       1761.26       1684.03       107.02 o                         
  -4   1  17        674.73        638.19        68.68 o                         
  -3   1  17       5838.04       5595.72       196.79 o                         
  -2   1  17        559.59        584.85        63.29 o                         
  -1   1  17       1038.08        988.46        82.81 o                         
   0   1  17       1309.89       1324.97        73.83 o                         
   1   1  17        928.43        926.77        56.22 o                         
   2   1  17       5071.64       4913.49       150.53 o                         
   3   1  17        110.42        124.85        26.95 o                         
   4   1  17        558.28        653.48        70.76 o                         
   5   1  17       3043.14       2951.12       203.75 o                         
   6   1  17        575.33        615.53        60.49 o                         
   7   1  17        857.16        908.83        90.52 o                         
   8   1  17       1109.68       1040.34        52.71 o                         
  -9   2  17        493.56        480.92        47.57 o                         
  -8   2  17       1862.17       1737.95       121.25 o                         
  -7   2  17        421.69        464.98        76.77 o                         
  -6   2  17       3811.56       3591.27       223.41 o                         
  -5   2  17       4136.78       4154.15       216.99 o                         
  -4   2  17       3423.80       3462.11       153.01 o                         
  -3   2  17       4713.37       4582.71       175.39 o                         
  -2   2  17       4509.86       4448.76       172.35 o                         
  -1   2  17      12863.37      13001.85       268.10 o                         
   0   2  17         23.28         31.32        23.30 o                         
   1   2  17       9643.06       9345.02       203.67 o                         
   2   2  17        276.15        340.01        43.28 o                         
   3   2  17       9587.33       9343.10       208.20 o                         
   4   2  17        134.96        124.38        27.71 o                         
   5   2  17       3545.47       3522.90       235.56 o                         
   6   2  17        445.94        409.95        72.74 o                         
   7   2  17       3061.21       3274.70       170.32 o                         
   8   2  17        213.32        154.65        46.25 o                         
  -9   3  17       1397.82       1148.97        68.48 o                         
  -8   3  17       1226.48       1123.57        97.26 o                         
  -7   3  17       1130.35        981.17       109.40 o                         
  -6   3  17       1749.63       1584.56       150.32 o                         
  -5   3  17       1476.20       1294.08       141.16 o                         
  -4   3  17       4623.53       4224.53       255.24 o                         
  -3   3  17        673.00        688.30       103.52 o                         
  -2   3  17       9811.97       9458.54       249.45 o                         
  -1   3  17       2519.37       2548.51       105.12 o                         
   0   3  17      12372.03      11923.63       262.71 o                         
   1   3  17       1035.33       1161.17        73.36 o                         
   2   3  17      16372.90      16002.50       269.68 o                         
   3   3  17         32.82         58.03        19.31 o                         
   4   3  17      10748.12      10692.10       218.20 o                         
   5   3  17          3.25         23.20        33.08 o                         
   6   3  17       3193.53       3267.94       191.83 o                         
   7   3  17         38.09          4.73        23.14 o                         
   8   3  17        669.65        636.12        41.44 o                         
  -8   4  17       1267.08       1345.29       102.83 o                         
  -7   4  17        850.30        878.98       100.51 o                         
  -6   4  17       2009.45       2008.47       166.22 o                         
  -5   4  17        233.52        198.88        62.64 o                         
  -4   4  17       1942.99       1945.31       180.36 o                         
  -3   4  17        229.58        181.27        53.41 o                         
  -2   4  17       2326.51       2076.24       119.96 o                         
  -1   4  17       2599.87       2353.88       128.07 o                         
   0   4  17        868.47        882.46        82.46 o                         
   1   4  17       3408.10       3422.15       123.68 o                         
   2   4  17       2464.41       2334.48       103.41 o                         
   3   4  17       2771.29       2770.92        96.41 o                         
   4   4  17        811.69        697.68        69.21 o                         
   5   4  17       1284.01       1168.48        85.95 o                         
   6   4  17        378.03        310.61        67.22 o                         
   7   4  17        270.36        292.32        37.63 o                         
  -8   5  17          6.66         28.11        25.99 o                         
  -7   5  17         75.59        104.76        45.25 o                         
  -6   5  17         50.90         -6.55        32.57 o                         
  -5   5  17        250.88        255.67        44.59 o                         
  -4   5  17        606.09        512.06        62.31 o                         
  -3   5  17       1932.07       1709.80        90.86 o                         
  -2   5  17         13.29         10.35        28.52 o                         
  -1   5  17         40.30         27.02        28.61 o                         
   0   5  17        442.74        394.29        56.16 o                         
   1   5  17         22.23         34.08        23.58 o                         
   2   5  17        432.53        469.00        61.30 o                         
   3   5  17       2085.06       1981.12        93.25 o                         
   4   5  17        655.95        693.97        68.07 o                         
   5   5  17        437.53        456.51        80.23 o                         
   6   5  17         77.39         73.45        27.48 o                         
   7   5  17        332.78        362.27        38.86 o                         
  -8   6  17        814.32        866.92        68.06 o                         
  -7   6  17        585.03        675.83        77.97 o                         
  -6   6  17       1568.47       1559.66       135.98 o                         
  -5   6  17        285.85        269.72        43.87 o                         
  -4   6  17        430.87        470.37        46.08 o                         
  -3   6  17       2670.32       2748.71       115.06 o                         
  -2   6  17        414.98        398.91        53.32 o                         
  -1   6  17       2100.12       2117.18       125.19 o                         
   0   6  17        277.18        273.51        47.83 o                         
   1   6  17        969.73        970.71        84.36 o                         
   2   6  17         37.97         43.62        20.29 o                         
   3   6  17       1081.51       1046.89        83.19 o                         
   4   6  17        181.11        148.80        27.99 o                         
   5   6  17       1034.53       1067.25        77.80 o                         
   6   6  17          4.72          2.12        17.53 o                         
   7   6  17        383.20        313.64        67.60 o                         
  -7   7  17       1629.83       1659.99       104.01 o                         
  -6   7  17       1103.23       1106.58       103.74 o                         
  -5   7  17       2857.79       3163.23       133.04 o                         
  -4   7  17       1755.27       1916.95        90.92 o                         
  -3   7  17       2872.06       2960.35       117.35 o                         
  -2   7  17       3342.32       3163.89       145.97 o                         
  -1   7  17       1159.58       1240.89        93.65 o                         
   0   7  17       2551.14       2412.28       128.53 o                         
   1   7  17        222.08        255.86        45.02 o                         
   2   7  17       2960.07       3140.08       137.81 o                         
   3   7  17        162.69        180.70        39.91 o                         
   4   7  17       1935.22       1875.02       102.03 o                         
   5   7  17        331.50        403.99        64.88 o                         
   6   7  17       1861.81       1990.36        77.93 o                         
  -6   8  17       1497.80       1497.82        98.65 o                         
  -5   8  17       2796.63       2930.23        93.10 o                         
  -4   8  17       2370.17       2343.54        93.31 o                         
  -3   8  17       3954.26       4002.34       128.58 o                         
  -2   8  17       2065.27       1866.18       106.88 o                         
  -1   8  17       6010.67       5996.81       189.47 o                         
   0   8  17        249.02        272.41        68.53 o                         
   1   8  17      10044.74      10265.13       369.34 o                         
   2   8  17         51.88         78.16        31.79 o                         
   3   8  17       3609.58       3763.32       139.18 o                         
   4   8  17         39.71         43.60        22.42 o                         
   5   8  17       3048.47       3223.20       108.49 o                         
   6   8  17        162.10        113.94        26.51 o                         
  -5   9  17        375.95        267.35        47.39 o                         
  -4   9  17        952.88        975.88        99.28 o                         
  -3   9  17       1581.30       1406.89       128.07 o                         
  -2   9  17       2088.91       2114.53       164.73 o                         
  -1   9  17        209.72        185.40        59.28 o                         
   0   9  17       5330.39       5309.75       259.74 o                         
   1   9  17        119.37        120.92        48.24 o                         
   2   9  17       5809.30       6027.47       252.62 o                         
   3   9  17          0.31         10.77        29.51 o                         
   4   9  17       1601.94       1721.18       109.35 o                         
   5   9  17        139.10         87.14        27.41 o                         
  -5  10  17        118.62        151.65        33.37 o                         
  -4  10  17          9.57         62.34        38.18 o                         
  -3  10  17        183.13        200.27        52.50 o                         
  -2  10  17        298.70        315.58        64.36 o                         
  -1  10  17          1.89         37.08        40.59 o                         
   0  10  17         26.77         38.76        38.49 o                         
   1  10  17          3.85         -3.62        31.38 o                         
   2  10  17        130.80        176.81        52.46 o                         
   3  10  17         43.06         57.63        31.17 o                         
   4  10  17        327.80        400.02        56.59 o                         
  -4  11  17        565.23        563.31        57.21 o                         
  -3  11  17         45.59         81.28        37.06 o                         
  -2  11  17        398.27        498.18        69.19 o                         
  -1  11  17         11.31         21.12        34.81 o                         
   0  11  17        840.17        937.47       152.44 o                         
   1  11  17        104.74        113.51        36.36 o                         
   2  11  17       1145.57       1229.61        66.13 o                         
   3  11  17        217.62        276.52        48.12 o                         
  -3  12  17       1335.06       1358.20        76.15 o                         
  -2  12  17        144.12        157.66        35.44 o                         
  -1  12  17        946.83        988.04        76.68 o                         
   0  12  17        114.76         74.74        26.81 o                         
   1  12  17       1015.78        810.02       140.52 o                         
  -8   0  18       2292.88       2143.72       109.15 o                         
  -7   0  18         15.65        -23.02        35.13 o                         
  -6   0  18       1702.70       1580.13       133.81 o                         
  -5   0  18       2143.12       1960.46       158.49 o                         
  -4   0  18       4567.62       4480.17       244.47 o                         
  -3   0  18        974.83       1031.70       121.41 o                         
  -2   0  18       9207.68       9241.49       357.09 o                         
  -1   0  18       9736.83       9375.62       360.20 o                         
   0   0  18       8497.80      10234.10       681.46 o                         
   1   0  18      18946.86      18105.32       466.99 o                         
   2   0  18       4179.51       4414.83       170.85 o                         
   3   0  18       8661.63       8100.68       334.36 o                         
   4   0  18        758.31        874.55       111.28 o                         
   6   0  18        361.11        615.77        77.33 o                         
   7   0  18       1422.77       1355.70        88.59 o                         
  -8   1  18         77.76         82.89        28.84 o                         
  -7   1  18       2927.86       2964.17       113.14 o                         
  -6   1  18          3.28         -5.69        20.01 o                         
  -5   1  18       6045.13       5868.96       190.84 o                         
  -4   1  18        420.53        463.63        58.71 o                         
  -3   1  18       7248.10       7264.05       222.75 o                         
  -2   1  18        834.35        735.66        73.65 o                         
  -1   1  18       6279.68       6128.86       204.26 o                         
   0   1  18      10020.06       9754.17       208.87 o                         
   1   1  18        480.05        464.57        48.07 o                         
   2   1  18       3112.46       2976.87       115.35 o                         
   3   1  18        296.11        329.60        52.20 o                         
   4   1  18       3175.52       3121.63       145.64 o                         
   5   1  18          1.97          2.06        18.53 o                         
   6   1  18       1747.61       1809.47        89.22 o                         
   7   1  18          0.28        -23.75        23.75 o                         
  -8   2  18        469.17        479.40        57.85 o                         
  -7   2  18          1.24         33.28        31.13 o                         
  -6   2  18        765.55        816.33       105.12 o                         
  -5   2  18        122.15        131.46        32.53 o                         
  -4   2  18       2173.18       2190.49       239.09 o                         
  -3   2  18        643.48        690.84        69.95 o                         
  -2   2  18       2355.16       2393.34       127.13 o                         
  -1   2  18        385.66        322.34        41.42 o                         
   0   2  18        912.20        798.25        60.78 o                         
   1   2  18        292.26        278.60        38.43 o                         
   2   2  18        161.39         95.12        25.03 o                         
   3   2  18         61.47         49.58        30.34 o                         
   4   2  18        384.76        396.81        54.06 o                         
   5   2  18         15.25         33.51        22.41 o                         
   6   2  18         97.52        146.92        44.62 o                         
   7   2  18        370.07        391.27        54.10 o                         
  -8   3  18         32.52          7.26        22.64 o                         
  -7   3  18        188.74        185.61        47.76 o                         
  -6   3  18         10.16         20.17        33.97 o                         
  -5   3  18        914.51        840.92       113.01 o                         
  -4   3  18         28.55         -0.35        37.52 o                         
  -3   3  18        373.80        327.36        75.58 o                         
  -2   3  18        120.97         99.96        24.88 o                         
  -1   3  18        625.09        716.58        56.59 o                         
   0   3  18       1364.21       1476.27        81.15 o                         
   1   3  18        414.00        332.97        39.87 o                         
   2   3  18         18.47         53.04        23.19 o                         
   3   3  18        125.78         82.83        23.89 o                         
   4   3  18        198.80        278.63        46.13 o                         
   5   3  18         84.29         69.04        25.38 o                         
   6   3  18        294.26        331.39        61.32 o                         
   7   3  18         24.72          7.34        16.24 o                         
  -8   4  18       2358.51       2410.11       117.20 o                         
  -7   4  18         44.40         61.56        32.33 o                         
  -6   4  18       3994.68       4240.90       224.84 o                         
  -5   4  18         10.96         12.16        33.90 o                         
  -4   4  18       4573.39       4417.53       251.15 o                         
  -3   4  18        527.11        544.17        88.65 o                         
  -2   4  18       4486.76       4512.91       200.05 o                         
  -1   4  18        350.69        325.46        50.74 o                         
   0   4  18       2273.95       2362.62       129.08 o                         
   1   4  18       1035.14        843.92        61.30 o                         
   2   4  18         85.20         45.52        18.31 o                         
   3   4  18       2520.38       2708.44       106.48 o                         
   4   4  18          6.94         -8.93        22.75 o                         
   5   4  18        658.88        693.16        91.50 o                         
   6   4  18        137.34        151.59        44.35 o                         
   7   4  18       1728.18       1873.40        76.58 o                         
  -8   5  18         40.88         59.14        20.65 o                         
  -7   5  18       4193.30       4469.24       191.48 o                         
  -6   5  18         24.46         36.89        27.96 o                         
  -5   5  18       3966.60       4089.14       226.16 o                         
  -4   5  18        909.00        841.79       107.96 o                         
  -3   5  18       5902.93       5735.75       190.05 o                         
  -2   5  18       5307.05       4930.27       181.35 o                         
  -1   5  18       9538.06       9465.96       254.19 o                         
   0   5  18       4204.01       3989.73       166.74 o                         
   1   5  18       2233.11       2256.65       123.16 o                         
   2   5  18       5999.74       5760.79       194.76 o                         
   3   5  18        871.91        845.19        74.29 o                         
   4   5  18       4632.89       4672.24       133.20 o                         
   5   5  18        383.53        541.63        78.48 o                         
   6   5  18       1545.76       1581.46        80.34 o                         
   7   5  18         11.79          7.84        18.54 o                         
  -7   6  18         25.59         64.57        30.06 o                         
  -6   6  18       1389.81       1378.04       115.33 o                         
  -5   6  18         83.22        124.45        47.19 o                         
  -4   6  18       2083.87       1965.08       104.27 o                         
  -3   6  18       2437.63       2423.27       123.06 o                         
  -2   6  18       3527.34       3474.04       150.90 o                         
  -1   6  18       5464.66       5635.12       193.89 o                         
   0   6  18       2901.48       2809.83       138.59 o                         
   1   6  18       5389.70       5616.79       190.12 o                         
   2   6  18       1519.49       1640.36       102.01 o                         
   3   6  18       5857.75       5918.36       181.29 o                         
   4   6  18        370.60        406.05        38.20 o                         
   5   6  18       2350.56       2557.27       104.53 o                         
   6   6  18        175.26        152.65        23.83 o                         
  -7   7  18        146.66        154.13        29.57 o                         
  -6   7  18         28.54         57.81        25.51 o                         
  -5   7  18        712.69        699.74        84.95 o                         
  -4   7  18         39.66         46.42        23.82 o                         
  -3   7  18       1283.37       1297.11       100.13 o                         
  -2   7  18         11.49         42.94        29.37 o                         
  -1   7  18        582.25        524.91        61.99 o                         
   0   7  18        782.72        766.49        70.29 o                         
   1   7  18        283.31        281.47        44.63 o                         
   2   7  18        647.28        569.91        58.04 o                         
   3   7  18         96.89         70.80        26.38 o                         
   4   7  18         90.16         51.37        23.24 o                         
   5   7  18        254.65        297.29        51.44 o                         
   6   7  18        169.90        139.29        28.64 o                         
  -6   8  18         32.98         36.02        17.24 o                         
  -5   8  18         65.43         45.22        23.24 o                         
  -4   8  18         59.80         72.86        25.24 o                         
  -3   8  18        366.18        396.00        47.19 o                         
  -2   8  18        141.02        153.80        32.25 o                         
  -1   8  18         61.64         58.99        39.70 o                         
   0   8  18         49.29         47.99        42.97 o                         
   1   8  18        258.04        374.02        73.12 o                         
   2   8  18         76.99        145.07        55.25 o                         
   3   8  18        546.96        611.12        52.30 o                         
   4   8  18        440.90        512.88        44.02 o                         
   5   8  18        472.07        400.99        88.50 o                         
  -4   9  18        171.45        171.93        45.93 o                         
  -3   9  18       1913.16       2066.94       143.00 o                         
  -2   9  18        440.46        413.16        71.23 o                         
  -1   9  18        282.67        290.46        61.97 o                         
   0   9  18        536.16        496.76        76.33 o                         
   1   9  18        535.61        570.34        80.30 o                         
   2   9  18       1148.23       1259.24       109.22 o                         
   3   9  18         58.63        160.56        39.87 o                         
   4   9  18        785.37        794.17        80.53 o                         
  -4  10  18       4445.29       4944.07       162.47 o                         
  -3  10  18        576.13        579.93        72.09 o                         
  -2  10  18       1648.36       1882.99       130.16 o                         
  -1  10  18        609.90        610.60        78.32 o                         
   0  10  18       1507.52       1710.39       124.27 o                         
   1  10  18       2716.44       2830.04       152.29 o                         
   2  10  18        749.58        811.95        76.43 o                         
   3  10  18        932.35        905.90        53.63 o                         
   4  10  18         11.58        -15.97        15.97 o                         
  -3  11  18       1795.58       1805.54        95.86 o                         
  -2  11  18       1438.97       1589.99       102.60 o                         
  -1  11  18        868.45        955.05        82.61 o                         
   0  11  18       2150.91       2005.14       330.47 o                         
   1  11  18        448.33        484.29        40.04 o                         
   2  11  18       1626.92       1778.12        65.39 o                         
  -8   1  19        350.04        276.17        36.29 o                         
  -7   1  19        925.03       1037.78        90.55 o                         
  -6   1  19         61.78         44.84        20.04 o                         
  -5   1  19       3844.62       3762.20       145.11 o                         
  -4   1  19         20.22         78.77        39.63 o                         
  -3   1  19       2050.19       2032.50       148.87 o                         
  -2   1  19         73.64         71.45        49.55 o                         
  -1   1  19        738.50        753.49        84.62 o                         
   0   1  19        161.78        220.79        33.60 o                         
   1   1  19       1669.91       1546.87        82.38 o                         
   2   1  19        131.54        139.86        27.35 o                         
   3   1  19        121.73         77.78        29.37 o                         
   4   1  19        173.51        188.24        38.98 o                         
   5   1  19         12.89         11.25        17.59 o                         
   6   1  19        496.02        541.61        44.78 o                         
   7   1  19         13.36         -8.61        14.61 o                         
  -8   2  19       1051.16        957.41        66.37 o                         
  -7   2  19        371.89        398.94        59.35 o                         
  -6   2  19       3436.44       3580.81       195.61 o                         
  -5   2  19        464.69        513.93        54.82 o                         
  -4   2  19       7906.03       8009.02       217.45 o                         
  -3   2  19         32.20         63.61        24.59 o                         
  -2   2  19       5660.07       5690.06       191.03 o                         
  -1   2  19       1303.50       1271.68        73.45 o                         
   0   2  19       5384.10       5284.54       148.14 o                         
   1   2  19       2051.87       1931.09        91.53 o                         
   2   2  19       2590.41       2526.13       103.72 o                         
   3   2  19       1150.85       1075.40        68.54 o                         
   4   2  19       1761.68       1743.74       102.56 o                         
   5   2  19       2147.05       2145.55        97.74 o                         
   6   2  19        753.23        899.26        86.90 o                         
   7   2  19        848.80        811.71        47.15 o                         
  -8   3  19        241.57        215.27        32.34 o                         
  -7   3  19       1516.42       1532.97       110.73 o                         
  -6   3  19        634.43        732.98        90.74 o                         
  -5   3  19       1935.83       1942.23       157.12 o                         
  -4   3  19          8.47          4.10        31.41 o                         
  -3   3  19       4909.24       4592.68       252.97 o                         
  -2   3  19        970.02       1146.18        96.31 o                         
  -1   3  19       9884.95      10081.22       199.80 o                         
   0   3  19       6696.56       6438.68       181.15 o                         
   1   3  19       3332.62       3558.45       121.82 o                         
   2   3  19       5160.02       4986.60       143.51 o                         
   3   3  19       3750.26       3794.39       124.04 o                         
   4   3  19       3314.25       3354.29       196.01 o                         
   5   3  19       1794.04       2004.73       142.72 o                         
   6   3  19        485.21        439.37        61.57 o                         
   7   3  19       1173.45       1283.31        55.28 o                         
  -7   4  19        459.81        486.03        63.77 o                         
  -6   4  19       1438.75       1385.28       120.42 o                         
  -5   4  19        515.84        415.61        77.16 o                         
  -4   4  19       1836.63       1844.16       155.90 o                         
  -3   4  19          1.13         37.24        38.34 o                         
  -2   4  19       3749.39       3713.69       149.73 o                         
  -1   4  19         67.86        100.96        32.11 o                         
   0   4  19       1264.25       1262.80        91.82 o                         
   1   4  19       1672.55       1623.77        81.14 o                         
   2   4  19        502.81        541.83        48.55 o                         
   3   4  19       1092.55       1005.79        63.76 o                         
   4   4  19        373.74        306.53        61.46 o                         
   5   4  19        240.69        220.84        54.65 o                         
   6   4  19         44.64         37.61        44.68 o                         
  -7   5  19         34.49         50.59        26.57 o                         
  -6   5  19        292.52        204.10        49.17 o                         
  -5   5  19        129.10        157.92        46.95 o                         
  -4   5  19        287.05        210.71        60.61 o                         
  -3   5  19        465.00        401.29        52.05 o                         
  -2   5  19          1.60         11.01        24.15 o                         
  -1   5  19        140.63        128.10        41.03 o                         
   0   5  19         38.81         58.08        24.94 o                         
   1   5  19          0.08         -4.68        25.01 o                         
   2   5  19         39.79         52.28        24.80 o                         
   3   5  19        203.63        257.44        42.23 o                         
   4   5  19        145.23        172.55        43.31 o                         
   5   5  19         45.56         81.94        27.30 o                         
   6   5  19        190.37        185.50        25.47 o                         
  -7   6  19        141.27         96.86        25.01 o                         
  -6   6  19        746.48        785.81        79.03 o                         
  -5   6  19        159.78        191.85        50.42 o                         
  -4   6  19       1080.28       1157.98       114.08 o                         
  -3   6  19         49.90         12.37        45.56 o                         
  -2   6  19       1569.46       1643.14        99.72 o                         
  -1   6  19          2.53         26.61        25.67 o                         
   0   6  19        913.49        956.07        80.08 o                         
   1   6  19        126.55        150.04        74.86 o                         
   2   6  19        235.74        247.75        57.12 o                         
   3   6  19        187.06        201.15        28.96 o                         
   4   6  19        926.22        812.04        86.80 o                         
   5   6  19        203.88        195.06        42.62 o                         
   6   6  19          3.69         28.44        18.41 o                         
  -6   7  19        304.78        282.64        41.24 o                         
  -5   7  19       4288.34       4708.45       188.86 o                         
  -4   7  19        117.13        113.50        25.15 o                         
  -3   7  19       5091.19       5834.53       168.74 o                         
  -2   7  19         80.53         51.98        26.58 o                         
  -1   7  19       4655.37       4992.61       165.14 o                         
   0   7  19         40.47         74.66        28.55 o                         
   1   7  19       2959.75       3155.55       127.17 o                         
   2   7  19        742.17        611.70        54.51 o                         
   3   7  19        868.68        821.09        81.11 o                         
   4   7  19        268.71        220.10        41.70 o                         
   5   7  19        674.66        603.76        39.52 o                         
  -5   8  19          2.93         20.44        18.17 o                         
  -4   8  19       3416.98       3775.46       109.32 o                         
  -3   8  19          2.62        -24.13        24.13 o                         
  -2   8  19       5066.39       5216.65       151.48 o                         
  -1   8  19       1263.73       1276.92        76.70 o                         
   0   8  19       4238.13       4505.39       218.20 o                         
   1   8  19        870.49        903.02       102.15 o                         
   2   8  19       3349.55       3558.51       179.48 o                         
   3   8  19       1685.84       1741.39        76.00 o                         
   4   8  19       1108.71       1074.53        68.69 o                         
  -4   9  19         70.93         50.30        21.61 o                         
  -3   9  19       1240.10       1328.42        99.32 o                         
  -2   9  19        173.66        240.01        52.99 o                         
  -1   9  19       1176.29       1271.45       108.87 o                         
   0   9  19       1188.75       1345.51       112.86 o                         
   1   9  19       1609.15       1806.53       124.98 o                         
   2   9  19       1037.78       1264.23        97.03 o                         
   3   9  19        883.84       1064.28        79.40 o                         
   4   9  19        498.23        467.47        48.51 o                         
  -3  10  19         87.93         52.05        23.11 o                         
  -2  10  19        243.16        295.39        49.78 o                         
  -1  10  19          1.88        -12.36        23.79 o                         
   0  10  19         41.39         38.31        28.31 o                         
   1  10  19        154.83        149.91        37.16 o                         
   2  10  19        288.77        312.63        32.61 o                         
   3  10  19          0.78         27.22        19.65 o                         
  -2  11  19         69.88         72.14        21.83 o                         
  -1  11  19         11.82         42.38        22.56 o                         
   0  11  19         14.95         36.65        22.38 o                         
  -7   0  20       1608.69       1490.43        85.49 o                         
  -6   0  20       1579.90       1558.35       110.58 o                         
  -5   0  20       1869.54       1756.29       132.82 o                         
  -4   0  20       3350.71       3163.60       187.72 o                         
  -3   0  20        474.49        457.52        79.70 o                         
  -2   0  20       7000.56       6728.70       293.34 o                         
  -1   0  20        231.83        307.83        70.18 o                         
   0   0  20      14046.81      14483.41       431.16 o                         
   1   0  20       3089.62       2938.28       191.95 o                         
   2   0  20       2361.53       2421.04       173.06 o                         
   3   0  20        310.30        265.59        58.44 o                         
   4   0  20       4273.04       4604.10       221.99 o                         
   5   0  20       1096.42       1099.48        94.65 o                         
   6   0  20       4355.69       4953.83       156.64 o                         
  -7   1  20        952.08        843.10        68.78 o                         
  -6   1  20       1310.84       1309.66        70.53 o                         
  -5   1  20       3138.43       3116.25       122.36 o                         
  -4   1  20       2446.89       2423.19       115.97 o                         
  -3   1  20       4989.29       4916.74       231.17 o                         
  -2   1  20        366.93        416.84        54.09 o                         
  -1   1  20       4434.65       4520.34       169.58 o                         
   0   1  20        101.77        146.46        29.41 o                         
   1   1  20       2800.81       2752.16       105.42 o                         
   2   1  20          3.93          3.88        23.57 o                         
   3   1  20       1594.08       1670.95        99.87 o                         
   4   1  20         81.18         53.80        22.50 o                         
   5   1  20       1731.73       1729.70        81.63 o                         
   6   1  20        354.83        321.24        45.13 o                         
  -7   2  20        501.74        377.47        51.69 o                         
  -6   2  20        380.42        423.07        64.57 o                         
  -5   2  20        682.46        690.34        89.26 o                         
  -4   2  20        777.40        846.85        68.32 o                         
  -3   2  20        144.66        144.64        37.35 o                         
  -2   2  20        903.60        827.26        73.09 o                         
  -1   2  20       1243.67       1204.16        88.99 o                         
   0   2  20        256.54        251.21        34.10 o                         
   1   2  20        195.99        137.19        26.82 o                         
   2   2  20         23.76          9.04        17.11 o                         
   3   2  20         93.89         94.20        28.67 o                         
   4   2  20        112.18         95.52        38.15 o                         
   5   2  20         27.35         -5.75        27.32 o                         
   6   2  20         22.74         51.12        27.07 o                         
  -7   3  20         25.10         41.41        24.24 o                         
  -6   3  20        122.98        206.73        48.35 o                         
  -5   3  20        272.69        220.76        53.44 o                         
  -4   3  20        184.03        182.56        54.22 o                         
  -3   3  20         85.87        108.78        48.54 o                         
  -2   3  20        136.52        121.68        48.55 o                         
  -1   3  20        705.16        730.89        52.57 o                         
   0   3  20         88.73         81.49        20.80 o                         
   1   3  20       1211.38       1200.71        69.08 o                         
   2   3  20        210.54        187.89        30.13 o                         
   3   3  20        165.89        193.88        38.38 o                         
   4   3  20         51.72         65.31        34.52 o                         
   5   3  20        615.63        731.55        80.76 o                         
   6   3  20        409.01        372.97        48.28 o                         
  -7   4  20       1208.14       1163.47        78.19 o                         
  -6   4  20       1562.89       1887.43       124.00 o                         
  -5   4  20        674.39        661.03        86.65 o                         
  -4   4  20       3602.07       3832.51       211.16 o                         
  -3   4  20        895.02        942.41       109.37 o                         
  -2   4  20       2747.77       3044.13       129.05 o                         
  -1   4  20       1736.91       1852.58       103.07 o                         
   0   4  20       4748.16       4712.16       166.32 o                         
   1   4  20         21.55         27.94        25.49 o                         
   2   4  20       1305.29       1301.81        68.20 o                         
   3   4  20         28.01         16.99        19.48 o                         
   4   4  20        915.03        877.95        65.70 o                         
   5   4  20        209.33        214.37        43.62 o                         
   6   4  20         97.20        111.96        27.10 o                         
  -7   5  20       1216.50       1203.74        70.66 o                         
  -6   5  20        968.03       1077.03        88.14 o                         
  -5   5  20       1385.89       1521.54       119.35 o                         
  -4   5  20        640.42        645.48        84.31 o                         
  -3   5  20       6420.73       6621.85       273.45 o                         
  -2   5  20         55.78         82.23        25.30 o                         
  -1   5  20       2930.72       3032.65       131.48 o                         
   0   5  20         28.02         52.82        23.22 o                         
   1   5  20       3854.58       4010.61       149.49 o                         
   2   5  20        358.64        292.77        59.74 o                         
   3   5  20       3633.10       3901.08       135.22 o                         
   4   5  20        202.59        181.49        44.99 o
[truncated: 25,192 more chars]
